# Supplementary material for: LPS Tolerance Inhibits Cellular Respiration and Induces Global Changes in the Macrophage Secretome
Source: Biomolecules. 2021 Jan 27;11(2):164. doi: 10.3390/biom11020164 (PMC7918892; doi:10.3390/biom11020164)
Supplement: Supplementary file 1 [file biomolecules-11-00164-s001.zip]

Archive with 5 entries (4 files):
- Supplementary Table S1.xlsx
- Supplementary Table S2.xlsx
- __MACOSX/
- __MACOSX/._Supplementary Table 2.xlsx
- __MACOSX/._Supplementary Table1.xlsx
