# Supplementary material for: LPS Tolerance Inhibits Cellular Respiration and Induces Global Changes in the Macrophage Secretome
Source: Biomolecules. 2021 Jan 27;11(2):164. doi: 10.3390/biom11020164 (PMC7918892; doi:10.3390/biom11020164)
Supplement: Supplementary file 1 [file biomolecules-11-00164-s001.zip › Supplementary Table S1.xlsx]

## Sheet: MQ Results
Protein IDs	Majority protein IDs	Peptide counts (all)	Peptide counts (razor+unique)	Peptide counts (unique)	Protein names	Gene names	Fasta headers	Number of proteins	Peptides	Razor + unique peptides	Unique peptides	Peptides 070318_Sun_SILAC_Mix_1A	Peptides 070318_Sun_SILAC_Mix_1B	Peptides 070318_Sun_SILAC_Mix_2A	Peptides 070318_Sun_SILAC_Mix_2B	Peptides 111918_RAW_Sec_Mix_1_A	Peptides 111918_RAW_Sec_Mix_1_B	Peptides 111918_RAW_Sec_Mix_2_A	Peptides 111918_RAW_Sec_Mix_2_B	Razor + unique peptides 070318_Sun_SILAC_Mix_1A	Razor + unique peptides 070318_Sun_SILAC_Mix_1B	Razor + unique peptides 070318_Sun_SILAC_Mix_2A	Razor + unique peptides 070318_Sun_SILAC_Mix_2B	Razor + unique peptides 111918_RAW_Sec_Mix_1_A	Razor + unique peptides 111918_RAW_Sec_Mix_1_B	Razor + unique peptides 111918_RAW_Sec_Mix_2_A	Razor + unique peptides 111918_RAW_Sec_Mix_2_B	Unique peptides 070318_Sun_SILAC_Mix_1A	Unique peptides 070318_Sun_SILAC_Mix_1B	Unique peptides 070318_Sun_SILAC_Mix_2A	Unique peptides 070318_Sun_SILAC_Mix_2B	Unique peptides 111918_RAW_Sec_Mix_1_A	Unique peptides 111918_RAW_Sec_Mix_1_B	Unique peptides 111918_RAW_Sec_Mix_2_A	Unique peptides 111918_RAW_Sec_Mix_2_B	Sequence coverage [%]	Unique + razor sequence coverage [%]	Unique sequence coverage [%]	Mol. weight [kDa]	Sequence length	Sequence lengths	Q-value	Score	Ratio M/L	Ratio M/L normalized	Ratio M/L variability [%]	Ratio M/L count	Ratio M/L iso-count	Ratio M/L type
A0A0A6YVU8;Q9JKV1	A0A0A6YVU8;Q9JKV1	1;1	1;1	1;1	Proteasomal ubiquitin receptor ADRM1	Gm9774;Adrm1	Gm9774;Adrm1	2	1	1	1	0	0	0	0	1	1	0	0	0	0	0	0	1	1	0	0	0	0	0	0	1	1	0	0	3.9	3.9	3.9	42.147	407	407;407	0	4.7721	0.94168	1.0654	4.7506	2	0	Median
A0A0A6YW67;P62984;P62983;P0CG49;P0CG50;D3YYZ2	A0A0A6YW67;P62984;P62983;P0CG49;P0CG50;D3YYZ2	6;6;6;6;6;3	6;6;6;6;6;3	6;6;6;6;6;3	Ubiquitin-60S ribosomal protein L40;Ubiquitin;60S ribosomal protein L40;Ubiquitin-40S ribosomal protein S27a;Ubiquitin;40S ribosomal protein S27a;Polyubiquitin-B;Ubiquitin;Polyubiquitin-C;Ubiquitin;Ubiquitin-related 1;Ubiquitin-related 2	Gm8797;Uba52;Rps27a;Ubb;Ubc;Gm5239	Gm8797;Uba52;Rps27a;Ubb;Ubc;Gm5239	6	6	6	6	1	3	4	2	6	5	4	4	1	3	4	2	6	5	4	4	1	3	4	2	6	5	4	4	61	61	61	8.7279	77	77;128;156;305;734;122	0	260.11	0.83117	0.90652	7.2405	28	0	Leave out requantified
A0A0A6YY83	A0A0A6YY83	6	6	6		Pcdh7	Pcdh7	1	6	6	6	5	2	2	2	1	0	0	1	5	2	2	2	1	0	0	1	5	2	2	2	1	0	0	1	7	7	7	136.77	1255	1255	0	7.6546	2.3417	2.4885	68.636	3	0	Median
K7N5V5;A0A0G2JGR8	K7N5V5;A0A0G2JGR8	1;1	1;1	1;1		Gm5862	Gm5862;Gm21680	2	1	1	1	0	0	0	0	1	0	0	0	0	0	0	0	1	0	0	0	0	0	0	0	1	0	0	0	3.4	3.4	3.4	31.594	267	267;267	0.029818	1.0659	0.88204	0.94051	NaN	1	0	Median
E9PV04;A0A0N4SVP8;Q91VC3	E9PV04;A0A0N4SVP8;Q91VC3	3;3;3	2;2;2	2;2;2	Eukaryotic initiation factor 4A-III;Eukaryotic initiation factor 4A-III, N-terminally processed	Gm8994;Eif4a3	Gm8994;Gm5580;Eif4a3	3	3	2	2	1	1	1	1	2	2	3	2	0	0	0	0	1	1	2	1	0	0	0	0	1	1	2	1	9	5.1	5.1	46.854	411	411;411;411	0.0052219	1.7977	NaN	NaN	NaN	0	0	Median
A0A140LHT7	A0A140LHT7	1	1	1			Olfr1555-ps1	1	1	1	1	0	0	0	0	0	1	1	1	0	0	0	0	0	1	1	1	0	0	0	0	0	1	1	1	2.2	2.2	2.2	35.8	321	321	1	-2	NaN	NaN	NaN	0	0	Median
A0A140T8M6;P01660	A0A140T8M6;P01660	1;1	1;1	1;1	Ig kappa chain V-III region PC 3741/TEPC 111		Igkv3-5;	2	1	1	1	0	0	0	0	0	0	1	0	0	0	0	0	0	0	1	0	0	0	0	0	0	0	1	0	15.1	15.1	15.1	13.03	119	119;111	0.02971	1.0563	NaN	NaN	NaN	0	0	Median
A0A140T8T4;P51410	A0A140T8T4;P51410	1;1	1;1	1;1	60S ribosomal protein L9	Rpl9	Rpl9-ps6;Rpl9	2	1	1	1	0	0	0	0	1	1	1	1	0	0	0	0	1	1	1	1	0	0	0	0	1	1	1	1	5.2	5.2	5.2	21.853	192	192;192	0.0068376	1.6946	NaN	NaN	NaN	0	0	Median
A0A1B0GSH8;Q9DBB8	A0A1B0GSH8	3;1	1;1	1;1			Gm45808	2	3	1	1	0	0	0	0	2	1	2	2	0	0	0	0	0	0	0	1	0	0	0	0	0	0	0	1	17.1	4.6	4.6	28.687	263	263;333	1	-2	NaN	NaN	NaN	0	0	Median
A0A1D5RLD8;V9GXA7;V9GXK0	A0A1D5RLD8	19;1;1	1;0;0	1;0;0			Gm10358	3	19	1	1	7	9	8	9	17	16	18	16	0	0	0	0	1	0	1	0	0	0	0	0	1	0	1	0	57.1	4.2	4.2	35.812	333	333;121;151	0.0076142	1.6378	NaN	NaN	NaN	0	0	Median
A0A1D5RLM8;Q80X60	A0A1D5RLM8;Q80X60	1;1	1;1	1;1	EF-hand calcium-binding domain-containing protein 3	Efcab3	Gm11639;Efcab3	2	1	1	1	0	0	0	0	0	0	0	1	0	0	0	0	0	0	0	1	0	0	0	0	0	0	0	1	0.2	0.2	0.2	654.2	5808	5808;432	1	-2	NaN	NaN	NaN	0	0	Median
A0A1L1SSZ5;Q8VGM3	A0A1L1SSZ5;Q8VGM3	1;1	1;1	1;1	Olfactory receptor	Olfr1250	Olfr1248;Olfr1250	2	1	1	1	0	0	0	0	0	0	1	0	0	0	0	0	0	0	1	0	0	0	0	0	0	0	1	0	3.3	3.3	3.3	34.282	307	307;314	0.02984	1.0679	NaN	NaN	NaN	0	0	Median
A0A1W2P6U8	A0A1W2P6U8	1	1	1			4932415D10Rik	1	1	1	1	0	0	0	0	0	0	1	0	0	0	0	0	0	0	1	0	0	0	0	0	0	0	1	0	0.3	0.3	0.3	551.85	4986	4986	1	-2	NaN	NaN	NaN	0	0	Median
Q8BX20;Q3UTA4;Q3UT53;Q3TQZ4;J3QQ02;J3QPI8;J3QP87;J3QNT6;J3QMW5;A0A1Y7VNG9;A0A1Y7VLT7;A0A1Y7VK80;A0A1Y7VJE9;Q8BMJ3;Q60872	Q8BX20;Q3UTA4;Q3UT53;Q3TQZ4;J3QQ02;J3QPI8;J3QP87;J3QNT6;J3QMW5;A0A1Y7VNG9;A0A1Y7VLT7;A0A1Y7VK80;A0A1Y7VJE9;Q8BMJ3;Q60872	1;1;1;1;1;1;1;1;1;1;1;1;1;1;1	1;1;1;1;1;1;1;1;1;1;1;1;1;1;1	1;1;1;1;1;1;1;1;1;1;1;1;1;1;1	Eukaryotic translation initiation factor 1A, X-chromosomal;Eukaryotic translation initiation factor 1A	Gm5662;Gm8300;Gm4027;Gm2016;Gm2056;Gm6803;Gm2035;Gm5039;Gm2075;Eif1ax;Eif1a	Gm5662;Gm8332;BB287469;Gm2016;Gm2056;Gm6803;Gm2035;Gm5039;Gm2075;Gm16368;Gm2022;Gm5788;Gm21936;Eif1ax;Eif1a	15	1	1	1	0	0	0	0	0	0	1	1	0	0	0	0	0	0	1	1	0	0	0	0	0	0	1	1	6.9	6.9	6.9	16.556	144	144;144;144;144;144;144;144;144;144;144;144;144;144;144;144	0.0091286	1.5342	0.4607	0.5098	NaN	1	0	Median
A0A286YDU8	A0A286YDU8	2	2	2			Cc2d2b	1	2	2	2	0	0	0	1	0	1	0	0	0	0	0	1	0	1	0	0	0	0	0	1	0	1	0	0	1.9	1.9	1.9	161.64	1405	1405	0.04339	0.88796	1.1745	1.1863	NaN	1	0	Median
A0A2I3BRL8;Q91VM5;Q9WV02;Q9DAE2	A0A2I3BRL8;Q91VM5;Q9WV02	5;5;4;1	5;5;4;1	5;5;4;1	RNA binding motif protein, X-linked-like-1;RNA-binding motif protein, X chromosome;RNA-binding motif protein, X chromosome, N-terminally processed	Rbmxl1;Rbmx	Gm7324;Rbmxl1;Rbmx	4	5	5	5	1	1	1	1	3	4	4	2	1	1	1	1	3	4	4	2	1	1	1	1	3	4	4	2	14.4	14.4	14.4	42.178	388	388;388;391;385	0	23.155	1.0095	1.0966	11.975	8	0	Leave out requantified
A0A2R8VHP3	A0A2R8VHP3	7	1	0			Gm5478	1	7	1	0	4	3	0	0	6	7	3	3	1	0	0	0	1	1	0	0	0	0	0	0	0	0	0	0	10.7	1.7	0	57.919	535	535	0.0018433	2.0631	NaN	NaN	NaN	0	0	Median
A0A338P6K9	A0A338P6K9	1	1	1			Qser1	1	1	1	1	0	0	0	0	1	0	0	0	0	0	0	0	1	0	0	0	0	0	0	0	1	0	0	0	0.9	0.9	0.9	194.47	1788	1788	0.02027	1.1754	NaN	NaN	NaN	0	0	Median
A1L314	A1L314	3	3	3	Macrophage-expressed gene 1 protein	Mpeg1	Mpeg1	1	3	3	3	1	1	2	1	0	0	0	0	1	1	2	1	0	0	0	0	1	1	2	1	0	0	0	0	4.8	4.8	4.8	78.39	713	713	0	3.9898	0.72227	0.87141	0.32715	2	0	Median
A2A432;Q3TCH7	A2A432	3;1	3;1	3;1	Cullin-4B	Cul4b	Cul4b	2	3	3	3	0	0	0	0	1	1	3	2	0	0	0	0	1	1	3	2	0	0	0	0	1	1	3	2	3.2	3.2	3.2	110.7	970	970;759	0	8.6491	0.7689	0.9081	36.525	3	0	Median
B1AR17;Q6PDQ2;A2A8L1	B1AR17;Q6PDQ2;A2A8L1	1;1;1	1;1;1	1;1;1	Chromodomain-helicase-DNA-binding protein 4;Chromodomain-helicase-DNA-binding protein 5	Chd3;Chd4;Chd5	Chd3;Chd4;Chd5	3	1	1	1	0	0	0	0	0	0	1	1	0	0	0	0	0	0	1	1	0	0	0	0	0	0	1	1	0.6	0.6	0.6	232.74	2055	2055;1915;1946	0.0019048	2.3512	0.72086	0.8465	10.02	2	0	Median
A2A935	A2A935	1	1	1	PR domain zinc finger protein 16	Prdm16	Prdm16	1	1	1	1	0	1	1	1	1	0	0	0	0	1	1	1	1	0	0	0	0	1	1	1	1	0	0	0	0.7	0.7	0.7	140.86	1275	1275	0.0018727	2.2049	1.1218	0.94852	13.692	4	0	Linear
A2A9C3	A2A9C3	1	1	1	Protein SZT2	Szt2	Szt2	1	1	1	1	0	1	0	0	0	0	0	0	0	1	0	0	0	0	0	0	0	1	0	0	0	0	0	0	0.3	0.3	0.3	377.62	3431	3431	0.045057	0.85888	0.57836	0.68031	NaN	1	0	Median
A2ADY9	A2ADY9	1	1	1	Protein DDI1 homolog 2	Ddi2	Ddi2	1	1	1	1	0	0	0	0	0	1	1	1	0	0	0	0	0	1	1	1	0	0	0	0	0	1	1	1	2.3	2.3	2.3	44.59	399	399	0.0068435	1.6991	0.91042	1.0435	17.538	2	0	Median
A2AJ76	A2AJ76	1	1	1	Hemicentin-2	Hmcn2	Hmcn2	1	1	1	1	0	0	0	0	1	0	1	1	0	0	0	0	1	0	1	1	0	0	0	0	1	0	1	1	0.1	0.1	0.1	547.19	5100	5100	0.017002	1.2917	0.83338	0.97746	NaN	1	0	Median
A2AQ25	A2AQ25	1	1	1	Sickle tail protein	Skt	Skt	1	1	1	1	0	0	0	0	0	0	1	0	0	0	0	0	0	0	1	0	0	0	0	0	0	0	1	0	1.1	1.1	1.1	213.03	1946	1946	1	-2	NaN	NaN	NaN	0	0	Median
A2ARZ3	A2ARZ3	3	3	3	Fibrous sheath-interacting protein 2	Fsip2	Fsip2	1	3	3	3	0	0	0	1	0	1	2	1	0	0	0	1	0	1	2	1	0	0	0	1	0	1	2	1	0.4	0.4	0.4	784.85	6995	6995	0.015711	1.351	2.2873	3.0034	NaN	1	0	Median
A2ASP7	A2ASP7	1	1	1		9430015G10Rik	9430015G10Rik	1	1	1	1	0	0	0	0	0	0	0	1	0	0	0	0	0	0	0	1	0	0	0	0	0	0	0	1	11.1	11.1	11.1	21.561	199	199	1	-2	NaN	NaN	NaN	0	0	Median
A2ASS6	A2ASS6	6	6	6	Titin	Ttn	Ttn	1	6	6	6	1	0	1	1	3	1	0	0	1	0	1	1	3	1	0	0	1	0	1	1	3	1	0	0	0.2	0.2	0.2	3906.4	35213	35213	0	4.8863	0.76341	0.88466	8.6814	2	0	Median
A2AW65	A2AW65	1	1	1		C330013J21Rik	Zfp972	1	1	1	1	0	0	0	0	1	0	0	0	0	0	0	0	1	0	0	0	0	0	0	0	1	0	0	0	18	18	18	16.406	139	139	0.016871	1.2669	NaN	NaN	NaN	0	0	Median
A2BFL2	A2BFL2	2	2	2	Protein zyg-11 homolog A	Zyg11a	Zyg11a	1	2	2	2	0	1	0	0	0	0	0	1	0	1	0	0	0	0	0	1	0	1	0	0	0	0	0	1	6.9	6.9	6.9	70.403	627	627	0.046989	0.82234	0.687	0.77364	NaN	1	0	Median
A2BH40	A2BH40	1	1	1	AT-rich interactive domain-containing protein 1A	Arid1a	Arid1a	1	1	1	1	0	0	0	0	0	0	1	0	0	0	0	0	0	0	1	0	0	0	0	0	0	0	1	0	0.6	0.6	0.6	242.09	2283	2283	0.047145	0.8284	NaN	NaN	NaN	0	0	Median
A2BHP6	A2BHP6	1	1	1	Olfactory receptor	Olfr74	Olfr74	1	1	1	1	0	0	0	0	1	0	0	0	0	0	0	0	1	0	0	0	0	0	0	0	1	0	0	0	2.5	2.5	2.5	35.687	318	318	1	-2	NaN	NaN	NaN	0	0	Median
A4Q9E8	A4Q9E8	1	1	1	Tubulin polyglutamylase TTLL6	Ttll6	Ttll6	1	1	1	1	0	0	0	0	0	1	0	0	0	0	0	0	0	1	0	0	0	0	0	0	0	1	0	0	1.2	1.2	1.2	94.506	822	822	0.012882	1.4346	NaN	NaN	NaN	0	0	Median
A6BLY7;A1L317	A6BLY7;A1L317	2;1	1;0	1;0	Keratin, type I cytoskeletal 28;Keratin, type I cytoskeletal 24	Krt28;Krt24	Krt28;Krt24	2	2	1	1	2	2	2	2	2	2	2	2	1	1	1	1	1	1	1	1	1	1	1	1	1	1	1	1	3.5	1.9	1.9	50.346	462	462;512	0	3.589	NaN	NaN	NaN	0	0	Median
Q8C6K9;A6H584	Q8C6K9;A6H584	1;1	1;1	1;1	Collagen alpha-6(VI) chain;Collagen alpha-5(VI) chain	Col6a6;Col6a5	Col6a6;Col6a5	2	1	1	1	0	0	0	0	1	0	1	0	0	0	0	0	1	0	1	0	0	0	0	0	1	0	1	0	0.5	0.5	0.5	246.32	2265	2265;2640	0.02021	1.1698	NaN	NaN	NaN	0	0	Median
A7L9Z8	A7L9Z8	1	1	1	Calcium-transporting ATPase type 2C member 2	Atp2c2	Atp2c2	1	1	1	1	0	0	1	1	0	0	0	0	0	0	1	1	0	0	0	0	0	0	1	1	0	0	0	0	1.3	1.3	1.3	102.53	944	944	1	-2	NaN	NaN	NaN	0	0	Median
A8R0X1	A8R0X1	1	1	1		Esp38	Esp38	1	1	1	1	0	0	0	0	0	1	0	0	0	0	0	0	0	1	0	0	0	0	0	0	0	1	0	0	13.8	13.8	13.8	9.1738	80	80	0.013546	1.3922	NaN	NaN	NaN	0	0	Median
B0V2N1	B0V2N1	2	2	2	Receptor-type tyrosine-protein phosphatase S	Ptprs	Ptprs	1	2	2	2	1	0	0	1	0	0	0	0	1	0	0	1	0	0	0	0	1	0	0	1	0	0	0	0	1.3	1.3	1.3	211.9	1907	1907	0.016768	1.251	NaN	NaN	NaN	0	0	Median
B1AQ75	B1AQ75	4	1	1	Keratin, type I cuticular Ha6	Krt36	Krt36	1	4	1	1	2	2	2	2	1	1	2	2	1	1	1	1	0	0	0	0	1	1	1	1	0	0	0	0	5.9	1.9	1.9	52.79	473	473	0.029732	1.0569	NaN	NaN	NaN	0	0	Median
Q3UZ24;B1AQP7	Q3UZ24;B1AQP7	1;1	1;1	1;1		Apol7e;Apol7b	Apol7e;Apol7b	2	1	1	1	1	1	1	0	1	1	1	1	1	1	1	0	1	1	1	1	1	1	1	0	1	1	1	1	2.2	2.2	2.2	40.241	369	369;369	0.016936	1.2775	0.8526	0.9974	23.7	3	0	Median
B1AR51	B1AR51	2	2	2		Dnah9	Dnah9	1	2	2	2	0	0	0	0	0	1	1	1	0	0	0	0	0	1	1	1	0	0	0	0	0	1	1	1	0.5	0.5	0.5	512.36	4484	4484	1	-2	0.72527	0.79073	1.8969	2	0	Median
B2RPU8;Q9D1L0	B2RPU8;Q9D1L0	1;1	1;1	1;1	Coiled-coil-helix-coiled-coil-helix domain-containing protein 2	Zbed5;Chchd2	Zbed5;Chchd2	2	1	1	1	0	0	0	0	0	0	1	1	0	0	0	0	0	0	1	1	0	0	0	0	0	0	1	1	3.2	3.2	3.2	84.266	756	756;153	0.030151	1.0254	NaN	NaN	NaN	0	0	Median
B2RQC6	B2RQC6	6	6	6	CAD protein;Glutamine-dependent carbamoyl-phosphate synthase;Aspartate carbamoyltransferase;Dihydroorotase	Cad	Cad	1	6	6	6	0	0	0	1	1	0	4	4	0	0	0	1	1	0	4	4	0	0	0	1	1	0	4	4	3.1	3.1	3.1	243.24	2225	2225	0	9.2755	0.79924	0.8842	NaN	1	0	Median
B2RRE4	B2RRE4	2	2	2	Zinc finger protein 518B	Znf518b	Znf518b	1	2	2	2	0	0	2	0	0	0	0	0	0	0	2	0	0	0	0	0	0	0	2	0	0	0	0	0	2.6	2.6	2.6	119	1077	1077	0.016923	1.2749	0.77511	1.0219	NaN	1	0	Median
B2RUQ2	B2RUQ2	1	1	1		Gm608	Usf3	1	1	1	1	0	0	0	0	1	0	0	0	0	0	0	0	1	0	0	0	0	0	0	0	1	0	0	0	0.7	0.7	0.7	237.48	2221	2221	0.0044014	1.8456	0.94083	1.0811	NaN	1	0	Median
B2RXM2;J3QNY1;V9GX38	B2RXM2;J3QNY1	10;10;1	10;10;1	2;2;0		Gm6793;Gm9242	Gm6793;Gm9242	3	10	10	2	3	5	4	5	9	9	10	9	3	5	4	5	9	9	10	9	0	1	0	1	2	2	2	2	33.3	33.3	4	36.609	351	351;357;357	0	157.38	0.91538	1.001	23.424	38	0	Leave out requantified
B5THE2	B5THE2	2	2	2		Mgam	Mgam	1	2	2	2	1	0	0	0	0	1	0	0	1	0	0	0	0	1	0	0	1	0	0	0	0	1	0	0	0.9	0.9	0.9	208.55	1827	1827	0.0097245	1.4551	0.86839	0.97765	25.669	2	0	Median
Q8CGP4;C0HKE9;C0HKE8;C0HKE7;C0HKE6;C0HKE5;C0HKE4;C0HKE3;C0HKE2;C0HKE1;Q8CGP6;Q8R1M2;Q64523;Q8CGP7;Q8CGP5;Q8BFU2;Q6GSS7	Q8CGP4;C0HKE9;C0HKE8;C0HKE7;C0HKE6;C0HKE5;C0HKE4;C0HKE3;C0HKE2;C0HKE1;Q8CGP6;Q8R1M2;Q64523;Q8CGP7;Q8CGP5;Q8BFU2;Q6GSS7	3;3;3;3;3;3;3;3;3;3;3;3;3;3;3;3;3	3;3;3;3;3;3;3;3;3;3;3;3;3;3;3;3;3	1;1;1;1;1;1;1;1;1;1;1;1;1;1;1;1;1	Histone H2A;Histone H2A type 1-H;Histone H2A.J;Histone H2A type 2-C;Histone H2A type 1-K;Histone H2A type 1-F;Histone H2A type 3;Histone H2A type 2-A	Hist1h2aa;Hist1h2ah;H2afj;Hist2h2ac;Hist1h2ak;Hist1h2af;Hist3h2a;Hist2h2aa1	Hist1h2aa;Hist1h2ap;Hist1h2ao;Hist1h2an;Hist1h2ai;Hist1h2ag;Hist1h2ae;Hist1h2ad;Hist1h2ac;Hist1h2ab;Hist1h2ah;H2afj;Hist2h2ac;Hist1h2ak;Hist1h2af;Hist3h2a;Hist2h2aa1	17	3	3	1	1	3	2	2	3	3	3	3	1	3	2	2	3	3	3	3	0	1	0	0	1	1	1	1	27.1	27.1	14.7	14.056	129	129;130;130;130;130;130;130;130;130;130;128;129;129;130;130;130;130	0	53.152	0.98733	1.1545	0.70354	13	0	Leave out requantified
CON__A2A5Y0;Q61765;CON__O76015;CON__O76014;Q6IFX3	CON__A2A5Y0;Q61765	7;7;2;2;2	2;2;0;0;0	2;2;0;0;0	Keratin, type I cuticular Ha1	Krt31	;Krt31	5	7	2	2	1	1	1	1	1	1	7	7	0	0	0	0	0	0	2	2	0	0	0	0	0	0	2	2	13.9	2.4	2.4	47.117	416	416;416;456;471;439	0	3.4835	NaN	NaN	NaN	0	0	Median
CON__A2I7N0	CON__A2I7N0	15	13	3				1	15	13	3	3	3	5	3	11	11	12	10	3	3	5	3	10	10	11	10	1	0	2	2	2	2	3	3	34.5	30.7	11.9	46.311	411	411	0	235.75	NaN	NaN	NaN	0	0	Median
CON__A2I7N1	CON__A2I7N1	11	1	1				1	11	1	1	3	4	4	2	9	8	8	7	0	0	0	0	1	1	1	1	0	0	0	0	1	1	1	1	28.2	2.7	2.7	46.397	411	411	0	2.6952	NaN	NaN	NaN	0	0	Median
CON__A2I7N3	CON__A2I7N3	12	2	2				1	12	2	2	4	4	5	3	8	10	9	7	1	1	2	2	2	2	2	2	1	1	2	2	2	2	2	2	27.1	4.6	4.6	46.941	417	417	0	9.7079	NaN	NaN	NaN	0	0	Median
CON__ENSEMBL:ENSBTAP00000006074;Q9R0G6	CON__ENSEMBL:ENSBTAP00000006074;Q9R0G6	2;2	2;2	1;1	Cartilage oligomeric matrix protein	Comp	;Comp	2	2	2	1	1	0	1	1	0	0	0	1	1	0	1	1	0	0	0	1	1	0	1	1	0	0	0	0	3.2	3.2	1.9	80.674	747	747;755	0.00098522	2.5427	NaN	NaN	NaN	0	0	Median
CON__ENSEMBL:ENSBTAP00000007350;P01029	CON__ENSEMBL:ENSBTAP00000007350	34;2	34;2	9;0				2	34	34	9	11	11	13	15	16	12	14	16	11	11	13	15	16	12	14	16	3	3	4	3	3	2	4	3	24.2	24.2	6.6	192.99	1742	1742;1738	0	68.118	NaN	NaN	NaN	0	0	Median
CON__ENSEMBL:ENSBTAP00000011227	CON__ENSEMBL:ENSBTAP00000011227	1	1	1				1	1	1	1	0	0	0	0	0	0	1	0	0	0	0	0	0	0	1	0	0	0	0	0	0	0	1	0	15.3	15.3	15.3	14.629	137	137	0.01576	1.3574	NaN	NaN	NaN	0	0	Median
CON__ENSEMBL:ENSBTAP00000013050	CON__ENSEMBL:ENSBTAP00000013050	5	5	5				1	5	5	5	1	1	3	2	3	3	2	1	1	1	3	2	3	3	2	1	1	1	3	2	3	3	2	1	15.5	15.5	15.5	51.988	452	452	0	6.977	NaN	NaN	NaN	0	0	Median
CON__ENSEMBL:ENSBTAP00000014147	CON__ENSEMBL:ENSBTAP00000014147	4	4	4				1	4	4	4	2	2	2	2	3	3	4	4	2	2	2	2	3	3	4	4	2	2	2	2	3	3	4	4	40.7	40.7	40.7	11.756	113	113	0	8.8408	NaN	NaN	NaN	0	0	Median
CON__ENSEMBL:ENSBTAP00000016046;Q08879	CON__ENSEMBL:ENSBTAP00000016046	7;3	7;3	7;3				2	7	7	7	4	4	3	4	2	6	5	5	4	4	3	4	2	6	5	5	4	4	3	4	2	6	5	5	11.5	11.5	11.5	77.456	706	706;705	0	118.49	NaN	NaN	NaN	0	0	Median
CON__ENSEMBL:ENSBTAP00000016285	CON__ENSEMBL:ENSBTAP00000016285	1	1	1				1	1	1	1	0	0	0	0	1	1	1	1	0	0	0	0	1	1	1	1	0	0	0	0	1	1	1	1	2.4	2.4	2.4	63.485	591	591	0.0018536	2.1004	NaN	NaN	NaN	0	0	Median
CON__ENSEMBL:ENSBTAP00000018229	CON__ENSEMBL:ENSBTAP00000018229	16	16	4				1	16	16	4	8	5	6	8	11	10	10	11	8	5	6	8	11	10	10	11	3	2	2	2	3	2	2	1	33.1	33.1	6.3	53.661	475	475	0	205.08	NaN	NaN	NaN	0	0	Median
CON__ENSEMBL:ENSBTAP00000018574;P49182	CON__ENSEMBL:ENSBTAP00000018574	15;2	15;2	15;2				2	15	15	15	6	7	8	6	12	12	12	12	6	7	8	6	12	12	12	12	6	7	8	6	12	12	12	12	42.5	42.5	42.5	55.207	496	496;478	0	50.598	NaN	NaN	NaN	0	0	Median
CON__ENSEMBL:ENSBTAP00000023055;Q9R098	CON__ENSEMBL:ENSBTAP00000023055;Q9R098	2;2	2;2	2;2	Hepatocyte growth factor activator;Hepatocyte growth factor activator short chain;Hepatocyte growth factor activator long chain	Hgfac	;Hgfac	2	2	2	2	2	2	1	2	0	1	1	1	2	2	1	2	0	1	1	1	2	2	1	2	0	1	1	1	3.6	3.6	3.6	67.703	634	634;653	0	6.3788	NaN	NaN	NaN	0	0	Median
CON__ENSEMBL:ENSBTAP00000023402	CON__ENSEMBL:ENSBTAP00000023402	6	6	6				1	6	6	6	2	2	4	3	3	2	3	4	2	2	4	3	3	2	3	4	2	2	4	3	3	2	3	4	15.8	15.8	15.8	46.017	411	411	0	9.3193	NaN	NaN	NaN	0	0	Median
CON__ENSEMBL:ENSBTAP00000024146;Q6GQT1;A0A0N4SVU1;P28665	CON__ENSEMBL:ENSBTAP00000024146	62;3;1;1	62;3;1;1	62;3;1;1				4	62	62	62	33	35	31	31	52	50	49	50	33	35	31	31	52	50	49	50	33	35	31	31	52	50	49	50	55.1	55.1	55.1	164.34	1477	1477;1474;1476;1476	0	323.31	NaN	NaN	NaN	0	0	Median
CON__ENSEMBL:ENSBTAP00000024462;CON__ENSEMBL:ENSBTAP00000024466	CON__ENSEMBL:ENSBTAP00000024462;CON__ENSEMBL:ENSBTAP00000024466	6;5	6;5	6;5			;	2	6	6	6	1	2	1	1	6	5	3	5	1	2	1	1	6	5	3	5	1	2	1	1	6	5	3	5	19.6	19.6	19.6	46.543	419	419;401	0	48.423	NaN	NaN	NaN	0	0	Median
CON__ENSEMBL:ENSBTAP00000031900	CON__ENSEMBL:ENSBTAP00000031900	2	2	2				1	2	2	2	2	1	1	1	2	1	2	0	2	1	1	1	2	1	2	0	2	1	1	1	2	1	2	0	2.9	2.9	2.9	121.45	1064	1064	0	3.408	NaN	NaN	NaN	0	0	Median
CON__ENSEMBL:ENSBTAP00000032840	CON__ENSEMBL:ENSBTAP00000032840	14	14	13				1	14	14	13	4	3	5	6	0	1	5	3	4	3	5	6	0	1	5	3	4	3	5	6	0	0	4	2	18.9	18.9	17.5	92.273	825	825	0	21.584	NaN	NaN	NaN	0	0	Median
CON__ENSEMBL:ENSBTAP00000034412	CON__ENSEMBL:ENSBTAP00000034412	2	2	2				1	2	2	2	0	0	0	0	1	0	2	0	0	0	0	0	1	0	2	0	0	0	0	0	1	0	2	0	9.5	9.5	9.5	22.336	199	199	0.0067912	1.6626	NaN	NaN	NaN	0	0	Median
CON__ENSEMBL:ENSBTAP00000037665	CON__ENSEMBL:ENSBTAP00000037665	11	11	11				1	11	11	11	2	2	1	2	6	7	8	8	2	2	1	2	6	7	8	8	2	2	1	2	6	7	8	8	24.7	24.7	24.7	65.19	578	578	0	41.424	NaN	NaN	NaN	0	0	Median
CON__ENSEMBL:ENSBTAP00000038253	CON__ENSEMBL:ENSBTAP00000038253	11	1	1				1	11	1	1	6	4	5	5	10	11	9	9	1	0	0	0	1	1	0	0	1	0	0	0	1	1	0	0	15.5	2.5	2.5	63.165	606	606	0.0018886	2.3	NaN	NaN	NaN	0	0	Median
CON__ENSEMBL:ENSBTAP00000038329	CON__ENSEMBL:ENSBTAP00000038329	2	1	1				1	2	1	1	1	1	1	2	2	2	2	2	1	1	1	1	1	1	1	1	1	1	1	1	1	1	1	1	27.5	15	15	8.5787	80	80	0	8.0107	NaN	NaN	NaN	0	0	Median
CON__O76009;CON__Q6NTB9;CON__O76011;CON__Q8IUT8	CON__O76009;CON__Q6NTB9;CON__O76011;CON__Q8IUT8	8;7;5;5	1;1;1;1	0;0;0;0			;;;	4	8	1	0	0	0	0	0	0	0	8	8	0	0	0	0	0	0	1	1	0	0	0	0	0	0	0	0	20.5	1.7	0	45.935	404	404;404;394;436	0.042828	0.89481	NaN	NaN	NaN	0	0	Median
CON__O76013	CON__O76013	5	1	1				1	5	1	1	1	1	1	1	1	1	4	4	0	0	0	0	0	0	1	1	0	0	0	0	0	0	1	1	7.9	1.9	1.9	52.247	467	467	0.0084317	1.6152	NaN	NaN	NaN	0	0	Median
CON__O95678	CON__O95678	13	2	2				1	13	2	2	5	4	3	1	9	9	7	6	0	0	0	0	0	0	2	1	0	0	0	0	0	0	2	1	17.6	2.2	2.2	59.504	551	551	0	4.0178	NaN	NaN	NaN	0	0	Median
CON__P00735;P19221	CON__P00735	8;1	8;1	8;1				2	8	8	8	2	2	3	2	3	3	4	3	2	2	3	2	3	3	4	3	2	2	3	2	3	3	4	3	16	16	16	70.505	625	625;618	0	11.817	NaN	NaN	NaN	0	0	Median
CON__P00761	CON__P00761	7	7	7				1	7	7	7	4	4	5	4	6	6	5	5	4	4	5	4	6	6	5	5	4	4	5	4	6	6	5	5	31.2	31.2	31.2	24.409	231	231	0	323.31	NaN	NaN	NaN	0	0	Median
CON__P00978	CON__P00978	3	3	3				1	3	3	3	0	0	1	1	2	2	2	3	0	0	1	1	2	2	2	3	0	0	1	1	2	2	2	3	8.2	8.2	8.2	39.234	352	352	0	6.981	NaN	NaN	NaN	0	0	Median
CON__P01030	CON__P01030	30	5	5				1	30	5	5	10	10	12	13	15	12	11	14	2	2	3	1	2	2	1	1	2	2	3	1	2	2	1	1	20.9	3.3	3.3	192.79	1741	1741	0	9.0976	NaN	NaN	NaN	0	0	Median
CON__Q2KJ62;CON__P01044-1;Q6S9I3;O08677	CON__Q2KJ62;CON__P01044-1	12;12;1;1	12;12;1;1	5;5;0;0			;	4	12	12	5	7	6	6	8	8	10	8	9	7	6	6	8	8	10	8	9	2	2	2	4	2	4	4	3	19.5	19.5	8.1	68.964	621	621;621;644;661	0	27.88	NaN	NaN	NaN	0	0	Median
CON__P01045-1	CON__P01045-1	9	2	2				1	9	2	2	7	5	5	6	7	7	5	7	2	1	1	2	1	1	1	1	2	1	1	2	1	1	1	1	15	3.6	3.6	68.709	619	619	0	4.39	NaN	NaN	NaN	0	0	Median
CON__P01966;P06467;P01942	CON__P01966	7;1;1	7;1;1	7;1;1				3	7	7	7	5	5	5	5	5	6	6	5	5	5	5	5	5	6	6	5	5	5	5	5	5	6	6	5	76.8	76.8	76.8	15.184	142	142;142;142	0	31.256	NaN	NaN	NaN	0	0	Median
CON__P02533;CON__A2A4G1;Q61414;CON__Q61782;CON__Q9D312;Q9D312;CON__P05784;P05784;CON__Q8N1A0;CON__Q7Z3Y9;Q8CCX5;Q8VCW2;Q9Z320	CON__P02533	35;7;7;6;3;3;2;2;1;1;1;1;1	20;0;0;3;0;0;0;0;0;0;0;0;0	4;0;0;2;0;0;0;0;0;0;0;0;0				13	35	20	4	14	13	14	11	33	28	16	16	9	7	6	7	19	16	8	9	2	1	2	2	4	3	2	3	69.3	46	12.1	51.621	472	472;456;452;93;431;431;423;423;295;468;294;446;448	0	323.31	NaN	NaN	NaN	0	0	Median
CON__P02535-1;P02535	CON__P02535-1;P02535	11;11	1;1	0;0	Keratin, type I cytoskeletal 10	Krt10	;Krt10	2	11	1	0	7	8	8	7	10	9	8	9	1	0	1	0	0	0	0	0	0	0	0	0	0	0	0	0	15.1	1.6	0	57.769	570	570;570	1	-2	NaN	NaN	NaN	0	0	Median
CON__P02538;CON__Q8VED5;E9Q1Z0;Q8VED5;CON__H-INV:HIT000292931;Q99M73	CON__P02538	38;8;8;8;3;3	2;0;0;0;0;0	2;0;0;0;0;0				6	38	2	2	14	11	5	6	34	33	13	14	0	0	0	0	2	2	0	1	0	0	0	0	2	2	0	1	57.6	3.5	3.5	60.044	564	564;531;538;531;443;603	0	5.8443	NaN	NaN	NaN	0	0	Median
CON__P02584	CON__P02584	5	1	1				1	5	1	1	4	4	4	3	5	4	5	4	0	0	0	0	1	0	1	0	0	0	0	0	1	0	1	0	45.7	11.4	11.4	15.057	140	140	0.022929	1.1327	NaN	NaN	NaN	0	0	Median
CON__P02662	CON__P02662	7	7	7				1	7	7	7	2	2	2	2	2	3	1	0	2	2	2	2	2	3	1	0	2	2	2	2	2	3	1	0	37.2	37.2	37.2	22.975	199	199	0	10.74	NaN	NaN	NaN	0	0	Median
CON__P02663	CON__P02663	3	3	3				1	3	3	3	2	3	3	1	0	1	0	0	2	3	3	1	0	1	0	0	2	3	3	1	0	1	0	0	14.5	14.5	14.5	24.348	207	207	0	4.9606	NaN	NaN	NaN	0	0	Median
CON__P02666	CON__P02666	3	3	3				1	3	3	3	1	1	2	1	2	1	0	0	1	1	2	1	2	1	0	0	1	1	2	1	2	1	0	0	20.1	20.1	20.1	23.583	209	209	0	8.1327	NaN	NaN	NaN	0	0	Median
CON__P02672	CON__P02672	6	6	6				1	6	6	6	3	3	3	4	3	3	2	3	3	3	3	4	3	3	2	3	3	3	3	4	3	3	2	3	12.4	12.4	12.4	67.011	615	615	0	11.587	NaN	NaN	NaN	0	0	Median
CON__P02676	CON__P02676	4	4	4				1	4	4	4	1	1	2	0	2	2	2	0	1	1	2	0	2	2	2	0	1	1	2	0	2	2	2	0	7.5	7.5	7.5	56.44	495	495	0	4.1303	NaN	NaN	NaN	0	0	Median
CON__P02754	CON__P02754	2	2	2				1	2	2	2	1	0	0	1	0	1	1	0	1	0	0	1	0	1	1	0	1	0	0	1	0	1	1	0	13.6	13.6	13.6	18.281	162	162	0.0090984	1.5219	NaN	NaN	NaN	0	0	Median
CON__P02768-1	CON__P02768-1	11	7	7				1	11	7	7	4	4	4	4	10	8	5	5	0	0	0	0	6	4	1	1	0	0	0	0	6	4	1	1	17.4	12.3	12.3	69.366	609	609	0	12.716	NaN	NaN	NaN	0	0	Median
CON__P02769	CON__P02769	57	57	53				1	57	57	53	33	34	38	35	49	45	52	49	33	34	38	35	49	45	52	49	29	30	34	31	45	41	48	45	75	75	71	69.293	607	607	0	323.31	NaN	NaN	NaN	0	0	Median
CON__P04259	CON__P04259	39	2	2				1	39	2	2	14	12	5	5	35	35	13	13	0	0	0	0	1	2	0	0	0	0	0	0	1	2	0	0	57.1	4.6	4.6	59.998	564	564	0	5.7063	NaN	NaN	NaN	0	0	Median
CON__P04264;CON__H-INV:HIT000016045	CON__P04264	50;3	50;3	32;0				2	50	50	32	20	26	20	21	44	45	33	30	20	26	20	21	44	45	33	30	10	15	12	13	29	29	19	15	62.3	62.3	49.1	66.017	644	644;99	0	323.31	NaN	NaN	NaN	0	0	Median
CON__P06868;P20918	CON__P06868	14;2	14;2	14;2				2	14	14	14	6	7	6	4	4	7	8	4	6	7	6	4	4	7	8	4	6	7	6	4	4	7	8	4	15.9	15.9	15.9	91.215	812	812;812	0	32.786	NaN	NaN	NaN	0	0	Median
CON__P07224	CON__P07224	3	3	3				1	3	3	3	1	1	1	1	0	0	0	0	1	1	1	1	0	0	0	0	1	1	1	1	0	0	0	0	4.1	4.1	4.1	75.132	675	675	0.0044209	1.8656	NaN	NaN	NaN	0	0	Median
CON__P07477	CON__P07477	1	1	1				1	1	1	1	1	1	1	1	1	1	1	1	1	1	1	1	1	1	1	1	1	1	1	1	1	1	1	1	8.1	8.1	8.1	26.558	247	247	0	6.2475	NaN	NaN	NaN	0	0	Median
CON__P08779;CON__Q9Z2K1;CON__Q3ZAW8;Q9Z2K1;Q9WTL4	CON__P08779	39;14;14;14;2	38;14;14;14;2	23;5;5;5;2				5	39	38	23	10	12	10	5	37	35	14	15	9	11	9	5	36	34	13	14	5	6	2	1	22	22	6	8	72.7	71.2	51	51.267	473	473;469;474;469;1300	0	323.31	NaN	NaN	NaN	0	0	Median
CON__P12763;P29699	CON__P12763	16;1	16;1	16;1				2	16	16	16	11	12	12	12	14	14	15	14	11	12	12	12	14	14	15	14	11	12	12	12	14	14	15	14	52.6	52.6	52.6	38.418	359	359;345	0	323.31	NaN	NaN	NaN	0	0	Median
CON__P13645;CON__Q7Z3Y7;CON__Q148H6;CON__Q7Z3Z0	CON__P13645	35;4;3;2	32;2;1;1	23;1;0;0				4	35	32	23	19	18	17	17	31	31	31	30	17	16	14	16	28	29	28	28	11	8	8	10	19	20	21	19	57.5	53.6	45	59.51	593	593;486;464;450	0	323.31	NaN	NaN	NaN	0	0	Median
CON__P13646-1	CON__P13646-1	10	4	2				1	10	4	2	6	8	6	4	5	5	6	5	1	3	0	0	0	0	1	1	1	2	0	0	0	0	0	0	16.6	7	3.5	49.586	458	458	0	2.771	NaN	NaN	NaN	0	0	Median
CON__P13647	CON__P13647	34	19	5				1	34	19	5	12	13	11	11	32	26	18	14	7	10	8	7	19	14	9	5	1	3	3	3	5	3	1	1	48	30.5	10.5	62.378	590	590	0	65.183	NaN	NaN	NaN	0	0	Median
CON__P15497;Q00623;REV__Q9WUU6	CON__P15497	27;2;1	27;2;1	27;2;1				3	27	27	27	16	13	13	12	18	18	17	19	16	13	13	12	18	18	17	19	16	13	13	12	18	18	17	19	74.7	74.7	74.7	30.276	265	265;264;408	0	166.98	NaN	NaN	NaN	0	0	Median
CON__P17690;Q01339	CON__P17690	4;1	4;1	4;1				2	4	4	4	2	1	1	1	1	2	2	2	2	1	1	1	1	2	2	2	2	1	1	1	1	2	2	2	14.8	14.8	14.8	38.252	345	345;345	0	6.4022	NaN	NaN	NaN	0	0	Median
CON__P17697	CON__P17697	8	8	8				1	8	8	8	6	6	5	3	4	5	6	4	6	6	5	3	4	5	6	4	6	6	5	3	4	5	6	4	19.4	19.4	19.4	51.113	439	439	0	24.102	NaN	NaN	NaN	0	0	Median
CON__P20930	CON__P20930	4	4	4				1	4	4	4	0	0	0	0	3	1	1	0	0	0	0	0	3	1	1	0	0	0	0	0	3	1	1	0	0.8	0.8	0.8	435.16	4061	4061	0	4.5937	NaN	NaN	NaN	0	0	Median
CON__P28800	CON__P28800	12	12	12				1	12	12	12	4	5	4	5	9	9	11	8	4	5	4	5	9	9	11	8	4	5	4	5	9	9	11	8	30.3	30.3	30.3	54.71	492	492	0	91.585	NaN	NaN	NaN	0	0	Median
CON__P34955	CON__P34955	28	28	28				1	28	28	28	17	18	20	19	20	23	21	20	17	18	20	19	20	23	21	20	17	18	20	19	20	23	21	20	49	49	49	46.103	416	416	0	323.31	NaN	NaN	NaN	0	0	Median
CON__P35527;CON__Q99456	CON__P35527	40;1	40;1	39;0				2	40	40	39	14	18	12	13	37	38	24	22	14	18	12	13	37	38	24	22	13	17	11	13	36	37	23	21	68.2	68.2	68.2	62.129	623	623;494	0	323.31	NaN	NaN	NaN	0	0	Median
CON__P35908;CON__Q6NXH9;Q6NXH9;CON__Q9R0H5;Q6IFZ9;Q9R0H5	CON__P35908	48;4;4;2;2;2	44;3;3;1;1;1	1;0;0;0;0;0				6	48	44	1	23	19	21	18	41	36	34	36	21	17	19	16	38	33	31	32	0	0	0	0	1	1	1	1	82.6	78.9	5.6	65.865	645	645;539;539;524;495;524	0	323.31	0.75789	0.84723	54.668	2	0	Median
CON__P35908v2	CON__P35908v2	48	1	1				1	48	1	1	23	19	21	18	41	36	33	35	0	0	0	0	1	1	0	0	0	0	0	0	1	1	0	0	82.5	4.7	4.7	65.432	639	639	0	74.797	NaN	NaN	NaN	0	0	Median
CON__P41361	CON__P41361	22	22	14				1	22	22	14	12	9	9	9	14	14	17	14	12	9	9	9	14	14	17	14	7	5	4	3	9	9	10	9	46	46	33.5	52.347	465	465	0	164.78	NaN	NaN	NaN	0	0	Median
CON__P48668	CON__P48668	40	31	0				1	40	31	0	15	12	5	6	36	34	14	14	11	11	1	3	29	27	8	8	0	0	0	0	0	0	0	0	58.5	48.6	0	60.024	564	564	0	172.96	0.20663	0.22831	96.476	5	0	Median
CON__P50448;P97290	CON__P50448	11;1	11;1	11;1				2	11	11	11	4	5	5	3	8	6	8	4	4	5	5	3	8	6	8	4	4	5	5	3	8	6	8	4	28.4	28.4	28.4	51.723	468	468;504	0	24.429	NaN	NaN	NaN	0	0	Median
CON__P78386	CON__P78386	11	2	1				1	11	2	1	0	0	0	0	1	1	11	9	0	0	0	0	0	0	2	2	0	0	0	0	0	0	1	1	16	4.5	2.8	55.802	507	507	0	7.2733	NaN	NaN	NaN	0	0	Median
CON__P81644	CON__P81644	4	4	4				1	4	4	4	0	1	1	2	4	4	4	3	0	1	1	2	4	4	4	3	0	1	1	2	4	4	4	3	36	36	36	11.202	100	100	0	18.519	NaN	NaN	NaN	0	0	Median
CON__Q03247	CON__Q03247	9	9	9				1	9	9	9	7	5	5	4	4	5	2	3	7	5	5	4	4	5	2	3	7	5	5	4	4	5	2	3	35.4	35.4	35.4	35.979	316	316	0	17.156	NaN	NaN	NaN	0	0	Median
CON__Q04695;CON__P19001;P19001;CON__Q99PS0;Q99PS0	CON__Q04695	28;6;6;1;1	16;1;1;1;1	5;1;1;0;0				5	28	16	5	7	6	6	6	23	23	8	6	0	0	0	0	12	14	1	0	0	0	0	0	4	4	0	0	60.6	40.5	14.4	48.105	432	432;403;403;422;422	0	141.66	0.8359	0.92358	NaN	1	0	Median
CON__Q05443;P51885	CON__Q05443	5;2	5;2	5;2				2	5	5	5	1	1	1	2	3	2	3	1	1	1	1	2	3	2	3	1	1	1	1	2	3	2	3	1	19.6	19.6	19.6	38.756	342	342;338	0	8.1468	NaN	NaN	NaN	0	0	Median
CON__Q05B55	CON__Q05B55	1	1	1				1	1	1	1	0	0	0	0	0	0	0	1	0	0	0	0	0	0	0	1	0	0	0	0	0	0	0	1	7.5	7.5	7.5	26.59	240	240	0.015748	1.3563	NaN	NaN	NaN	0	0	Median
CON__Q0IIK2;CON__Q29443;E9Q035;Q921I1	CON__Q0IIK2;CON__Q29443	44;43;1;1	44;43;1;1	44;43;1;1			;	4	44	44	44	27	28	25	28	31	29	33	38	27	28	25	28	31	29	33	38	27	28	25	28	31	29	33	38	63.2	63.2	63.2	77.738	704	704;685;978;697	0	323.31	NaN	NaN	NaN	0	0	Median
CON__Q0V8M9;Q61704	CON__Q0V8M9	16;4	16;4	16;4				2	16	16	16	8	9	9	6	12	7	11	12	8	9	9	6	12	7	11	12	8	9	9	6	12	7	11	12	22.6	22.6	22.6	99.536	891	891;889	0	33.194	NaN	NaN	NaN	0	0	Median
CON__Q0VCM5	CON__Q0VCM5	9	9	9				1	9	9	9	4	5	8	6	2	3	3	1	4	5	8	6	2	3	3	1	4	5	8	6	2	3	3	1	11.6	11.6	11.6	101.24	906	906	0	20.61	NaN	NaN	NaN	0	0	Median
CON__Q14525;CON__Q6IFU5	CON__Q14525	9;2	2;0	1;0				2	9	2	1	1	1	1	1	1	1	9	9	0	0	0	0	0	0	2	2	0	0	0	0	0	0	1	1	23.5	5.7	3	46.213	404	404;431	0	8.3577	NaN	NaN	NaN	0	0	Median
CON__Q14532	CON__Q14532	6	1	1				1	6	1	1	1	1	2	2	1	1	4	4	0	0	1	1	0	0	0	0	0	0	1	1	0	0	0	0	11.2	2.2	2.2	50.319	448	448	0.0243	1.1109	NaN	NaN	NaN	0	0	Median
CON__Q9UE12;CON__Q15323	CON__Q9UE12;CON__Q15323	9;9	7;7	1;1			;	2	9	7	1	1	1	1	1	1	1	9	9	0	0	0	0	0	0	7	7	0	0	0	0	0	0	1	1	23.6	20.2	2.6	47.237	416	416;416	0	63.459	NaN	NaN	NaN	0	0	Median
CON__Q1A7A4	CON__Q1A7A4	3	3	3				1	3	3	3	0	0	3	2	0	0	0	0	0	0	3	2	0	0	0	0	0	0	3	2	0	0	0	0	2.1	2.1	2.1	188.74	1677	1677	0.00099108	2.5731	NaN	NaN	NaN	0	0	Median
CON__Q1RMK2	CON__Q1RMK2	5	5	5				1	5	5	5	1	1	1	0	3	3	5	4	1	1	1	0	3	3	5	4	1	1	1	0	3	3	5	4	10.4	10.4	10.4	65.056	597	597	0	29.032	NaN	NaN	NaN	0	0	Median
CON__Q1RMN8	CON__Q1RMN8	2	2	2				1	2	2	2	0	0	0	0	1	1	2	2	0	0	0	0	1	1	2	2	0	0	0	0	1	1	2	2	14.5	14.5	14.5	24.536	234	234	0	14.506	NaN	NaN	NaN	0	0	Median
CON__Q28065	CON__Q28065	1	1	1				1	1	1	1	0	0	0	0	1	1	0	1	0	0	0	0	1	1	0	1	0	0	0	0	1	1	0	1	1.3	1.3	1.3	68.886	610	610	0.031802	0.99387	NaN	NaN	NaN	0	0	Median
CON__Q28085	CON__Q28085	8	8	8				1	8	8	8	3	2	2	4	2	3	3	3	3	2	2	4	2	3	3	3	3	2	2	4	2	3	3	3	6.6	6.6	6.6	140.37	1236	1236	0	10.639	NaN	NaN	NaN	0	0	Median
CON__Q28107;O88783	CON__Q28107	23;3	23;3	23;3				2	23	23	23	2	3	4	3	18	13	18	12	2	3	4	3	18	13	18	12	2	3	4	3	18	13	18	12	13.2	13.2	13.2	248.98	2211	2211;2183	0	46.088	NaN	NaN	NaN	0	0	Median
CON__Q28194;P35441	CON__Q28194	11;5	11;5	11;5				2	11	11	11	4	7	6	6	2	2	4	2	4	7	6	6	2	2	4	2	4	7	6	6	2	2	4	2	10.8	10.8	10.8	129.39	1170	1170;1170	0	14.471	NaN	NaN	NaN	0	0	Median
CON__Q29RQ1;D3YXF5	CON__Q29RQ1	5;1	5;1	5;1				2	5	5	5	2	2	1	1	2	0	1	2	2	2	1	1	2	0	1	2	2	2	1	1	2	0	1	2	7	7	7	93.089	843	843;845	0	6.0347	NaN	NaN	NaN	0	0	Median
CON__Q2HJF0	CON__Q2HJF0	6	6	6				1	6	6	6	1	1	0	1	2	4	3	3	1	1	0	1	2	4	3	3	1	1	0	1	2	4	3	3	11.9	11.9	11.9	69.182	622	622	0	9.7413	NaN	NaN	NaN	0	0	Median
CON__Q2KIF2	CON__Q2KIF2	9	9	9				1	9	9	9	3	4	4	5	5	7	7	5	3	4	4	5	5	7	7	5	3	4	4	5	5	7	7	5	26	26	26	38.348	346	346	0	14.175	NaN	NaN	NaN	0	0	Median
CON__Q2KIG3	CON__Q2KIG3	5	5	5				1	5	5	5	2	2	0	1	0	1	1	0	2	2	0	1	0	1	1	0	2	2	0	1	0	1	1	0	13.5	13.5	13.5	48.821	423	423	0	4.9988	NaN	NaN	NaN	0	0	Median
CON__Q2KIH2	CON__Q2KIH2	2	2	2				1	2	2	2	1	0	1	0	1	0	0	0	1	0	1	0	1	0	0	0	1	0	1	0	1	0	0	0	6.2	6.2	6.2	29.091	259	259	0.023117	1.1556	NaN	NaN	NaN	0	0	Median
CON__Q2KIS7	CON__Q2KIS7	3	3	3				1	3	3	3	1	2	1	0	2	2	1	2	1	2	1	0	2	2	1	2	1	2	1	0	2	2	1	2	24.3	24.3	24.3	22.144	202	202	0	8.7624	NaN	NaN	NaN	0	0	Median
CON__Q2KIT0	CON__Q2KIT0	2	2	2				1	2	2	2	0	0	0	0	2	2	1	2	0	0	0	0	2	2	1	2	0	0	0	0	2	2	1	2	19.9	19.9	19.9	20.646	191	191	0	6.0206	NaN	NaN	NaN	0	0	Median
CON__Q2KIU3	CON__Q2KIU3	2	2	2				1	2	2	2	0	1	1	1	2	1	0	0	0	1	1	1	2	1	0	0	0	1	1	1	2	1	0	0	13	13	13	22.911	215	215	0	4.4583	NaN	NaN	NaN	0	0	Median
CON__Q2KJC7	CON__Q2KJC7	3	3	3				1	3	3	3	1	2	1	1	0	0	1	0	1	2	1	1	0	0	1	0	1	2	1	1	0	0	1	0	3.6	3.6	3.6	86.858	779	779	0	2.6516	NaN	NaN	NaN	0	0	Median
CON__Q2KJF1	CON__Q2KJF1	18	18	18				1	18	18	18	8	11	8	9	15	13	18	15	8	11	8	9	15	13	18	15	8	11	8	9	15	13	18	15	57.9	57.9	57.9	53.553	503	503	0	236.88	NaN	NaN	NaN	0	0	Median
CON__Q2M2I5	CON__Q2M2I5	3	1	1				1	3	1	1	3	2	2	2	2	2	2	2	1	0	0	0	0	0	0	0	1	0	0	0	0	0	0	0	5.3	1.9	1.9	55.087	525	525	0.040163	0.90981	NaN	NaN	NaN	0	0	Median
CON__Q2UVX4	CON__Q2UVX4	61	61	53				1	61	61	53	23	26	29	26	36	31	39	36	23	26	29	26	36	31	39	36	19	22	25	26	32	27	34	33	39.2	39.2	35.2	187.37	1662	1662	0	224.92	NaN	NaN	NaN	0	0	Median
CON__Q32PI4	CON__Q32PI4	4	4	4				1	4	4	4	1	2	2	1	1	4	1	2	1	2	2	1	1	4	1	2	1	2	2	1	1	4	1	2	7.1	7.1	7.1	68.932	618	618	0	8.0359	NaN	NaN	NaN	0	0	Median
CON__Q32PJ2	CON__Q32PJ2	10	10	10				1	10	10	10	1	1	3	4	6	6	3	2	1	1	3	4	6	6	3	2	1	1	3	4	6	6	3	2	28.4	28.4	28.4	43.017	380	380	0	18.913	NaN	NaN	NaN	0	0	Median
CON__Q3KUS7	CON__Q3KUS7	14	14	14				1	14	14	14	3	6	6	4	6	4	8	6	3	6	6	4	6	4	8	6	3	6	6	4	6	4	8	6	20.9	20.9	20.9	85.411	760	760	0	41.835	NaN	NaN	NaN	0	0	Median
CON__Q3MHH8;P00688	CON__Q3MHH8	8;1	8;1	6;0				2	8	8	6	2	2	2	2	4	3	2	4	2	2	2	2	4	3	2	4	1	1	2	2	3	2	1	3	20.2	20.2	14.7	57.407	511	511;508	0	13.9	NaN	NaN	NaN	0	0	Median
CON__Q3MHN2	CON__Q3MHN2	6	6	6				1	6	6	6	2	2	2	2	3	3	1	2	2	2	2	2	3	3	1	2	2	2	2	2	3	3	1	2	12.4	12.4	12.4	61.998	548	548	0	9.1412	NaN	NaN	NaN	0	0	Median
CON__Q3MHN5	CON__Q3MHN5	13	1	1				1	13	1	1	6	4	5	7	9	9	8	10	1	1	1	1	1	1	0	0	1	1	1	1	1	1	0	0	30	1.7	1.7	53.341	474	474	0.011318	1.45	NaN	NaN	NaN	0	0	Median
CON__Q3SX09;CON__P02070;A8DUK4;P02089;P02088;P02104	CON__Q3SX09	12;4;2;2;2;1	12;4;2;2;2;1	12;4;2;2;2;1				6	12	12	12	8	5	6	8	7	9	9	7	8	5	6	8	7	9	9	7	8	5	6	8	7	9	9	7	61.2	61.2	61.2	22.06	201	201;145;147;147;147;147	0	173.14	NaN	NaN	NaN	0	0	Median
CON__Q3SX14	CON__Q3SX14	14	6	6				1	14	6	6	10	7	8	7	12	9	8	10	4	3	2	2	4	3	3	3	4	3	2	2	4	3	3	3	22.7	11.4	11.4	85.686	781	781	0	16.612	NaN	NaN	NaN	0	0	Median
CON__Q3SZ57	CON__Q3SZ57	23	23	23				1	23	23	23	11	10	13	13	14	14	20	21	11	10	13	13	14	14	20	21	11	10	13	13	14	14	20	21	40.8	40.8	40.8	68.587	610	610	0	207.88	NaN	NaN	NaN	0	0	Median
CON__Q3SZH5	CON__Q3SZH5	14	14	14				1	14	14	14	4	4	5	3	11	12	12	13	4	4	5	3	11	12	12	13	4	4	5	3	11	12	12	13	52.4	52.4	52.4	45.456	424	424	0	305.67	NaN	NaN	NaN	0	0	Median
CON__Q3SZR3	CON__Q3SZR3	14	14	14				1	14	14	14	9	8	7	8	12	13	12	11	9	8	7	8	12	13	12	11	9	8	7	8	12	13	12	11	52	52	52	23.182	202	202	0	323.31	0.8599	0.91839	3.741	5	0	Median
CON__Q3SZV7	CON__Q3SZV7	7	7	7				1	7	7	7	2	2	3	2	4	3	4	5	2	2	3	2	4	3	4	5	2	2	3	2	4	3	4	5	13.3	13.3	13.3	52.295	460	460	0	44.959	NaN	NaN	NaN	0	0	Median
CON__Q3T052;A6X935	CON__Q3T052	29;3	29;3	29;3				2	29	29	29	13	12	15	17	18	19	15	19	13	12	15	17	18	19	15	19	13	12	15	17	18	19	15	19	42.1	42.1	42.1	101.51	916	916;942	0	121.61	NaN	NaN	NaN	0	0	Median
CON__Q3Y5Z3	CON__Q3Y5Z3	5	5	5				1	5	5	5	2	3	2	2	5	5	5	4	2	3	2	2	5	5	5	4	2	3	2	2	5	5	5	4	25.4	25.4	25.4	26.133	240	240	0	77.033	NaN	NaN	NaN	0	0	Median
CON__Q3ZBD7	CON__Q3ZBD7	9	1	1				1	9	1	1	6	5	5	5	9	7	7	7	0	0	0	0	1	0	0	0	0	0	0	0	1	0	0	0	20.3	2	2	62.87	557	557	1	-2	NaN	NaN	NaN	0	0	Median
CON__Q3ZBS7	CON__Q3ZBS7	10	10	10				1	10	10	10	2	4	5	5	7	7	9	8	2	4	5	5	7	7	9	8	2	4	5	5	7	7	9	8	22.7	22.7	22.7	54.099	484	484	0	68.572	NaN	NaN	NaN	0	0	Median
CON__Q497I4;Q497I4	CON__Q497I4;Q497I4	8;8	4;4	0;0	Keratin, type I cuticular Ha5	Krt35	;Krt35	2	8	4	0	1	1	1	1	1	1	6	7	0	0	0	0	0	0	2	3	0	0	0	0	0	0	0	0	12.5	4.8	0	50.529	455	455;455	0	4.3944	NaN	NaN	NaN	0	0	Median
CON__Q58D62	CON__Q58D62	15	15	15				1	15	15	15	4	5	7	7	8	8	9	10	4	5	7	7	8	8	9	10	4	5	7	7	8	8	9	10	40.3	40.3	40.3	42.663	387	387	0	78.766	NaN	NaN	NaN	0	0	Median
CON__Q5D862	CON__Q5D862	7	7	7				1	7	7	7	2	1	1	1	5	7	4	3	2	1	1	1	5	7	4	3	2	1	1	1	5	7	4	3	6.3	6.3	6.3	248.07	2391	2391	0	34.377	NaN	NaN	NaN	0	0	Median
CON__Q6IFZ6;Q6IFZ6	CON__Q6IFZ6;Q6IFZ6	6;6	1;1	0;0	Keratin, type II cytoskeletal 1b	Krt77	;Krt77	2	6	1	0	3	2	2	2	4	5	4	4	1	0	0	0	0	0	0	0	0	0	0	0	0	0	0	0	6.6	1.6	0	61.358	572	572;572	1	-2	NaN	NaN	NaN	0	0	Median
CON__Q6KB66-1;CON__Q0VBK2;Q0VBK2	CON__Q6KB66-1	4;1;1	4;1;1	4;1;1				3	4	4	4	0	0	0	0	2	3	0	0	0	0	0	0	2	3	0	0	0	0	0	0	2	3	0	0	10.8	10.8	10.8	50.525	452	452;452;452	0	9.8817	NaN	NaN	NaN	0	0	Median
CON__Q6NT21;CON__O43790;CON__P78385;CON__Q14533	CON__Q6NT21;CON__O43790;CON__P78385;CON__Q14533	13;12;12;12	12;11;11;11	2;2;1;2			;;;	4	13	12	2	0	0	0	0	1	1	11	11	0	0	0	0	0	0	10	10	0	0	0	0	0	0	1	2	19.1	17.6	3.2	54.195	493	493;486;493;505	0	22.439	NaN	NaN	NaN	0	0	Median
CON__Q6T181	CON__Q6T181	3	3	3				1	3	3	3	1	0	0	0	1	2	1	1	1	0	0	0	1	2	1	1	1	0	0	0	1	2	1	1	10.5	10.5	10.5	43.315	401	401	0	6.1053	NaN	NaN	NaN	0	0	Median
CON__Q8N1N4-2;CON__Q7RTT2	CON__Q8N1N4-2;CON__Q7RTT2	10;10	8;8	8;8			;	2	10	8	8	3	2	2	2	9	8	2	2	2	2	1	1	7	7	1	1	2	2	1	1	7	7	1	1	20.3	17.5	17.5	56.964	521	521;521	0	45.251	NaN	NaN	NaN	0	0	Median
CON__Q7Z3Y8	CON__Q7Z3Y8	4	2	2				1	4	2	2	1	1	4	2	2	1	2	1	0	0	2	2	0	0	0	0	0	0	2	2	0	0	0	0	8.5	4.6	4.6	49.823	459	459	0.00097466	2.4742	NaN	NaN	NaN	0	0	Median
CON__Q7Z794	CON__Q7Z794	6	2	2				1	6	2	2	4	1	1	1	2	3	2	2	2	0	0	0	0	0	0	0	2	0	0	0	0	0	0	0	9.5	3.3	3.3	61.802	578	578	0.0044053	1.8493	NaN	NaN	NaN	0	0	Median
CON__Q86YZ3	CON__Q86YZ3	15	15	15				1	15	15	15	2	3	1	1	11	13	2	2	2	3	1	1	11	13	2	2	2	3	1	1	11	13	2	2	18.4	18.4	18.4	282.39	2850	2850	0	318.86	NaN	NaN	NaN	0	0	Median
CON__Q92764	CON__Q92764	5	1	1				1	5	1	1	1	1	1	1	1	1	4	4	0	0	0	0	0	0	1	0	0	0	0	0	0	0	1	0	9.9	3.1	3.1	47.596	425	425	0	7.1187	NaN	NaN	NaN	0	0	Median
CON__Q95121	CON__Q95121	14	14	12				1	14	14	12	7	8	8	7	6	6	8	5	7	8	8	7	6	6	8	5	7	8	7	6	5	5	7	4	44.7	44.7	37.7	46.228	416	416	0	133.86	NaN	NaN	NaN	0	0	Median
CON__Q95M17	CON__Q95M17	4	4	4				1	4	4	4	1	0	0	2	1	1	2	1	1	0	0	2	1	1	2	1	1	0	0	2	1	1	2	1	10.2	10.2	10.2	52.129	472	472	0	7.8515	NaN	NaN	NaN	0	0	Median
CON__Q9N2I2	CON__Q9N2I2	9	9	9				1	9	9	9	4	4	3	4	6	7	7	8	4	4	3	4	6	7	7	8	4	4	3	4	6	7	7	8	31.9	31.9	31.9	45.296	404	404	0	57.39	NaN	NaN	NaN	0	0	Median
CON__Q9NSB4;Q99M74	CON__Q9NSB4;Q99M74	4;3	4;3	3;2	Keratin, type II cuticular Hb2	Krt82	;Krt82	2	4	4	3	1	1	1	0	2	0	2	3	1	1	1	0	2	0	2	3	1	1	1	0	2	0	1	2	7.2	7.2	5.5	56.682	513	513;516	0	2.9044	0.85681	0.9892	NaN	1	0	Median
CON__Q9TRI1;Q61703	CON__Q9TRI1	24;9	24;9	24;9				2	24	24	24	13	14	13	14	17	18	18	17	13	14	13	14	17	18	18	17	13	14	13	14	17	18	18	17	25.7	25.7	25.7	106.19	946	946;946	0	202.54	NaN	NaN	NaN	0	0	Median
CON__Q9TT36	CON__Q9TT36	8	8	8				1	8	8	8	3	1	3	1	4	6	6	5	3	1	3	1	4	6	6	5	3	1	3	1	4	6	6	5	21.2	21.2	21.2	46.017	411	411	0	43.834	NaN	NaN	NaN	0	0	Median
CON__Q9TTE1	CON__Q9TTE1	13	6	6				1	13	6	6	2	3	4	3	12	11	11	8	0	0	1	1	5	4	4	2	0	0	1	1	5	4	4	2	40.4	23.1	23.1	46.203	411	411	0	50.795	NaN	NaN	NaN	0	0	Median
CON__REFSEQ:XP_001252647	CON__REFSEQ:XP_001252647	17	17	6				1	17	17	6	6	7	7	7	13	13	13	11	6	7	7	7	13	13	13	11	3	4	4	5	6	4	5	5	40.8	40.8	16.1	46.897	417	417	0	208.03	NaN	NaN	NaN	0	0	Median
CON__REFSEQ:XP_585019;O89020	CON__REFSEQ:XP_585019	9;1	9;1	9;1				2	9	9	9	6	5	5	5	6	6	5	7	6	5	5	5	6	6	5	7	6	5	5	5	6	6	5	7	15.6	15.6	15.6	69.561	604	604;608	0	19.172	NaN	NaN	NaN	0	0	Median
CON__REFSEQ:XP_986630;Q61897	CON__REFSEQ:XP_986630;Q61897	8;8	3;3	3;3	Keratin, type I cuticular Ha3-II	Krt33b	;Krt33b	2	8	3	3	1	1	1	1	1	1	7	8	0	0	0	0	0	0	2	3	0	0	0	0	0	0	2	3	14.9	4.8	4.8	53.728	476	476;404	0	9.7823	NaN	NaN	NaN	0	0	Median
D3YUB6	D3YUB6	1	1	1	BTB/POZ domain-containing protein 8	Btbd8	Btbd8	1	1	1	1	0	0	0	1	0	0	0	0	0	0	0	1	0	0	0	0	0	0	0	1	0	0	0	0	4.2	4.2	4.2	41.582	377	377	0.037293	0.93635	NaN	NaN	NaN	0	0	Median
D3YYI8;O09106;P70288	D3YYI8;O09106;P70288	2;2;2	2;2;2	2;2;2	Histone deacetylase;Histone deacetylase 1;Histone deacetylase 2	Gm10093;Hdac1;Hdac2	Gm10093;Hdac1;Hdac2	3	2	2	2	0	0	0	0	0	0	1	1	0	0	0	0	0	0	1	1	0	0	0	0	0	0	1	1	5	5	5	55.047	482	482;482;488	0.00097656	2.4884	0.93273	1.0074	26.808	2	0	Median
D3YZF7	D3YZF7	1	1	1	V-set and immunoglobulin domain-containing protein 10-like	Vsig10l	Vsig10l	1	1	1	1	0	0	0	0	1	1	0	1	0	0	0	0	1	1	0	1	0	0	0	0	1	1	0	1	2.1	2.1	2.1	91.518	868	868	0.0084175	1.6051	NaN	NaN	NaN	0	0	Median
D3Z2H9;P58771;CON__Q3SX28;P58774	D3Z2H9	14;4;3;3	14;4;3;3	7;0;0;0		Tpm3-rs7	Tpm3-rs7	4	14	14	7	7	7	8	9	8	8	11	12	7	7	8	9	8	8	11	12	3	3	3	4	4	4	5	7	39.9	39.9	22.2	28.991	248	248;284;284;284	0	140.88	0.87283	0.94813	11.838	55	0	Leave out requantified
D3Z420	D3Z420	1	1	1		Fam186b	Fam186b	1	1	1	1	0	0	0	0	0	0	0	1	0	0	0	0	0	0	0	1	0	0	0	0	0	0	0	1	1.8	1.8	1.8	107.85	943	943	0.029851	1.0099	NaN	NaN	NaN	0	0	Median
D3Z4Z0	D3Z4Z0	1	1	1		Tada2b	Tada2b	1	1	1	1	1	1	1	1	1	1	1	1	1	1	1	1	1	1	1	1	1	1	1	1	1	1	1	1	1.7	1.7	1.7	48.558	420	420	0.009182	1.5579	NaN	NaN	NaN	0	0	Median
D3Z6Q9	D3Z6Q9	1	1	1	Bridging integrator 2	Bin2	Bin2	1	1	1	1	0	0	0	0	0	0	1	0	0	0	0	0	0	0	1	0	0	0	0	0	0	0	1	0	3.1	3.1	3.1	52.553	489	489	0.044906	0.85407	NaN	NaN	NaN	0	0	Median
E0CZ22	E0CZ22	1	1	1		Mroh1	Mroh1	1	1	1	1	0	0	0	0	0	0	1	0	0	0	0	0	0	0	1	0	0	0	0	0	0	0	1	0	0.4	0.4	0.4	181.79	1640	1640	0.018925	1.2256	0.65621	0.76962	NaN	1	0	Median
E2JF22	E2JF22	1	1	1	Piezo-type mechanosensitive ion channel component 1	Piezo1	Piezo1	1	1	1	1	0	0	0	0	1	0	0	0	0	0	0	0	1	0	0	0	0	0	0	0	1	0	0	0	0.5	0.5	0.5	292	2547	2547	1	-2	NaN	NaN	NaN	0	0	Median
E9PV48;Q64345	E9PV48;Q64345	4;4	4;4	4;4	Interferon-induced protein with tetratricopeptide repeats 3	I830012O16Rik;Ifit3	Ifit3b;Ifit3	2	4	4	4	1	1	3	3	0	0	1	1	1	1	3	3	0	0	1	1	1	1	3	3	0	0	1	1	10.9	10.9	10.9	47.219	403	403;403	0	5.8487	NaN	NaN	NaN	0	0	Median
E9PVB3	E9PVB3	1	1	1	Coiled-coil domain-containing protein 175	Ccdc175	Ccdc175	1	1	1	1	0	0	0	0	1	1	1	1	0	0	0	0	1	1	1	1	0	0	0	0	1	1	1	1	1.5	1.5	1.5	97.121	822	822	0.043449	0.8901	1.2213	1.3758	7.1343	4	0	Linear
E9PVG4	E9PVG4	1	1	1		Crisp4	Crisp4	1	1	1	1	0	1	0	0	0	0	0	0	0	1	0	0	0	0	0	0	0	1	0	0	0	0	0	0	4.4	4.4	4.4	33.168	293	293	1	-2	NaN	NaN	NaN	0	0	Median
E9PVX6	E9PVX6	1	1	1		Mki67	Mki67	1	1	1	1	0	0	0	0	0	0	1	0	0	0	0	0	0	0	1	0	0	0	0	0	0	0	1	0	0.4	0.4	0.4	350.86	3177	3177	0.027839	1.0867	NaN	NaN	NaN	0	0	Median
E9PWQ3	E9PWQ3	1	1	1		Col6a3	Col6a3	1	1	1	1	0	1	0	0	0	0	0	0	0	1	0	0	0	0	0	0	0	1	0	0	0	0	0	0	0.3	0.3	0.3	353.93	3284	3284	0.031601	0.9807	NaN	NaN	NaN	0	0	Median
E9PX14	E9PX14	1	1	1		Ccdc152	Ccdc152	1	1	1	1	0	1	0	0	0	0	0	0	0	1	0	0	0	0	0	0	0	1	0	0	0	0	0	0	4.7	4.7	4.7	30.425	254	254	0.043419	0.8889	NaN	NaN	NaN	0	0	Median
E9PX96	E9PX96	1	1	1		Sva	Sva	1	1	1	1	0	0	0	0	0	0	1	0	0	0	0	0	0	0	1	0	0	0	0	0	0	0	1	0	6.1	6.1	6.1	19.105	165	165	0.023065	1.1494	NaN	NaN	NaN	0	0	Median
E9PY39;Q9CZY3;Q9D2M8	E9PY39;Q9CZY3;Q9D2M8	5;5;4	5;5;4	5;5;4	Ubiquitin-conjugating enzyme E2 variant 1;Ubiquitin-conjugating enzyme E2 variant 2	Gm20431;Ube2v1;Ube2v2	Gm20431;Ube2v1;Ube2v2	3	5	5	5	2	3	3	2	4	5	3	4	2	3	3	2	4	5	3	4	2	3	3	2	4	5	3	4	14	14	14	42.096	371	371;147;145	0	10.034	0.73726	0.83846	17.061	14	0	Leave out requantified
E9PY43	E9PY43	1	1	1		Erich1	Erich1	1	1	1	1	0	0	0	0	0	1	0	0	0	0	0	0	0	1	0	0	0	0	0	0	0	1	0	0	3.3	3.3	3.3	37.35	332	332	0.0091667	1.5468	NaN	NaN	NaN	0	0	Median
E9PY92	E9PY92	1	1	1		Vmn2r106	Vmn2r106	1	1	1	1	0	0	0	0	1	0	1	1	0	0	0	0	1	0	1	1	0	0	0	0	1	0	1	1	1.4	1.4	1.4	99.378	862	862	0.0097166	1.4514	NaN	NaN	NaN	0	0	Median
E9PYL9;Q9CXW4;E9PZB3	E9PYL9;Q9CXW4;E9PZB3	4;4;3	4;4;3	4;4;3	60S ribosomal protein L11	Gm10036;Rpl11;Gm5093	Gm10036;Rpl11;Gm5093	3	4	4	4	1	1	1	0	3	4	2	4	1	1	1	0	3	4	2	4	1	1	1	0	3	4	2	4	23.6	23.6	23.6	20.266	178	178;178;174	0	26.955	1.0325	1.0992	6.0249	4	0	Leave out requantified
E9PZF0;Q01768	E9PZF0;Q01768	15;10	15;10	4;4	Nucleoside diphosphate kinase;Nucleoside diphosphate kinase B	Gm20390;Nme2	Gm20390;Nme2	2	15	15	4	4	5	7	4	13	15	13	13	4	5	7	4	13	15	13	13	2	1	1	1	4	4	4	2	74.2	74.2	21.7	30.2	267	267;152	0	219.51	0.86791	0.94189	10.39	64	0	Leave out requantified
E9Q264	E9Q264	1	1	1		Myh15	Myh15	1	1	1	1	0	1	1	0	0	0	0	0	0	1	1	0	0	0	0	0	0	1	1	0	0	0	0	0	1	1	1	221.84	1925	1925	0.029883	1.0683	NaN	NaN	NaN	0	0	Median
E9Q394	E9Q394	3	3	3		Akap13	Akap13	1	3	3	3	1	1	1	1	1	0	1	1	1	1	1	1	1	0	1	1	1	1	1	1	1	0	1	1	1.5	1.5	1.5	303.97	2776	2776	0.016884	1.2695	0.95728	1.1912	2.3417	4	0	Median
E9Q3S4	E9Q3S4	1	1	1	Mitogen-activated protein kinase kinase kinase 19	Map3k19	Map3k19	1	1	1	1	0	0	0	0	1	0	1	1	0	0	0	0	1	0	1	1	0	0	0	0	1	0	1	1	0.5	0.5	0.5	146.41	1311	1311	0.023048	1.1474	0.75259	0.88115	5.6485	2	0	Median
E9Q3T0;P47955	E9Q3T0;P47955	1;1	1;1	1;1	60S acidic ribosomal protein P1	Gm10073;Rplp1	Gm10073;Rplp1	2	1	1	1	0	0	0	0	1	1	1	1	0	0	0	0	1	1	1	1	0	0	0	0	1	1	1	1	14	14	14	11.433	114	114;114	0	18.334	0.86468	0.92645	2.483	4	0	Median
E9Q414	E9Q414	2	1	1	Apolipoprotein B-100;Apolipoprotein B-48	Apob	Apob	1	2	1	1	1	0	0	1	0	2	2	2	1	0	0	1	0	1	1	1	1	0	0	1	0	1	1	1	0.6	0.3	0.3	509.43	4505	4505	0	3.4271	NaN	NaN	NaN	0	0	Median
E9Q4P1	E9Q4P1	1	1	1		Wdfy1	Wdfy1	1	1	1	1	0	0	0	0	0	0	0	1	0	0	0	0	0	0	0	1	0	0	0	0	0	0	0	1	2.4	2.4	2.4	46.217	410	410	0.025018	1.104	NaN	NaN	NaN	0	0	Median
E9Q4S1	E9Q4S1	2	2	2	High affinity cAMP-specific and IBMX-insensitive 3,5-cyclic phosphodiesterase 8B	Pde8b	Pde8b	1	2	2	2	0	0	0	0	0	1	0	1	0	0	0	0	0	1	0	1	0	0	0	0	0	1	0	1	3.4	3.4	3.4	96.738	865	865	0.029603	1.0316	1.0095	1.0449	NaN	1	0	Median
E9Q4V7	E9Q4V7	1	1	1		Gm17727	Gm17727	1	1	1	1	0	0	0	0	1	0	0	0	0	0	0	0	1	0	0	0	0	0	0	0	1	0	0	0	19.3	19.3	19.3	12.511	109	109	1	-2	NaN	NaN	NaN	0	0	Median
E9Q555	E9Q555	5	5	5	E3 ubiquitin-protein ligase RNF213	Rnf213	Rnf213	1	5	5	5	0	1	3	1	0	0	2	1	0	1	3	1	0	0	2	1	0	1	3	1	0	0	2	1	1.3	1.3	1.3	584.78	5152	5152	0	2.9252	0.92705	1.0905	NaN	1	0	Median
E9Q557	E9Q557	41	41	41	Desmoplakin	Dsp	Dsp	1	41	41	41	1	1	0	0	32	31	1	0	1	1	0	0	32	31	1	0	1	1	0	0	32	31	1	0	15.8	15.8	15.8	332.91	2883	2883	0	118.03	NaN	NaN	NaN	0	0	Median
E9Q5C9	E9Q5C9	2	2	2		Nolc1	Nolc1	1	2	2	2	0	0	0	0	1	1	2	1	0	0	0	0	1	1	2	1	0	0	0	0	1	1	2	1	5.1	5.1	5.1	73.697	702	702	0.0084104	1.6042	NaN	NaN	NaN	0	0	Median
E9Q616	E9Q616	9	9	9		Ahnak	Ahnak	1	9	9	9	0	0	0	0	6	4	4	4	0	0	0	0	6	4	4	4	0	0	0	0	6	4	4	4	7.4	7.4	7.4	604.25	5656	5656	0	24.931	NaN	NaN	NaN	0	0	Median
E9Q6R7	E9Q6R7	1	1	1		Utrn	Utrn	1	1	1	1	0	0	0	0	1	1	0	0	0	0	0	0	1	1	0	0	0	0	0	0	1	1	0	0	0.5	0.5	0.5	392.7	3430	3430	0.039563	0.91638	NaN	NaN	NaN	0	0	Median
E9Q7G0	E9Q7G0	6	6	6		Numa1	Numa1	1	6	6	6	0	0	0	0	3	0	4	4	0	0	0	0	3	0	4	4	0	0	0	0	3	0	4	4	3.3	3.3	3.3	235.63	2094	2094	0	7.3384	0.79034	0.91643	4.1528	3	0	Median
E9Q7R9	E9Q7R9	1	1	1		Cfap43	Cfap43	1	1	1	1	0	0	0	0	1	0	1	1	0	0	0	0	1	0	1	1	0	0	0	0	1	0	1	1	1	1	1	193.42	1682	1682	0.0051546	1.7278	NaN	NaN	NaN	0	0	Median
E9Q8F8	E9Q8F8	1	1	1		Abca14	Abca14	1	1	1	1	0	0	0	0	0	0	0	1	0	0	0	0	0	0	0	1	0	0	0	0	0	0	0	1	0.9	0.9	0.9	192.27	1683	1683	1	-2	NaN	NaN	NaN	0	0	Median
E9Q912	E9Q912	3	3	3		Rap1gds1	Rap1gds1	1	3	3	3	0	0	0	0	3	3	0	1	0	0	0	0	3	3	0	1	0	0	0	0	3	3	0	1	6.4	6.4	6.4	66.076	607	607	0	12.722	1.0835	1.2203	NaN	1	0	Median
F6RGI3	F6RGI3	1	1	1		Gm340	Gm340	1	1	1	1	0	0	0	0	0	0	1	0	0	0	0	0	0	0	1	0	0	0	0	0	0	0	1	0	0.9	0.9	0.9	136.18	1242	1242	0.039617	0.91746	NaN	NaN	NaN	0	0	Median
F6RSK3;Q8BP67	F6RSK3;Q8BP67	1;1	1;1	1;1	60S ribosomal protein L24	Gm17430;Rpl24	Gm17430;Rpl24	2	1	1	1	1	1	1	0	1	1	1	1	1	1	1	0	1	1	1	1	1	1	1	0	1	1	1	1	5.1	5.1	5.1	17.677	157	157;157	0.009159	1.5453	0.6647	0.78187	2.3434	3	0	Plateau
F6RXI4	F6RXI4	1	1	1		BC067074	BC067074	1	1	1	1	0	0	0	0	1	0	0	0	0	0	0	0	1	0	0	0	0	0	0	0	1	0	0	0	0.7	0.7	0.7	265.71	2391	2391	0.017041	1.2995	NaN	NaN	NaN	0	0	Median
F6VUT6	F6VUT6	1	1	1		Gm8251	Gm8251	1	1	1	1	0	0	0	0	0	0	0	1	0	0	0	0	0	0	0	1	0	0	0	0	0	0	0	1	0.5	0.5	0.5	225.96	1994	1994	1	-2	NaN	NaN	NaN	0	0	Median
F6YVP7;P62270;A0A1Y7VKY1	F6YVP7;P62270;A0A1Y7VKY1	11;11;10	11;11;10	11;11;10	40S ribosomal protein S18	Gm10260;Rps18	Gm10260;Rps18;Gm11361	3	11	11	11	7	6	4	6	10	9	9	10	7	6	4	6	10	9	9	10	7	6	4	6	10	9	9	10	53.9	53.9	53.9	17.671	152	152;152;152	0	25.979	0.88141	0.99748	12.797	37	0	Leave out requantified
F6ZDS4	F6ZDS4	1	1	1	Nucleoprotein TPR	Tpr	Tpr	1	1	1	1	0	0	0	0	0	0	1	0	0	0	0	0	0	0	1	0	0	0	0	0	0	0	1	0	0.4	0.4	0.4	273.99	2431	2431	0.030172	1.0261	1.0991	1.2856	NaN	1	0	Median
F8VPT3	F8VPT3	1	1	1		Lct	Lct	1	1	1	1	1	1	1	0	1	1	0	1	1	1	1	0	1	1	0	1	1	1	1	0	1	1	0	1	0.8	0.8	0.8	217.8	1931	1931	0.0018692	2.179	0.99751	1.0498	9.3529	6	0	Median
F8VQC1	F8VQC1	2	2	2	Signal recognition particle subunit SRP72	Srp72	Srp72	1	2	2	2	0	1	0	0	0	0	1	0	0	1	0	0	0	0	1	0	0	1	0	0	0	0	1	0	3.4	3.4	3.4	74.656	671	671	0.016845	1.2648	0.67946	0.79924	NaN	1	0	Median
Q31093;F8VQG4	Q31093;F8VQG4	1;1	1;1	1;1		H2-M3;H2-T24	H2-M3;H2-T24	2	1	1	1	1	1	0	0	0	0	0	0	1	1	0	0	0	0	0	0	1	1	0	0	0	0	0	0	3.9	3.9	3.9	37.856	336	336;363	0.013514	1.3857	NaN	NaN	NaN	0	0	Median
G3UXL2;Q9D7G0;Q9CS42	G3UXL2;Q9D7G0;Q9CS42	3;3;3	3;3;3	1;1;1	Ribose-phosphate pyrophosphokinase 1;Ribose-phosphate pyrophosphokinase 2	Prps1l3;Prps1;Prps2	Prps1l3;Prps1;Prps2	3	3	3	1	0	0	0	0	3	2	1	2	0	0	0	0	3	2	1	2	0	0	0	0	1	1	0	0	12.9	12.9	5.3	34.824	318	318;318;318	0	8.8609	1.0758	1.1887	16.769	2	0	Median
G3X8U3	G3X8U3	3	3	3		2210016F16Rik	2210016F16Rik	1	3	3	3	0	0	0	0	1	1	2	2	0	0	0	0	1	1	2	2	0	0	0	0	1	1	2	2	8.9	8.9	8.9	38.615	338	338	0	5.6748	0.87595	1.0294	2.8318	3	0	Median
G3X9C2	G3X9C2	1	1	1	F-box only protein 50	Nccrp1	Nccrp1	1	1	1	1	0	0	0	0	1	1	0	0	0	0	0	0	1	1	0	0	0	0	0	0	1	1	0	0	4.5	4.5	4.5	30.407	266	266	0.002669	1.9119	NaN	NaN	NaN	0	0	Median
G3X9J0	G3X9J0	1	1	1		Sipa1l3	Sipa1l3	1	1	1	1	0	0	0	0	0	1	0	0	0	0	0	0	0	1	0	0	0	0	0	0	0	1	0	0	1	1	1	195.06	1776	1776	1	-2	NaN	NaN	NaN	0	0	Median
J3QPK1;P11369	J3QPK1;P11369	1;1	1;1	1;1	LINE-1 retrotransposable element ORF2 protein;Reverse transcriptase;Endonuclease	Gm21833;Pol	Gm21833;Pol	2	1	1	1	0	0	0	0	0	0	0	1	0	0	0	0	0	0	0	1	0	0	0	0	0	0	0	1	3.4	3.4	3.4	58.282	500	500;1281	1	-2	NaN	NaN	NaN	0	0	Median
K7N749	K7N749	1	1	1		Gm8229	Gm8229	1	1	1	1	0	0	0	0	1	0	0	1	0	0	0	0	1	0	0	1	0	0	0	0	1	0	0	1	9.9	9.9	9.9	24.635	213	213	1	-2	NaN	NaN	NaN	0	0	Median
O08528	O08528	5	1	1	Hexokinase-2	Hk2	Hk2	1	5	1	1	0	0	0	0	2	2	3	2	0	0	0	0	0	0	1	1	0	0	0	0	0	0	1	1	6.7	1.7	1.7	102.53	917	917	0	6.3515	NaN	NaN	NaN	0	0	Median
O08547	O08547	2	2	2	Vesicle-trafficking protein SEC22b	Sec22b	Sec22b	1	2	2	2	0	1	0	0	0	1	0	1	0	1	0	0	0	1	0	1	0	1	0	0	0	1	0	1	8.4	8.4	8.4	24.74	215	215	0.0044092	1.8591	NaN	NaN	NaN	0	0	Median
O08553;P97427;Q62188	O08553	15;2;1	15;2;1	15;2;1	Dihydropyrimidinase-related protein 2	Dpysl2	Dpysl2	3	15	15	15	2	4	4	4	9	9	9	8	2	4	4	4	9	9	9	8	2	4	4	4	9	9	9	8	41.3	41.3	41.3	62.277	572	572;572;570	0	54.495	0.9369	1.0709	16.997	20	0	Leave out requantified
O08573	O08573	2	2	2	Galectin-9	Lgals9	Lgals9	1	2	2	2	1	2	0	1	0	0	0	0	1	2	0	1	0	0	0	0	1	2	0	1	0	0	0	0	5.9	5.9	5.9	40.035	353	353	0.0043745	1.8248	NaN	NaN	NaN	0	0	Median
Q9JJW6;O08583	Q9JJW6;O08583	1;1	1;1	1;1	Aly/REF export factor 2;THO complex subunit 4	Alyref2;Alyref	Alyref2;Alyref	2	1	1	1	1	1	1	1	1	1	1	1	1	1	1	1	1	1	1	1	1	1	1	1	1	1	1	1	5	5	5	23.73	218	218;255	0	5.9491	1.0071	1.087	7.4005	3	0	Median
O08585	O08585	3	3	3	Clathrin light chain A	Clta	Clta	1	3	3	3	0	1	0	0	0	1	2	2	0	1	0	0	0	1	2	2	0	1	0	0	0	1	2	2	8.1	8.1	8.1	25.604	235	235	0	3.0058	0.82471	0.96508	NaN	1	0	Median
O08599	O08599	3	3	3	Syntaxin-binding protein 1	Stxbp1	Stxbp1	1	3	3	3	0	0	0	0	0	0	2	3	0	0	0	0	0	0	2	3	0	0	0	0	0	0	2	3	6.6	6.6	6.6	67.568	594	594	0	6.146	0.88194	1.0342	NaN	1	0	Median
O08709;Q8BG37	O08709	13;3	13;3	13;3	Peroxiredoxin-6	Prdx6	Prdx6	2	13	13	13	3	3	3	5	9	9	10	11	3	3	3	5	9	9	10	11	3	3	3	5	9	9	10	11	75	75	75	24.87	224	224;224	0	151.07	1.0104	1.1198	15.782	34	0	Leave out requantified
O08716	O08716	1	1	1	Fatty acid-binding protein 9	Fabp9	Fabp9	1	1	1	1	0	0	0	0	0	0	0	1	0	0	0	0	0	0	0	1	0	0	0	0	0	0	0	1	7.6	7.6	7.6	15.017	132	132	0.019637	1.2142	NaN	NaN	NaN	0	0	Median
O08749	O08749	2	2	2	Dihydrolipoyl dehydrogenase, mitochondrial	Dld	Dld	1	2	2	2	1	0	0	0	0	2	1	1	1	0	0	0	0	2	1	1	1	0	0	0	0	2	1	1	3.9	3.9	3.9	54.272	509	509	0.0052265	1.8012	NaN	NaN	NaN	0	0	Median
O08795	O08795	2	2	2	Glucosidase 2 subunit beta	Prkcsh	Prkcsh	1	2	2	2	1	1	2	2	0	0	0	0	1	1	2	2	0	0	0	0	1	1	2	2	0	0	0	0	4.2	4.2	4.2	58.792	521	521	0	3.4043	0.77412	0.85283	NaN	1	0	Median
O08807	O08807	3	2	2	Peroxiredoxin-4	Prdx4	Prdx4	1	3	2	2	3	3	3	3	2	2	2	2	2	2	2	2	1	1	1	1	2	2	2	2	1	1	1	1	10.6	7.7	7.7	31.052	274	274	0	8.8247	0.84315	0.97824	14.002	10	0	Plateau
O08915	O08915	2	2	2	AH receptor-interacting protein	Aip	Aip	1	2	2	2	0	0	0	0	0	0	1	2	0	0	0	0	0	0	1	2	0	0	0	0	0	0	1	2	8.8	8.8	8.8	37.605	330	330	0.00098135	2.5128	NaN	NaN	NaN	0	0	Median
O08983	O08983	1	1	1	Hermansky-Pudlak syndrome 1 protein homolog	Hps1	Hps1	1	1	1	1	0	0	0	0	1	0	0	0	0	0	0	0	1	0	0	0	0	0	0	0	1	0	0	0	2.1	2.1	2.1	79.852	704	704	1	-2	NaN	NaN	NaN	0	0	Median
O08992	O08992	4	4	4	Syntenin-1	Sdcbp	Sdcbp	1	4	4	4	1	1	1	1	4	3	3	3	1	1	1	1	4	3	3	3	1	1	1	1	4	3	3	3	19.1	19.1	19.1	32.379	299	299	0	6.2288	NaN	NaN	NaN	0	0	Median
O09010	O09010	1	1	1	Beta-1,3-N-acetylglucosaminyltransferase lunatic fringe	Lfng	Lfng	1	1	1	1	0	0	1	1	0	0	0	0	0	0	1	1	0	0	0	0	0	0	1	1	0	0	0	0	2.9	2.9	2.9	41.952	378	378	0.018209	1.2321	NaN	NaN	NaN	0	0	Median
O09043	O09043	2	2	2	Napsin-A	Napsa	Napsa	1	2	2	2	0	0	0	2	0	0	0	0	0	0	0	2	0	0	0	0	0	0	0	2	0	0	0	0	5.7	5.7	5.7	45.544	419	419	0.0018132	1.9584	NaN	NaN	NaN	0	0	Median
O09053	O09053	1	1	1	Werner syndrome ATP-dependent helicase homolog	Wrn	Wrn	1	1	1	1	0	0	0	0	1	0	0	0	0	0	0	0	1	0	0	0	0	0	0	0	1	0	0	0	0.7	0.7	0.7	157.2	1401	1401	0.034892	0.95756	NaN	NaN	NaN	0	0	Median
O09061	O09061	8	8	8	Proteasome subunit beta type-1	Psmb1	Psmb1	1	8	8	8	2	3	3	1	5	6	6	7	2	3	3	1	5	6	6	7	2	3	3	1	5	6	6	7	36.7	36.7	36.7	26.372	240	240	0	126.39	0.90966	1.0312	17.662	28	0	Leave out requantified
O09159	O09159	2	2	2	Lysosomal alpha-mannosidase	Man2b1	Man2b1	1	2	2	2	1	0	2	1	0	0	0	0	1	0	2	1	0	0	0	0	1	0	2	1	0	0	0	0	2.9	2.9	2.9	114.65	1013	1013	0.0018904	2.3064	NaN	NaN	NaN	0	0	Median
O09167	O09167	1	1	1	60S ribosomal protein L21	Rpl21	Rpl21	1	1	1	1	0	0	0	0	1	1	1	1	0	0	0	0	1	1	1	1	0	0	0	0	1	1	1	1	9.4	9.4	9.4	18.562	160	160	0	4.7507	0.75269	0.80215	20.299	4	0	Median
O09172	O09172	1	1	1	Glutamate--cysteine ligase regulatory subunit	Gclm	Gclm	1	1	1	1	0	0	0	0	1	0	1	0	0	0	0	0	1	0	1	0	0	0	0	0	1	0	1	0	5.8	5.8	5.8	30.534	274	274	0.004417	1.8651	NaN	NaN	NaN	0	0	Median
O19441	O19441	2	1	1		H2-Q1	H2-Q1	1	2	1	1	0	0	1	1	2	1	1	2	0	0	0	0	1	0	0	1	0	0	0	0	1	0	0	1	6.5	3.8	3.8	41.322	368	368	0.0090238	1.4986	NaN	NaN	NaN	0	0	Median
O35074	O35074	1	1	1	Prostacyclin synthase	Ptgis	Ptgis	1	1	1	1	0	0	1	0	0	0	0	0	0	0	1	0	0	0	0	0	0	0	1	0	0	0	0	0	2.4	2.4	2.4	57.046	501	501	0.015736	1.3528	NaN	NaN	NaN	0	0	Median
O35215;G3UYJ7	O35215;G3UYJ7	2;1	2;1	2;1	D-dopachrome decarboxylase	Ddt;Gm20441	Ddt;Gm20441	2	2	2	2	0	0	0	0	1	2	1	1	0	0	0	0	1	2	1	1	0	0	0	0	1	2	1	1	16.1	16.1	16.1	13.077	118	118;252	0.0051993	1.7689	NaN	NaN	NaN	0	0	Median
O35226	O35226	1	1	1	26S proteasome non-ATPase regulatory subunit 4	Psmd4	Psmd4	1	1	1	1	0	0	0	0	1	0	1	0	0	0	0	0	1	0	1	0	0	0	0	0	1	0	1	0	3.2	3.2	3.2	40.703	376	376	0.016794	1.2544	NaN	NaN	NaN	0	0	Median
O35286	O35286	6	6	6	Pre-mRNA-splicing factor ATP-dependent RNA helicase DHX15	Dhx15	Dhx15	1	6	6	6	0	0	0	0	3	3	4	5	0	0	0	0	3	3	4	5	0	0	0	0	3	3	4	5	7.9	7.9	7.9	91.006	795	795	0	10.82	0.85646	0.92903	0.60393	5	0	Leave out requantified
O35326;Q3TWW8;Q8VE97	O35326;Q3TWW8;Q8VE97	1;1;1	1;1;1	1;1;1	Serine/arginine-rich splicing factor 5;Serine/arginine-rich splicing factor 6;Serine/arginine-rich splicing factor 4	Srsf5;Srsf6;Srsf4	Srsf5;Srsf6;Srsf4	3	1	1	1	0	0	1	0	0	0	1	1	0	0	1	0	0	0	1	1	0	0	1	0	0	0	1	1	3.3	3.3	3.3	30.891	269	269;339;489	0.023014	1.1425	0.88725	1.0426	19.883	3	0	Plateau
O35344;O35343	O35344;O35343	4;2	4;2	4;2	Importin subunit alpha-4;Importin subunit alpha-3	Kpna3;Kpna4	Kpna3;Kpna4	2	4	4	4	0	0	0	0	0	1	2	2	0	0	0	0	0	1	2	2	0	0	0	0	0	1	2	2	8.8	8.8	8.8	57.772	521	521;521	0	5.7454	0.64359	0.69074	NaN	1	0	Median
O35375	O35375	11	11	11	Neuropilin-2	Nrp2	Nrp2	1	11	11	11	5	5	5	6	0	1	0	1	5	5	5	6	0	1	0	1	5	5	5	6	0	1	0	1	11.7	11.7	11.7	104.63	931	931	0	14.148	1.3692	1.3611	14.734	7	0	Leave out requantified
Q64G17;O35381	Q64G17;O35381	2;2	1;1	1;1	Putative acidic leucine-rich nuclear phosphoprotein 32 family member C;Acidic leucine-rich nuclear phosphoprotein 32 family member A	Anp32c;Anp32a	Anp32c;Anp32a	2	2	1	1	0	0	0	0	0	0	2	2	0	0	0	0	0	0	1	1	0	0	0	0	0	0	1	1	15.4	8.9	8.9	14.066	123	123;247	0.0068201	1.6738	NaN	NaN	NaN	0	0	Median
O35405	O35405	3	3	3	Phospholipase D3	Pld3	Pld3	1	3	3	3	2	3	2	3	0	0	1	1	2	3	2	3	0	0	1	1	2	3	2	3	0	0	1	1	6.4	6.4	6.4	54.388	488	488	0	4.914	0.75423	0.76884	15.082	8	0	Leave out requantified
O35448	O35448	1	1	1	Lysosomal thioesterase PPT2	Ppt2	Ppt2	1	1	1	1	1	1	0	0	0	0	0	0	1	1	0	0	0	0	0	0	1	1	0	0	0	0	0	0	3	3	3	34.366	302	302	1	-2	NaN	NaN	NaN	0	0	Median
O35593	O35593	4	4	4	26S proteasome non-ATPase regulatory subunit 14	Psmd14	Psmd14	1	4	4	4	1	1	0	1	1	1	1	2	1	1	0	1	1	1	1	2	1	1	0	1	1	1	1	2	22.3	22.3	22.3	34.577	310	310	0	13.481	0.78072	0.93543	8.5715	3	0	Plateau
O35607	O35607	1	1	1	Bone morphogenetic protein receptor type-2	Bmpr2	Bmpr2	1	1	1	1	1	1	1	1	0	0	0	0	1	1	1	1	0	0	0	0	1	1	1	1	0	0	0	0	1.2	1.2	1.2	115.02	1038	1038	0.0018399	2.0322	NaN	NaN	NaN	0	0	Median
O35643	O35643	4	4	1	AP-1 complex subunit beta-1	Ap1b1	Ap1b1	1	4	4	1	0	0	0	0	1	1	4	2	0	0	0	0	1	1	4	2	0	0	0	0	1	0	1	0	5.8	5.8	1.4	103.93	943	943	0	11.424	0.92189	1.0045	16.462	4	0	Leave out requantified
O35657	O35657	2	2	2	Sialidase-1	Neu1	Neu1	1	2	2	2	2	2	1	2	0	0	1	0	2	2	1	2	0	0	1	0	2	2	1	2	0	0	1	0	4.6	4.6	4.6	44.591	409	409	0	3.5099	0.58834	0.6501	13.279	3	0	Median
O35685	O35685	11	11	11	Nuclear migration protein nudC	Nudc	Nudc	1	11	11	11	1	2	1	4	7	6	9	6	1	2	1	4	7	6	9	6	1	2	1	4	7	6	9	6	36.4	36.4	36.4	38.358	332	332	0	26.461	0.90954	1.0062	9.7042	18	0	Leave out requantified
O35732	O35732	1	1	1	CASP8 and FADD-like apoptosis regulator;CASP8 and FADD-like apoptosis regulator subunit p43;CASP8 and FADD-like apoptosis regulator subunit p12	Cflar	Cflar	1	1	1	1	1	1	1	0	0	0	0	0	1	1	1	0	0	0	0	0	1	1	1	0	0	0	0	0	1.7	1.7	1.7	54.874	481	481	1	-2	NaN	NaN	NaN	0	0	Median
O35737;P70333	O35737;P70333	4;3	2;2	2;2	Heterogeneous nuclear ribonucleoprotein H;Heterogeneous nuclear ribonucleoprotein H, N-terminally processed;Heterogeneous nuclear ribonucleoprotein H2	Hnrnph1;Hnrnph2	Hnrnph1;Hnrnph2	2	4	2	2	2	2	1	2	3	3	3	3	1	1	0	1	1	1	1	1	1	1	0	1	1	1	1	1	13.4	7.3	7.3	49.199	449	449;449	0	8.1332	NaN	NaN	NaN	0	0	Median
O35841	O35841	8	8	8	Apoptosis inhibitor 5	Api5	Api5	1	8	8	8	0	0	1	2	5	4	8	6	0	0	1	2	5	4	8	6	0	0	1	2	5	4	8	6	17.9	17.9	17.9	56.784	504	504	0	93.402	0.94825	1.0328	2.6904	11	0	Leave out requantified
O35864	O35864	4	4	4	COP9 signalosome complex subunit 5	Cops5	Cops5	1	4	4	4	1	1	0	0	2	1	1	0	1	1	0	0	2	1	1	0	1	1	0	0	2	1	1	0	13.5	13.5	13.5	37.548	334	334	0	3.834	NaN	NaN	NaN	0	0	Median
O35900	O35900	1	1	1	U6 snRNA-associated Sm-like protein LSm2	Lsm2	Lsm2	1	1	1	1	0	0	0	0	0	0	1	1	0	0	0	0	0	0	1	1	0	0	0	0	0	0	1	1	20	20	20	10.834	95	95	0	11.929	NaN	NaN	NaN	0	0	Median
O35955	O35955	2	2	2	Proteasome subunit beta type-10	Psmb10	Psmb10	1	2	2	2	1	1	0	0	1	2	2	2	1	1	0	0	1	2	2	2	1	1	0	0	1	2	2	2	11.4	11.4	11.4	29.063	273	273	0	5.3629	0.8838	0.85628	5.9079	2	0	Median
O35988	O35988	5	5	5	Syndecan-4	Sdc4	Sdc4	1	5	5	5	1	2	3	3	1	2	5	3	1	2	3	3	1	2	5	3	1	2	3	3	1	2	5	3	21.7	21.7	21.7	21.482	198	198	0	19.821	10.631	14.001	21.882	3	0	Plateau
O54782	O54782	3	3	3	Epididymis-specific alpha-mannosidase	Man2b2	Man2b2	1	3	3	3	0	1	2	3	0	0	0	0	0	1	2	3	0	0	0	0	0	1	2	3	0	0	0	0	4.3	4.3	4.3	115.61	1018	1018	0	6.038	0.58035	0.64192	5.3803	2	0	Median
O54825	O54825	2	2	2	Bystin	Bysl	Bysl	1	2	2	2	0	0	0	0	0	0	2	2	0	0	0	0	0	0	2	2	0	0	0	0	0	0	2	2	3.9	3.9	3.9	49.783	436	436	0	2.9887	NaN	NaN	NaN	0	0	Median
O54864	O54864	1	1	1	Histone-lysine N-methyltransferase SUV39H1	Suv39h1	Suv39h1	1	1	1	1	0	0	0	0	0	0	1	0	0	0	0	0	0	0	1	0	0	0	0	0	0	0	1	0	2.4	2.4	2.4	47.754	412	412	1	-2	NaN	NaN	NaN	0	0	Median
O54984	O54984	2	2	2	ATPase Asna1	Asna1	Asna1	1	2	2	2	0	0	0	0	1	1	2	1	0	0	0	0	1	1	2	1	0	0	0	0	1	1	2	1	5.5	5.5	5.5	38.822	348	348	0.0052129	1.7771	NaN	NaN	NaN	0	0	Median
O54988	O54988	1	1	1	STE20-like serine/threonine-protein kinase	Slk	Slk	1	1	1	1	0	0	0	0	0	0	1	0	0	0	0	0	0	0	1	0	0	0	0	0	0	0	1	0	1.2	1.2	1.2	141.46	1233	1233	0.0018674	2.1748	NaN	NaN	NaN	0	0	Median
O55023	O55023	4	4	4	Inositol monophosphatase 1	Impa1	Impa1	1	4	4	4	2	2	1	1	3	3	3	2	2	2	1	1	3	3	3	2	2	2	1	1	3	3	3	2	14.1	14.1	14.1	30.436	277	277	0	7.201	0.80187	0.90069	28.357	9	0	Leave out requantified
O55131;Q9DA97;Q8C650	O55131	5;1;1	5;1;1	5;1;1	Septin-7	Sept7	Sept7	3	5	5	5	0	1	1	0	4	4	4	4	0	1	1	0	4	4	4	4	0	1	1	0	4	4	4	4	16.3	16.3	16.3	50.549	436	436;430;452	0	34.558	1.0176	1.0489	21.03	13	0	Leave out requantified
O55135	O55135	2	2	2	Eukaryotic translation initiation factor 6	Eif6	Eif6	1	2	2	2	1	1	1	1	2	1	1	1	1	1	1	1	2	1	1	1	1	1	1	1	2	1	1	1	11.4	11.4	11.4	26.511	245	245	0	21.208	0.78415	0.87193	5.1456	7	0	Leave out requantified
O55142	O55142	4	4	4	60S ribosomal protein L35a	Rpl35a	Rpl35a	1	4	4	4	0	1	1	1	1	0	2	0	0	1	1	1	1	0	2	0	0	1	1	1	1	0	2	0	21.8	21.8	21.8	12.554	110	110	0	4.6649	0.69855	0.81723	9.9089	3	0	Leave out requantified
O55234	O55234	10	10	10	Proteasome subunit beta type-5	Psmb5	Psmb5	1	10	10	10	1	3	1	1	8	9	8	9	1	3	1	1	8	9	8	9	1	3	1	1	8	9	8	9	40.9	40.9	40.9	28.532	264	264	0	43.248	0.95509	1.1153	21.385	11	0	Leave out requantified
O70133	O70133	6	6	6	ATP-dependent RNA helicase A	Dhx9	Dhx9	1	6	6	6	0	0	0	0	1	1	5	5	0	0	0	0	1	1	5	5	0	0	0	0	1	1	5	5	4.6	4.6	4.6	149.47	1380	1380	0	6.6464	NaN	NaN	NaN	0	0	Median
O70145	O70145	2	2	2	Neutrophil cytosol factor 2	Ncf2	Ncf2	1	2	2	2	0	0	0	0	0	0	2	1	0	0	0	0	0	0	2	1	0	0	0	0	0	0	2	1	3.8	3.8	3.8	59.485	525	525	0.0043821	1.83	NaN	NaN	NaN	0	0	Median
O70251	O70251	3	3	3	Elongation factor 1-beta	Eef1b	Eef1b	1	3	3	3	1	2	1	1	3	3	2	3	1	2	1	1	3	3	2	3	1	2	1	1	3	3	2	3	16.4	16.4	16.4	24.693	225	225	0	83.452	0.79596	0.92755	8.3148	12	0	Leave out requantified
O70310;O70311	O70310;O70311	1;1	1;1	1;1	Glycylpeptide N-tetradecanoyltransferase 1;Glycylpeptide N-tetradecanoyltransferase 2	Nmt1;Nmt2	Nmt1;Nmt2	2	1	1	1	0	0	0	0	1	0	1	0	0	0	0	0	1	0	1	0	0	0	0	0	1	0	1	0	2.8	2.8	2.8	56.888	496	496;529	0.00096339	2.433	NaN	NaN	NaN	0	0	Median
O70370	O70370	5	5	5	Cathepsin S	Ctss	Ctss	1	5	5	5	2	2	2	1	5	5	5	5	2	2	2	1	5	5	5	5	2	2	2	1	5	5	5	5	19.4	19.4	19.4	38.474	340	340	0	191.87	0.80268	0.91554	13.387	23	0	Leave out requantified
O70435	O70435	5	5	5	Proteasome subunit alpha type-3	Psma3	Psma3	1	5	5	5	1	1	2	2	4	2	3	3	1	1	2	2	4	2	3	3	1	1	2	2	4	2	3	3	21.6	21.6	21.6	28.405	255	255	0	14.439	0.81161	0.97141	5.0947	8	0	Leave out requantified
O70456	O70456	4	1	1	14-3-3 protein sigma	Sfn	Sfn	1	4	1	1	2	2	2	3	2	4	4	3	0	0	0	1	0	1	1	1	0	0	0	1	0	1	1	1	13.3	3.2	3.2	27.706	248	248	0	4.5579	0.91017	0.96453	6.555	5	0	Plateau
O70469	O70469	1	1	1	Docking protein 2	Dok2	Dok2	1	1	1	1	0	0	0	0	0	0	1	0	0	0	0	0	0	0	1	0	0	0	0	0	0	0	1	0	2.9	2.9	2.9	45.522	412	412	0.030021	1.0194	NaN	NaN	NaN	0	0	Median
O70492	O70492	1	1	1	Sorting nexin-3	Snx3	Snx3	1	1	1	1	0	0	0	0	1	0	1	1	0	0	0	0	1	0	1	1	0	0	0	0	1	0	1	1	5.6	5.6	5.6	18.757	162	162	0.004386	1.8326	NaN	NaN	NaN	0	0	Median
O70493	O70493	1	1	1	Sorting nexin-12	Snx12	Snx12	1	1	1	1	0	0	0	0	1	0	1	1	0	0	0	0	1	0	1	1	0	0	0	0	1	0	1	1	6.7	6.7	6.7	19.116	165	165	0.0052356	1.8098	0.70117	0.82439	11.304	3	0	Median
O70591	O70591	3	3	3	Prefoldin subunit 2	Pfdn2	Pfdn2	1	3	3	3	0	0	0	0	2	3	1	2	0	0	0	0	2	3	1	2	0	0	0	0	2	3	1	2	22.7	22.7	22.7	16.534	154	154	0	24.3	0.88366	1.0338	12.515	3	0	Median
O88188	O88188	1	1	1	Lymphocyte antigen 86	Ly86	Ly86	1	1	1	1	0	0	0	0	1	1	0	0	0	0	0	0	1	1	0	0	0	0	0	0	1	1	0	0	5.6	5.6	5.6	17.811	162	162	0.011327	1.4506	0.80817	0.90991	NaN	1	0	Median
O88325	O88325	13	13	13		Naglu	Naglu	1	13	13	13	7	8	10	9	0	0	0	3	7	8	10	9	0	0	0	3	7	8	10	9	0	0	0	3	17.9	17.9	17.9	82.595	739	739	0	19.334	0.73109	0.75611	5.6404	9	0	Leave out requantified
O88342	O88342	15	15	15	WD repeat-containing protein 1	Wdr1	Wdr1	1	15	15	15	3	4	6	6	11	9	10	9	3	4	6	6	11	9	10	9	3	4	6	6	11	9	10	9	31.7	31.7	31.7	66.406	606	606	0	86.46	0.9086	0.97835	8.9144	35	0	Leave out requantified
O88384	O88384	1	1	1	Vesicle transport through interaction with t-SNAREs homolog 1B	Vti1b	Vti1b	1	1	1	1	0	1	0	0	0	1	0	0	0	1	0	0	0	1	0	0	0	1	0	0	0	1	0	0	4.3	4.3	4.3	26.713	232	232	0.04386	0.87222	NaN	NaN	NaN	0	0	Median
O88430	O88430	2	2	2	C-C motif chemokine 22	Ccl22	Ccl22	1	2	2	2	0	0	1	2	0	0	2	0	0	0	1	2	0	0	2	0	0	0	1	2	0	0	2	0	18.5	18.5	18.5	10.302	92	92	0.001912	2.3738	NaN	NaN	NaN	0	0	Median
O88456	O88456	1	1	1	Calpain small subunit 1	Capns1	Capns1	1	1	1	1	0	0	0	0	1	1	1	1	0	0	0	0	1	1	1	1	0	0	0	0	1	1	1	1	5.6	5.6	5.6	28.463	269	269	0.00098039	2.5056	NaN	NaN	NaN	0	0	Median
O88491	O88491	2	2	2	Histone-lysine N-methyltransferase, H3 lysine-36 and H4 lysine-20 specific	Nsd1	Nsd1	1	2	2	2	2	1	1	1	1	1	0	0	2	1	1	1	1	1	0	0	2	1	1	1	1	1	0	0	0.9	0.9	0.9	284.08	2588	2588	1	-2	0.73952	0.75643	NaN	1	0	Median
O88531	O88531	5	5	5	Palmitoyl-protein thioesterase 1	Ppt1	Ppt1	1	5	5	5	3	3	2	2	4	2	3	3	3	3	2	2	4	2	3	3	3	3	2	2	4	2	3	3	21.6	21.6	21.6	34.49	306	306	0	40.194	0.60823	0.76478	3.6957	4	0	Median
O88543	O88543	2	2	2	COP9 signalosome complex subunit 3	Cops3	Cops3	1	2	2	2	0	0	0	0	2	2	2	1	0	0	0	0	2	2	2	1	0	0	0	0	2	2	2	1	5.4	5.4	5.4	47.832	423	423	0	31.02	0.98395	1.0909	12.996	7	0	Leave out requantified
O88544	O88544	7	7	7	COP9 signalosome complex subunit 4	Cops4	Cops4	1	7	7	7	0	0	0	0	4	2	6	4	0	0	0	0	4	2	6	4	0	0	0	0	4	2	6	4	22.7	22.7	22.7	46.284	406	406	0	16.708	0.84036	0.95582	18.045	2	0	Median
O88545	O88545	1	1	1	COP9 signalosome complex subunit 6	Cops6	Cops6	1	1	1	1	0	0	0	0	0	0	0	1	0	0	0	0	0	0	0	1	0	0	0	0	0	0	0	1	4.6	4.6	4.6	35.88	324	324	0.043742	0.86739	NaN	NaN	NaN	0	0	Median
O88569	O88569	14	14	14	Heterogeneous nuclear ribonucleoproteins A2/B1	Hnrnpa2b1	Hnrnpa2b1	1	14	14	14	7	7	7	7	13	10	13	11	7	7	7	7	13	10	13	11	7	7	7	7	13	10	13	11	46.2	46.2	46.2	37.402	353	353	0	267.5	0.85226	0.98918	8.5271	47	0	Leave out requantified
O88653	O88653	1	1	1	Ragulator complex protein LAMTOR3	Lamtor3	Lamtor3	1	1	1	1	0	0	0	0	0	0	1	1	0	0	0	0	0	0	1	1	0	0	0	0	0	0	1	1	8.9	8.9	8.9	13.553	124	124	0.0091973	1.5583	0.63376	0.69133	11.461	2	0	Median
O88668	O88668	2	2	2	Protein CREG1	Creg1	Creg1	1	2	2	2	0	0	0	0	2	2	1	2	0	0	0	0	2	2	1	2	0	0	0	0	2	2	1	2	13.2	13.2	13.2	24.452	220	220	0	20.351	0.88649	0.96031	8.8382	4	0	Median
O88685	O88685	3	3	3	26S protease regulatory subunit 6A	Psmc3	Psmc3	1	3	3	3	1	1	0	0	1	0	2	3	1	1	0	0	1	0	2	3	1	1	0	0	1	0	2	3	9.3	9.3	9.3	49.548	442	442	0	5.0015	1.1041	1.0702	1.1084	2	0	Median
O88712;P56546	O88712;P56546	3;2	3;2	3;2	C-terminal-binding protein 1;C-terminal-binding protein 2	Ctbp1;Ctbp2	Ctbp1;Ctbp2	2	3	3	3	1	1	1	0	2	2	2	3	1	1	1	0	2	2	2	3	1	1	1	0	2	2	2	3	6.8	6.8	6.8	47.744	441	441;445	0	3.6903	0.98825	1.1189	14.287	8	0	Leave out requantified
O88839	O88839	1	1	1	Disintegrin and metalloproteinase domain-containing protein 15	Adam15	Adam15	1	1	1	1	0	1	1	1	0	0	0	0	0	1	1	1	0	0	0	0	0	1	1	1	0	0	0	0	1	1	1	92.663	864	864	0.047051	0.82319	NaN	NaN	NaN	0	0	Median
O88844;P54071	O88844	14;1	14;1	14;1	Isocitrate dehydrogenase [NADP] cytoplasmic	Idh1	Idh1	2	14	14	14	3	4	5	4	10	9	9	8	3	4	5	4	10	9	9	8	3	4	5	4	10	9	9	8	38.9	38.9	38.9	46.674	414	414;452	0	54.862	0.86701	0.92762	15.679	42	0	Leave out requantified
O88947	O88947	1	1	1	Coagulation factor X;Factor X light chain;Factor X heavy chain;Activated factor Xa heavy chain	F10	F10	1	1	1	1	0	0	0	0	0	0	0	1	0	0	0	0	0	0	0	1	0	0	0	0	0	0	0	1	1.9	1.9	1.9	54.017	481	481	0.036704	0.9404	NaN	NaN	NaN	0	0	Median
O88958;Q9CRC9	O88958	5;2	5;2	5;2	Glucosamine-6-phosphate isomerase 1	Gnpda1	Gnpda1	2	5	5	5	0	0	0	0	1	2	1	1	0	0	0	0	1	2	1	1	0	0	0	0	1	2	1	1	18.7	18.7	18.7	32.549	289	289;276	0	8.2119	NaN	NaN	NaN	0	0	Median
O88968	O88968	1	1	1	Transcobalamin-2	Tcn2	Tcn2	1	1	1	1	1	0	1	1	0	0	0	0	1	0	1	1	0	0	0	0	1	0	1	1	0	0	0	0	1.9	1.9	1.9	47.585	430	430	0.0097403	1.4601	1.1333	1.4903	NaN	1	0	Median
O88998	O88998	1	1	1	Noelin	Olfm1	Olfm1	1	1	1	1	1	1	1	1	0	0	0	0	1	1	1	1	0	0	0	0	1	1	1	1	0	0	0	0	2.3	2.3	2.3	55.397	485	485	0.018251	1.2423	NaN	NaN	NaN	0	0	Median
O89017	O89017	6	6	6	Legumain	Lgmn	Lgmn	1	6	6	6	1	0	2	2	3	3	3	3	1	0	2	2	3	3	3	3	1	0	2	2	3	3	3	3	21.6	21.6	21.6	49.372	435	435	0	49.928	0.7012	0.79736	13.024	4	0	Leave out requantified
O89023	O89023	6	6	6	Tripeptidyl-peptidase 1	Tpp1	Tpp1	1	6	6	6	4	4	6	3	0	0	0	0	4	4	6	3	0	0	0	0	4	4	6	3	0	0	0	0	13.2	13.2	13.2	61.341	562	562	0	20.589	0.73635	0.81536	6.839	5	0	Leave out requantified
O89051	O89051	1	1	1	Integral membrane protein 2B;BRI2, membrane form;BRI2 intracellular domain;BRI2C, soluble form;Bri23 peptide	Itm2b	Itm2b	1	1	1	1	1	0	0	0	0	0	0	0	1	0	0	0	0	0	0	0	1	0	0	0	0	0	0	0	3.8	3.8	3.8	30.26	266	266	0.03178	0.9909	NaN	NaN	NaN	0	0	Median
O89053	O89053	16	16	16	Coronin-1A	Coro1a	Coro1a	1	16	16	16	5	5	6	5	13	11	13	13	5	5	6	5	13	11	13	13	5	5	6	5	13	11	13	13	37.7	37.7	37.7	50.989	461	461	0	84.725	1.0148	1.1289	20.127	60	0	Leave out requantified
O89079	O89079	2	2	2	Coatomer subunit epsilon	Cope	Cope	1	2	2	2	0	0	0	0	1	1	2	1	0	0	0	0	1	1	2	1	0	0	0	0	1	1	2	1	10.4	10.4	10.4	34.567	308	308	0	3.1752	NaN	NaN	NaN	0	0	Median
O89086	O89086	2	2	2	RNA-binding protein 3	Rbm3	Rbm3	1	2	2	2	0	0	1	0	2	1	1	1	0	0	1	0	2	1	1	1	0	0	1	0	2	1	1	1	20.9	20.9	20.9	16.604	153	153	0	27.925	0.97222	1.0676	8.712	7	0	Leave out requantified
P00375	P00375	2	2	2	Dihydrofolate reductase	Dhfr	Dhfr	1	2	2	2	1	1	0	0	0	0	1	1	1	1	0	0	0	0	1	1	1	1	0	0	0	0	1	1	9.1	9.1	9.1	21.606	187	187	0.0018116	1.9576	1.0522	1.0187	1.5467	2	0	Median
P00493	P00493	7	7	7	Hypoxanthine-guanine phosphoribosyltransferase	Hprt1	Hprt1	1	7	7	7	1	1	2	1	6	5	7	7	1	1	2	1	6	5	7	7	1	1	2	1	6	5	7	7	38.1	38.1	38.1	24.57	218	218	0	19.735	0.89852	0.98992	15.722	18	0	Leave out requantified
P00687	P00687	3	1	1	Alpha-amylase 1	Amy1	Amy1	1	3	1	1	1	1	0	1	1	1	1	1	0	0	0	1	0	0	0	0	0	0	0	1	0	0	0	0	8.6	3.1	3.1	57.643	511	511	0.015686	1.3435	NaN	NaN	NaN	0	0	Median
P00920	P00920	8	8	8	Carbonic anhydrase 2	Ca2	Ca2	1	8	8	8	5	5	5	5	6	6	5	6	5	5	5	5	6	6	5	6	5	5	5	5	6	6	5	6	40.4	40.4	40.4	29.032	260	260	0	66.648	1.0301	1.157	13.312	40	0	Leave out requantified
P01027	P01027	9	1	1	Complement C3;Complement C3 beta chain;C3-beta-c;Complement C3 alpha chain;C3a anaphylatoxin;Acylation stimulating protein;Complement C3b alpha chain;Complement C3c alpha chain fragment 1;Complement C3dg fragment;Complement C3g fragment;Complement C3d fragment;Complement C3f fragment;Complement C3c alpha chain fragment 2	C3	C3	1	9	1	1	5	4	5	1	4	4	5	3	1	0	1	1	0	0	0	0	1	0	1	1	0	0	0	0	5.3	0.8	0.8	186.48	1663	1663	0.005231	1.8079	NaN	NaN	NaN	0	0	Median
P01887	P01887	3	3	3	Beta-2-microglobulin	B2m	B2m	1	3	3	3	3	3	3	3	3	3	3	3	3	3	3	3	3	3	3	3	3	3	3	3	3	3	3	3	22.7	22.7	22.7	13.779	119	119	0	36.417	0.97208	1.1123	4.5963	43	0	Leave out requantified
P01896	P01896	2	1	1	H-2 class I histocompatibility antigen, alpha chain			1	2	1	1	0	0	1	1	2	1	2	2	0	0	0	0	1	0	1	1	0	0	0	0	1	0	1	1	10.3	4.9	4.9	20.454	185	185	0.0083893	1.5794	2.1789	2.3647	2.0127	3	0	Median
P01897;G3UXE9;Q4KN81	P01897	11;2;1	11;2;1	6;1;0	H-2 class I histocompatibility antigen, L-D alpha chain	H2-L	H2-L	3	11	11	6	9	9	10	9	11	10	10	10	9	9	10	9	11	10	10	10	5	5	5	5	6	5	6	6	27.1	27.1	14.9	40.711	362	362;396;360	0	93.467	1.9524	2.1079	9.8485	59	0	Leave out requantified
P01901	P01901	4	1	1	H-2 class I histocompatibility antigen, K-B alpha chain	H2-K1	H2-K1	1	4	1	1	2	3	4	3	4	4	4	4	1	1	1	1	1	1	1	1	1	1	1	1	1	1	1	1	9.2	4.1	4.1	41.301	369	369	0	6.2146	3.0417	3.4734	22.087	6	0	Linear
P84244;P84228;P68433;P02301	P84244;P84228;P68433;P02301	7;7;7;7	7;7;7;7	7;7;7;7	Histone H3.3;Histone H3.2;Histone H3.1;Histone H3.3C	H3f3a;Hist1h3b;Hist1h3a;H3f3c	H3f3a;Hist1h3b;Hist1h3a;H3f3c	4	7	7	7	3	3	3	2	5	6	4	5	3	3	3	2	5	6	4	5	3	3	3	2	5	6	4	5	31.6	31.6	31.6	15.328	136	136;136;136;136	0	21.698	0.95402	1.0661	13.696	20	0	Leave out requantified
P02468	P02468	3	3	3	Laminin subunit gamma-1	Lamc1	Lamc1	1	3	3	3	0	0	0	0	1	1	2	3	0	0	0	0	1	1	2	3	0	0	0	0	1	1	2	3	1.9	1.9	1.9	177.3	1607	1607	0	3.8716	0.97689	1.0399	4.4173	4	0	Median
P02469	P02469	1	1	1	Laminin subunit beta-1	Lamb1	Lamb1	1	1	1	1	0	0	1	1	0	0	0	0	0	0	1	1	0	0	0	0	0	0	1	1	0	0	0	0	0.6	0.6	0.6	197.09	1786	1786	0.044966	0.85464	NaN	NaN	NaN	0	0	Median
P04184	P04184	1	1	1	Thymidine kinase, cytosolic	Tk1	Tk1	1	1	1	1	0	0	0	0	0	0	0	1	0	0	0	0	0	0	0	1	0	0	0	0	0	0	0	1	5.2	5.2	5.2	25.776	233	233	1	-2	NaN	NaN	NaN	0	0	Median
P04444;P04443	P04444;P04443	1;1	1;1	1;1	Hemoglobin subunit beta-H1;Hemoglobin subunit beta-H0	Hbb-bh1;Hbb-bh0	Hbb-bh1;Hbb-bh0	2	1	1	1	0	0	0	0	1	1	0	0	0	0	0	0	1	1	0	0	0	0	0	0	1	1	0	0	6.8	6.8	6.8	16.494	147	147;147	0.03041	0.99628	NaN	NaN	NaN	0	0	Median
P05063	P05063	14	14	14	Fructose-bisphosphate aldolase C	Aldoc	Aldoc	1	14	14	14	6	3	5	4	11	9	11	7	6	3	5	4	11	9	11	7	6	3	5	4	11	9	11	7	51	51	51	39.394	363	363	0	304.52	0.79526	0.96228	11.395	20	0	Leave out requantified
P05064;A6ZI46;A6ZI47	P05064;A6ZI46	23;14;8	23;14;8	23;14;8	Fructose-bisphosphate aldolase A;Fructose-bisphosphate aldolase	Aldoa;Aldoart1	Aldoa;Aldoart1	3	23	23	23	12	13	9	11	19	21	20	21	12	13	9	11	19	21	20	21	12	13	9	11	19	21	20	21	63.5	63.5	63.5	39.355	364	364;419;364	0	323.31	0.90157	0.99096	11	99	0	Leave out requantified
P05132	P05132	3	3	1	cAMP-dependent protein kinase catalytic subunit alpha	Prkaca	Prkaca	1	3	3	1	0	0	0	0	1	3	3	2	0	0	0	0	1	3	3	2	0	0	0	0	1	1	1	1	8.5	8.5	3.4	40.57	351	351	0	9.1193	0.76458	0.8334	20.355	4	0	Median
P05201	P05201	17	17	17	Aspartate aminotransferase, cytoplasmic	Got1	Got1	1	17	17	17	6	7	8	7	13	13	13	12	6	7	8	7	13	13	13	12	6	7	8	7	13	13	13	12	49.4	49.4	49.4	46.247	413	413	0	143.61	0.85836	0.94823	15.563	68	0	Leave out requantified
P05202	P05202	10	10	10	Aspartate aminotransferase, mitochondrial	Got2	Got2	1	10	10	10	4	3	4	5	8	7	9	9	4	3	4	5	8	7	9	9	4	3	4	5	8	7	9	9	25.3	25.3	25.3	47.411	430	430	0	52.255	0.77207	0.78241	34.099	15	0	Leave out requantified
P05213;A0A2R8VHF3;Q3UX10	P05213;A0A2R8VHF3	15;9;2	15;9;2	0;0;0	Tubulin alpha-1B chain	Tuba1b	Tuba1b;Gm49450	3	15	15	0	8	7	7	7	13	13	15	14	8	7	7	7	13	13	15	14	0	0	0	0	0	0	0	0	40.4	40.4	0	50.151	451	451;267;446	0	323.31	0.87055	0.97299	13.992	78	0	Leave out requantified
Q3U1U4;P05555	Q3U1U4;P05555	2;2	2;2	2;2	Integrin alpha-M	Itgam	Gm49368;Itgam	2	2	2	2	0	0	1	2	0	0	0	0	0	0	1	2	0	0	0	0	0	0	1	2	0	0	0	0	1.9	1.9	1.9	135.94	1232	1232;1153	0	2.8138	1.3273	1.4618	4.0751	2	0	Median
P06151;P00342;P16125	P06151	21;2;1	21;2;1	21;2;1	L-lactate dehydrogenase A chain	Ldha	Ldha	3	21	21	21	9	7	8	8	16	16	17	18	9	7	8	8	16	16	17	18	9	7	8	8	16	16	17	18	55.7	55.7	55.7	36.498	332	332;332;334	0	312.62	0.95594	1.0496	23.396	111	0	Leave out requantified
P06339;A7VMS2;Q31615;F6T1I5;P14432	P06339	3;1;1;1;1	2;1;1;1;1	2;1;1;1;1	H-2 class I histocompatibility antigen, D-37 alpha chain	H2-T23	H2-T23	5	3	2	2	3	3	2	1	3	3	3	3	2	2	1	1	2	2	2	2	2	2	1	1	2	2	2	2	8.7	6.2	6.2	40.875	357	357;374;379;379;384	0	13.111	2.0775	2.2395	7.3589	13	0	Leave out requantified
P06745	P06745	22	22	14	Glucose-6-phosphate isomerase	Gpi	Gpi	1	22	22	14	8	7	8	8	21	19	20	19	8	7	8	8	21	19	20	19	2	2	3	3	13	12	13	12	44.1	44.1	29.9	62.766	558	558	0	323.31	0.92609	1.0086	7.7107	100	0	Leave out requantified
P06797	P06797	9	9	9	Cathepsin L1;Cathepsin L1 heavy chain;Cathepsin L1 light chain	Ctsl	Ctsl	1	9	9	9	5	6	4	5	8	8	6	7	5	6	4	5	8	8	6	7	5	6	4	5	8	8	6	7	29.9	29.9	29.9	37.547	334	334	0	132.89	0.90856	0.98101	20.145	31	0	Leave out requantified
P06801	P06801	2	2	2	NADP-dependent malic enzyme	Me1	Me1	1	2	2	2	1	1	1	1	0	0	0	1	1	1	1	1	0	0	0	1	1	1	1	1	0	0	0	1	4.7	4.7	4.7	63.953	572	572	0	4.0237	NaN	NaN	NaN	0	0	Median
P06804	P06804	9	9	9	Tumor necrosis factor;Tumor necrosis factor, membrane form;Intracellular domain 1;Intracellular domain 2;C-domain 1;C-domain 2;Tumor necrosis factor, soluble form	Tnf	Tnf	1	9	9	9	6	6	4	3	8	5	6	6	6	6	4	3	8	5	6	6	6	6	4	3	8	5	6	6	61.3	61.3	61.3	25.895	235	235	0	56.615	44.989	58.155	57.691	7	0	Leave out requantified
P06869	P06869	15	15	15	Urokinase-type plasminogen activator;Urokinase-type plasminogen activator long chain A;Urokinase-type plasminogen activator short chain A;Urokinase-type plasminogen activator chain B	Plau	Plau	1	15	15	15	8	8	9	8	11	11	10	12	8	8	9	8	11	11	10	12	8	8	9	8	11	11	10	12	41.3	41.3	41.3	48.267	433	433	0	196.53	0.8334	0.95083	8.8407	5	0	Leave out requantified
P07091	P07091	6	6	6	Protein S100-A4	S100a4	S100a4	1	6	6	6	2	2	0	2	5	4	6	6	2	2	0	2	5	4	6	6	2	2	0	2	5	4	6	6	42.6	42.6	42.6	11.721	101	101	0	75.453	0.93122	1.0281	5.2465	27	0	Leave out requantified
P07141	P07141	3	3	3	Macrophage colony-stimulating factor 1;Processed macrophage colony-stimulating factor 1	Csf1	Csf1	1	3	3	3	1	1	3	3	0	0	0	0	1	1	3	3	0	0	0	0	1	1	3	3	0	0	0	0	8.3	8.3	8.3	60.648	552	552	0	3.4399	NaN	NaN	NaN	0	0	Median
P07356	P07356	4	4	4	Annexin A2	Anxa2	Anxa2	1	4	4	4	1	2	0	1	2	4	2	2	1	2	0	1	2	4	2	2	1	2	0	1	2	4	2	2	13.9	13.9	13.9	38.676	339	339	0	13.355	0.37138	0.39603	26.807	3	0	Median
P07607	P07607	2	2	2	Thymidylate synthase	Tyms	Tyms	1	2	2	2	0	0	0	0	1	2	1	1	0	0	0	0	1	2	1	1	0	0	0	0	1	2	1	1	6.2	6.2	6.2	34.958	307	307	0.0068143	1.6733	NaN	NaN	NaN	0	0	Median
P07901	P07901	28	14	14	Heat shock protein HSP 90-alpha	Hsp90aa1	Hsp90aa1	1	28	14	14	11	12	18	18	10	11	22	22	5	5	11	11	5	7	13	12	5	5	11	11	5	7	13	12	35.2	19.1	19.1	84.787	733	733	0	267.52	0.89315	1.027	7.1063	36	0	Leave out requantified
P08003	P08003	1	1	1	Protein disulfide-isomerase A4	Pdia4	Pdia4	1	1	1	1	0	0	1	1	0	0	0	0	0	0	1	1	0	0	0	0	0	0	1	1	0	0	0	0	1.7	1.7	1.7	71.982	638	638	0.045027	0.85706	NaN	NaN	NaN	0	0	Median
P08030	P08030	6	6	6	Adenine phosphoribosyltransferase	Aprt	Aprt	1	6	6	6	2	2	1	2	5	5	6	4	2	2	1	2	5	5	6	4	2	2	1	2	5	5	6	4	40	40	40	19.724	180	180	0	67.224	1.0137	1.1169	4.1977	9	0	Leave out requantified
P08508;P08101	P08508;P08101	1;1	1;1	1;1	Low affinity immunoglobulin gamma Fc region receptor III;Low affinity immunoglobulin gamma Fc region receptor II	Fcgr3;Fcgr2	Fcgr3;Fcgr2	2	1	1	1	1	1	0	0	0	0	0	0	1	1	0	0	0	0	0	0	1	1	0	0	0	0	0	0	3.8	3.8	3.8	30.036	261	261;330	0.030064	1.0214	1.4193	1.6695	NaN	1	0	Median
P08113	P08113	14	12	12	Endoplasmin	Hsp90b1	Hsp90b1	1	14	12	12	9	7	12	12	1	2	3	3	8	6	11	10	0	0	1	1	8	6	11	10	0	0	1	1	16.8	15.1	15.1	92.475	802	802	0	32.631	0.83112	0.9641	47.925	24	0	Leave out requantified
P08228	P08228	5	5	5	Superoxide dismutase [Cu-Zn]	Sod1	Sod1	1	5	5	5	4	5	3	3	5	5	5	5	4	5	3	3	5	5	5	5	4	5	3	3	5	5	5	5	39	39	39	15.942	154	154	0	129.55	0.81022	0.93459	8.1711	36	0	Leave out requantified
P08249	P08249	10	10	10	Malate dehydrogenase, mitochondrial	Mdh2	Mdh2	1	10	10	10	5	5	3	3	8	8	8	8	5	5	3	3	8	8	8	8	5	5	3	3	8	8	8	8	38.5	38.5	38.5	35.611	338	338	0	118.3	0.66399	0.78104	31.507	24	0	Leave out requantified
P08505	P08505	1	1	1	Interleukin-6	Il6	Il6	1	1	1	1	0	1	0	0	0	0	0	0	0	1	0	0	0	0	0	0	0	1	0	0	0	0	0	0	6.6	6.6	6.6	24.384	211	211	0.02024	1.171	NaN	NaN	NaN	0	0	Median
P08905	P08905	5	5	2	Lysozyme C-2	Lyz2	Lyz2	1	5	5	2	3	3	3	3	4	3	3	3	3	3	3	3	4	3	3	3	2	2	2	2	1	1	1	1	29.7	29.7	14.2	16.689	148	148	0	115.28	0.83602	0.92489	18.063	12	0	Leave out requantified
P09056	P09056	2	2	2	Leukemia inhibitory factor	Lif	Lif	1	2	2	2	2	2	2	1	1	1	2	2	2	2	2	1	1	1	2	2	2	2	2	1	1	1	2	2	15.8	15.8	15.8	22.287	203	203	0	5.5603	NaN	NaN	NaN	0	0	Median
P09103	P09103	18	18	18	Protein disulfide-isomerase	P4hb	P4hb	1	18	18	18	10	11	13	14	4	2	8	11	10	11	13	14	4	2	8	11	10	11	13	14	4	2	8	11	38.9	38.9	38.9	57.058	509	509	0	62.502	0.76119	0.94317	16.667	50	0	Leave out requantified
P09405	P09405	15	15	15	Nucleolin	Ncl	Ncl	1	15	15	15	7	7	9	8	10	12	13	11	7	7	9	8	10	12	13	11	7	7	9	8	10	12	13	11	21.4	21.4	21.4	76.722	707	707	0	90.761	0.85361	0.9965	28.995	49	0	Leave out requantified
P09411;P09041	P09411	27;7	27;7	27;7	Phosphoglycerate kinase 1	Pgk1	Pgk1	2	27	27	27	11	12	12	12	24	24	23	25	11	12	12	12	24	24	23	25	11	12	12	12	24	24	23	25	66.7	66.7	66.7	44.55	417	417;417	0	323.31	0.92212	1.0383	8.3526	137	0	Leave out requantified
P09528	P09528	9	9	9	Ferritin heavy chain;Ferritin heavy chain, N-terminally processed	Fth1	Fth1	1	9	9	9	5	6	6	4	9	7	8	8	5	6	6	4	9	7	8	8	5	6	6	4	9	7	8	8	44.5	44.5	44.5	21.066	182	182	0	34.031	0.91751	1.0348	16.601	48	0	Leave out requantified
P09581	P09581	9	9	9	Macrophage colony-stimulating factor 1 receptor	Csf1r	Csf1r	1	9	9	9	7	5	8	5	6	6	5	4	7	5	8	5	6	6	5	4	7	5	8	5	6	6	5	4	8.8	8.8	8.8	109.18	977	977	0	33.457	0.73131	0.86313	11.627	10	0	Leave out requantified
P09671	P09671	3	3	3	Superoxide dismutase [Mn], mitochondrial	Sod2	Sod2	1	3	3	3	0	1	1	1	1	2	2	2	0	1	1	1	1	2	2	2	0	1	1	1	1	2	2	2	16.7	16.7	16.7	24.603	222	222	0	4.1059	NaN	NaN	NaN	0	0	Median
P09920	P09920	2	2	2	Granulocyte colony-stimulating factor	Csf3	Csf3	1	2	2	2	0	0	0	0	2	2	2	1	0	0	0	0	2	2	2	1	0	0	0	0	2	2	2	1	9.1	9.1	9.1	22.421	208	208	0	69.366	NaN	NaN	NaN	0	0	Median
Q3THW5;P0C0S6	Q3THW5;P0C0S6	3;3	1;1	1;1	Histone H2A.V;Histone H2A.Z	H2afv;H2afz	H2afv;H2afz	2	3	1	1	2	2	2	2	3	3	3	3	1	0	0	0	1	1	1	1	1	0	0	0	1	1	1	1	20.3	7.8	7.8	13.509	128	128;128	0.020301	1.1828	NaN	NaN	NaN	0	0	Median
P0C7N9	P0C7N9	1	1	1	Proteasome assembly chaperone 4	Psmg4	Psmg4	1	1	1	1	0	0	0	0	0	0	1	0	0	0	0	0	0	0	1	0	0	0	0	0	0	0	1	0	12.2	12.2	12.2	13.974	123	123	0.029905	1.069	NaN	NaN	NaN	0	0	Median
P0DOV2;P0DOV1;E9Q3L4;Q8CGE8;D0QMC3	P0DOV2	8;2;1;1;1	8;2;1;1;1	8;2;1;1;1			Ifi204	5	8	8	8	0	0	1	1	3	3	5	6	0	0	1	1	3	3	5	6	0	0	1	1	3	3	5	6	14.7	14.7	14.7	69.437	619	619;425;978;404;538	0	86.209	0.85858	0.97336	27.823	3	0	Plateau
P0DP28;P0DP27;P0DP26;Q9D6P8;P20801	P0DP28;P0DP27;P0DP26;Q9D6P8	8;8;8;4;1	8;8;8;4;1	8;8;8;4;1	Calmodulin-like protein 3	Calml3	Calm3;Calm2;Calm1;Calml3	5	8	8	8	5	5	4	5	3	4	6	5	5	5	4	5	3	4	6	5	5	5	4	5	3	4	6	5	45.6	45.6	45.6	16.837	149	149;149;149;149;160	0	81.691	0.8817	0.99133	6.0359	19	0	Leave out requantified
P10107	P10107	6	6	6	Annexin A1	Anxa1	Anxa1	1	6	6	6	0	0	1	1	4	3	1	2	0	0	1	1	4	3	1	2	0	0	1	1	4	3	1	2	26	26	26	38.734	346	346	0	9.9888	NaN	NaN	NaN	0	0	Median
P10126	P10126	15	15	8	Elongation factor 1-alpha 1	Eef1a1	Eef1a1	1	15	15	8	9	9	6	6	11	12	14	13	9	9	6	6	11	12	14	13	3	2	3	2	5	5	8	7	41.1	41.1	25.3	50.113	462	462	0	190.89	0.91049	1.0224	6.0322	85	0	Leave out requantified
P10148	P10148	5	5	5	C-C motif chemokine 2	Ccl2	Ccl2	1	5	5	5	3	1	0	1	3	1	2	1	3	1	0	1	3	1	2	1	3	1	0	1	3	1	2	1	22.3	22.3	22.3	16.326	148	148	0	5.7398	NaN	NaN	NaN	0	0	Median
P10404;P11370;B2RQY6	P10404	7;2;1	7;2;1	7;2;1	MLV-related proviral Env polyprotein;Surface protein;Transmembrane protein			3	7	7	7	4	4	3	3	5	4	4	5	4	4	3	3	5	4	4	5	4	4	3	3	5	4	4	5	13.1	13.1	13.1	69.612	641	641;679;695	0	23.531	0.88542	0.98368	8.6729	12	0	Leave out requantified
P10518	P10518	5	5	5	Delta-aminolevulinic acid dehydratase	Alad	Alad	1	5	5	5	0	0	0	0	4	4	1	0	0	0	0	0	4	4	1	0	0	0	0	0	4	4	1	0	21.5	21.5	21.5	36.023	330	330	0	7.821	0.88518	0.94097	NaN	1	0	Median
P10605	P10605	14	14	14	Cathepsin B;Cathepsin B light chain;Cathepsin B heavy chain	Ctsb	Ctsb	1	14	14	14	11	9	8	9	10	11	14	13	11	9	8	9	10	11	14	13	11	9	8	9	10	11	14	13	42.2	42.2	42.2	37.279	339	339	0	323.31	0.79152	0.89166	9.0892	83	0	Leave out requantified
P10639	P10639	3	3	3	Thioredoxin	Txn	Txn	1	3	3	3	1	1	1	1	2	3	2	3	1	1	1	1	2	3	2	3	1	1	1	1	2	3	2	3	31.4	31.4	31.4	11.675	105	105	0	22.444	0.85732	0.99426	3.965	8	0	Median
P10810	P10810	14	14	14	Monocyte differentiation antigen CD14	Cd14	Cd14	1	14	14	14	7	7	9	10	10	10	10	11	7	7	9	10	10	10	10	11	7	7	9	10	10	10	10	11	43.4	43.4	43.4	39.203	366	366	0	323.31	1.1195	1.3239	12.773	61	0	Leave out requantified
P10852	P10852	1	1	1	4F2 cell-surface antigen heavy chain	Slc3a2	Slc3a2	1	1	1	1	0	0	1	0	0	0	0	0	0	0	1	0	0	0	0	0	0	0	1	0	0	0	0	0	1.9	1.9	1.9	58.336	526	526	0.0026762	1.9173	1.3293	1.4547	NaN	1	0	Median
Q8CGP2;Q8CGP1;Q6ZWY9;Q64525;Q64478;Q64475;P10854;P10853;Q9D2U9;Q8CGP0;Q64524;P70696	Q8CGP2;Q8CGP1;Q6ZWY9;Q64525;Q64478;Q64475;P10854;P10853;Q9D2U9;Q8CGP0;Q64524;P70696	6;6;6;6;6;6;6;6;3;3;3;3	6;6;6;6;6;6;6;6;3;3;3;3	6;6;6;6;6;6;6;6;3;3;3;3	Histone H2B type 1-P;Histone H2B type 1-K;Histone H2B type 1-C/E/G;Histone H2B type 2-B;Histone H2B type 1-H;Histone H2B type 1-B;Histone H2B type 1-M;Histone H2B type 1-F/J/L;Histone H2B type 3-A;Histone H2B type 3-B;Histone H2B type 2-E;Histone H2B type 1-A	Hist1h2bp;Hist1h2bk;Hist1h2bc;Hist2h2bb;Hist1h2bh;Hist1h2bb;Hist1h2bm;Hist1h2bf;Hist3h2ba;Hist3h2bb;Hist2h2be;Hist1h2ba	Hist1h2bp;Hist1h2bk;Hist1h2bc;Hist2h2bb;Hist1h2bh;Hist1h2bb;Hist1h2bm;Hist1h2bf;Hist3h2ba;Hist3h2bb;Hist2h2be;Hist1h2ba	12	6	6	6	2	3	1	2	5	6	5	5	2	3	1	2	5	6	5	5	2	3	1	2	5	6	5	5	41.3	41.3	41.3	13.992	126	126;126;126;126;126;126;126;126;126;126;126;127	0	53.343	1.0164	1.0959	24.082	19	0	Leave out requantified
P10855	P10855	2	2	2	C-C motif chemokine 3	Ccl3	Ccl3	1	2	2	2	0	0	0	0	2	2	1	1	0	0	0	0	2	2	1	1	0	0	0	0	2	2	1	1	41.3	41.3	41.3	10.345	92	92	0	71.532	NaN	NaN	NaN	0	0	Median
P10889	P10889	2	2	2	C-X-C motif chemokine 2	Cxcl2	Cxcl2	1	2	2	2	1	0	1	1	2	1	2	2	1	0	1	1	2	1	2	2	1	0	1	1	2	1	2	2	36	36	36	10.621	100	100	0	4.4543	NaN	NaN	NaN	0	0	Median
P10923	P10923	12	12	12	Osteopontin	Spp1	Spp1	1	12	12	12	12	11	11	10	5	5	8	8	12	11	11	10	5	5	8	8	12	11	11	10	5	5	8	8	47.6	47.6	47.6	32.459	294	294	0	260.69	0.81915	0.93862	17.535	31	0	Leave out requantified
P11031	P11031	1	1	1	Activated RNA polymerase II transcriptional coactivator p15	Sub1	Sub1	1	1	1	1	1	1	0	0	0	0	0	0	1	1	0	0	0	0	0	0	1	1	0	0	0	0	0	0	8.7	8.7	8.7	14.427	127	127	0.039645	0.92	NaN	NaN	NaN	0	0	Median
P11087	P11087	1	1	1	Collagen alpha-1(I) chain	Col1a1	Col1a1	1	1	1	1	0	0	0	0	1	1	1	0	0	0	0	0	1	1	1	0	0	0	0	0	1	1	1	0	0.7	0.7	0.7	138.03	1453	1453	0.023031	1.1427	NaN	NaN	NaN	0	0	Median
P11103	P11103	3	3	3	Poly [ADP-ribose] polymerase 1	Parp1	Parp1	1	3	3	3	0	0	0	0	1	2	2	2	0	0	0	0	1	2	2	2	0	0	0	0	1	2	2	2	5.7	5.7	5.7	113.1	1013	1013	0	11.816	0.94919	1.0106	11.603	3	0	Median
P11152	P11152	10	10	10	Lipoprotein lipase	Lpl	Lpl	1	10	10	10	4	4	3	4	10	10	9	9	4	4	3	4	10	10	9	9	4	4	3	4	10	10	9	9	24.1	24.1	24.1	53.109	474	474	0	185.11	0.88865	1.0079	18.017	42	0	Leave out requantified
P11157	P11157	3	3	3	Ribonucleoside-diphosphate reductase subunit M2	Rrm2	Rrm2	1	3	3	3	0	0	0	0	1	3	2	2	0	0	0	0	1	3	2	2	0	0	0	0	1	3	2	2	9.7	9.7	9.7	45.095	390	390	0	11.001	NaN	NaN	NaN	0	0	Median
P11276	P11276	2	2	2	Fibronectin;Anastellin	Fn1	Fn1	1	2	2	2	2	2	2	2	1	1	1	1	2	2	2	2	1	1	1	1	2	2	2	2	1	1	1	1	1.1	1.1	1.1	272.53	2477	2477	0	4.101	NaN	NaN	NaN	0	0	Median
P11352	P11352	9	9	9	Glutathione peroxidase 1	Gpx1	Gpx1	1	9	9	9	0	0	0	0	8	8	9	8	0	0	0	0	8	8	9	8	0	0	0	0	8	8	9	8	61.2	61.2	61.2	22.329	201	201	0	53.131	0.99704	1.0923	11.53	16	0	Leave out requantified
P11438	P11438	1	1	1	Lysosome-associated membrane glycoprotein 1	Lamp1	Lamp1	1	1	1	1	1	1	1	1	1	1	1	1	1	1	1	1	1	1	1	1	1	1	1	1	1	1	1	1	3	3	3	43.865	406	406	0	4.4809	0.69409	0.89007	7.7299	3	0	Median
P11440;P49615;Q80YP0;P30285;Q64261;P97377;Q3V3A1;Q04899;O35495;Q04735;Q8K0D0;Q14AX6;Q69ZA1	P11440;P49615;Q80YP0;P30285;Q64261;P97377;Q3V3A1;Q04899;O35495;Q04735;Q8K0D0;Q14AX6;Q69ZA1	2;1;1;1;1;1;1;1;1;1;1;1;1	1;0;0;0;0;0;0;0;0;0;0;0;0	1;0;0;0;0;0;0;0;0;0;0;0;0	Cyclin-dependent kinase 1;Cyclin-dependent-like kinase 5;Cyclin-dependent kinase 3;Cyclin-dependent kinase 4;Cyclin-dependent kinase 6;Cyclin-dependent kinase 2;Cyclin-dependent kinase 15;Cyclin-dependent kinase 18;Cyclin-dependent kinase 14;Cyclin-dependent kinase 16;Cyclin-dependent kinase 17;Cyclin-dependent kinase 12;Cyclin-dependent kinase 13	Cdk1;Cdk5;Cdk3;Cdk4;Cdk6;Cdk2;Cdk15;Cdk18;Cdk14;Cdk16;Cdk17;Cdk12;Cdk13	Cdk1;Cdk5;Cdk3;Cdk4;Cdk6;Cdk2;Cdk15;Cdk18;Cdk14;Cdk16;Cdk17;Cdk12;Cdk13	13	2	1	1	2	2	2	2	2	2	1	1	1	1	1	1	1	1	1	1	1	1	1	1	1	1	1	1	6.1	3.4	3.4	34.106	297	297;292;303;303;326;346;433;451;469;496;523;1484;1511	0.0091896	1.5581	NaN	NaN	NaN	0	0	Median
P11499	P11499	33	33	17	Heat shock protein HSP 90-beta	Hsp90ab1	Hsp90ab1	1	33	33	17	18	17	19	21	14	14	25	27	18	17	19	21	14	14	25	27	11	9	11	12	8	8	14	15	42.3	42.3	24	83.28	724	724	0	323.31	0.86196	0.99165	8.5583	127	0	Leave out requantified
P11531	P11531	2	2	2	Dystrophin	Dmd	Dmd	1	2	2	2	0	0	0	0	1	1	0	0	0	0	0	0	1	1	0	0	0	0	0	0	1	1	0	0	0.7	0.7	0.7	425.83	3678	3678	0.029957	1.0165	NaN	NaN	NaN	0	0	Median
P11672	P11672	5	5	5	Neutrophil gelatinase-associated lipocalin	Lcn2	Lcn2	1	5	5	5	1	1	2	2	2	2	2	2	1	1	2	2	2	2	2	2	1	1	2	2	2	2	2	2	20	20	20	22.875	200	200	0	8.0075	NaN	NaN	NaN	0	0	Median
P11983	P11983	14	14	14	T-complex protein 1 subunit alpha	Tcp1	Tcp1	1	14	14	14	3	2	6	4	9	8	12	12	3	2	6	4	9	8	12	12	3	2	6	4	9	8	12	12	31.3	31.3	31.3	60.448	556	556	0	127.43	0.89472	0.97973	17.429	27	0	Leave out requantified
P12023;Q06335	P12023	4;1	4;1	4;1	Amyloid beta A4 protein;N-APP;Soluble APP-alpha;Soluble APP-beta;C99;Beta-amyloid protein 42;Beta-amyloid protein 40;C83;P3(42);P3(40);C80;Gamma-secretase C-terminal fragment 59;Gamma-secretase C-terminal fragment 57;Gamma-secretase C-terminal fragment 50;C31	App	App	2	4	4	4	1	3	1	2	0	0	1	1	1	3	1	2	0	0	1	1	1	3	1	2	0	0	1	1	6	6	6	86.721	770	770;707	0	6.2232	2.2641	2.8141	25.405	2	0	Median
P12265	P12265	13	13	13	Beta-glucuronidase	Gusb	Gusb	1	13	13	13	8	9	9	10	8	6	8	7	8	9	9	10	8	6	8	7	8	9	9	10	8	6	8	7	25.6	25.6	25.6	74.194	648	648	0	43.786	0.64806	0.77661	11.963	28	0	Leave out requantified
P12382;P47857	P12382	3;1	1;0	1;0	ATP-dependent 6-phosphofructokinase, liver type	Pfkl	Pfkl	2	3	1	1	0	0	0	1	0	0	1	1	0	0	0	1	0	0	0	0	0	0	0	1	0	0	0	0	5.9	2.3	2.3	85.359	780	780;780	1	-2	0.91877	1.0181	NaN	1	0	Median
P12787	P12787	1	1	1	Cytochrome c oxidase subunit 5A, mitochondrial	Cox5a	Cox5a	1	1	1	1	0	0	0	0	0	0	0	1	0	0	0	0	0	0	0	1	0	0	0	0	0	0	0	1	4.8	4.8	4.8	16.101	146	146	1	-2	NaN	NaN	NaN	0	0	Median
P12970;A0A140T8L3;V9GX35	P12970;A0A140T8L3	8;7;2	8;7;2	8;7;2	60S ribosomal protein L7a	Rpl7a	Rpl7a;Rpl7a-ps5	3	8	8	8	1	2	1	1	1	3	7	5	1	2	1	1	1	3	7	5	1	2	1	1	1	3	7	5	28.9	28.9	28.9	29.976	266	266;268;225	0	15.15	0.67794	0.75701	26.851	6	0	Leave out requantified
P13020	P13020	17	17	9	Gelsolin	Gsn	Gsn	1	17	17	9	8	5	9	8	15	12	12	12	8	5	9	8	15	12	12	12	2	1	3	3	7	6	7	5	23.6	23.6	12.3	85.941	780	780	0	162.16	0.52244	0.58129	67.381	50	0	Leave out requantified
P13439	P13439	2	2	2	Uridine 5-monophosphate synthase;Orotate phosphoribosyltransferase;Orotidine 5-phosphate decarboxylase	Umps	Umps	1	2	2	2	0	0	0	0	0	1	2	1	0	0	0	0	0	1	2	1	0	0	0	0	0	1	2	1	5	5	5	52.292	481	481	0	4.0789	NaN	NaN	NaN	0	0	Median
P13597	P13597	2	2	2	Intercellular adhesion molecule 1	Icam1	Icam1	1	2	2	2	0	0	1	1	2	2	1	1	0	0	1	1	2	2	1	1	0	0	1	1	2	2	1	1	3	3	3	58.844	537	537	0.014263	1.3733	NaN	NaN	NaN	0	0	Median
P13609	P13609	2	2	2	Serglycin	Srgn	Srgn	1	2	2	2	0	0	0	0	0	0	2	2	0	0	0	0	0	0	2	2	0	0	0	0	0	0	2	2	28.9	28.9	28.9	16.711	152	152	0	5.1439	NaN	NaN	NaN	0	0	Median
P14069	P14069	2	2	2	Protein S100-A6	S100a6	S100a6	1	2	2	2	1	1	2	1	1	1	1	0	1	1	2	1	1	1	1	0	1	1	2	1	1	1	1	0	16.9	16.9	16.9	10.051	89	89	0	2.688	0.87772	0.89676	9.387	7	0	Median
P14097	P14097	3	3	3	C-C motif chemokine 4	Ccl4	Ccl4	1	3	3	3	1	2	2	2	3	1	2	1	1	2	2	2	3	1	2	1	1	2	2	2	3	1	2	1	47.8	47.8	47.8	10.168	92	92	0	11.343	7.9467	9.441	34.222	8	0	Median
P14115	P14115	1	1	1	60S ribosomal protein L27a	Rpl27a	Rpl27a	1	1	1	1	0	0	1	0	1	1	0	1	0	0	1	0	1	1	0	1	0	0	1	0	1	1	0	1	7.4	7.4	7.4	16.605	148	148	0.031757	0.9909	0.71761	0.79035	NaN	1	0	Median
P14131	P14131	8	8	8	40S ribosomal protein S16	Rps16	Rps16	1	8	8	8	4	4	4	3	6	7	6	7	4	4	4	3	6	7	6	7	4	4	4	3	6	7	6	7	46.6	46.6	46.6	16.445	146	146	0	27.32	0.91987	0.97416	49.499	28	0	Leave out requantified
P14148	P14148	6	6	6	60S ribosomal protein L7	Rpl7	Rpl7	1	6	6	6	2	2	3	3	2	3	3	5	2	2	3	3	2	3	3	5	2	2	3	3	2	3	3	5	21.5	21.5	21.5	31.419	270	270	0	8.954	0.78707	0.82324	32.995	14	0	Leave out requantified
P14152	P14152	9	9	9	Malate dehydrogenase, cytoplasmic	Mdh1	Mdh1	1	9	9	9	2	2	1	1	7	5	6	6	2	2	1	1	7	5	6	6	2	2	1	1	7	5	6	6	35.6	35.6	35.6	36.511	334	334	0	101.32	0.81706	0.93519	12.235	22	0	Leave out requantified
P14206	P14206	14	14	14	40S ribosomal protein SA	Rpsa	Rpsa	1	14	14	14	3	3	3	2	13	12	12	10	3	3	3	2	13	12	12	10	3	3	3	2	13	12	12	10	62.4	62.4	62.4	32.838	295	295	0	322.08	0.88755	0.98214	7.6009	37	0	Leave out requantified
P14211	P14211	6	6	6	Calreticulin	Calr	Calr	1	6	6	6	3	2	4	6	0	0	0	0	3	2	4	6	0	0	0	0	3	2	4	6	0	0	0	0	17.8	17.8	17.8	47.994	416	416	0	12.033	0.64593	0.93341	9.3578	11	0	Leave out requantified
P14427	P14427	4	2	1	H-2 class I histocompatibility antigen, D-P alpha chain	H2-D1	H2-D1	1	4	2	1	3	4	4	3	4	3	4	4	1	2	2	2	2	1	2	2	1	1	1	1	1	0	1	1	12	6	3.8	41.342	368	368	0	13.754	1.7232	1.8684	4.2576	11	0	Leave out requantified
P14685	P14685	12	12	12	26S proteasome non-ATPase regulatory subunit 3	Psmd3	Psmd3	1	12	12	12	1	0	1	1	5	2	10	5	1	0	1	1	5	2	10	5	1	0	1	1	5	2	10	5	25.3	25.3	25.3	60.718	530	530	0	25.713	0.67924	0.80468	32.39	6	0	Leave out requantified
P14733	P14733	13	12	12	Lamin-B1	Lmnb1	Lmnb1	1	13	12	12	0	0	0	0	7	6	10	6	0	0	0	0	7	6	9	6	0	0	0	0	7	6	9	6	23.5	21.9	21.9	66.785	588	588	0	25.841	1.0457	1.1746	12.983	2	0	Median
P14869	P14869	8	8	8	60S acidic ribosomal protein P0	Rplp0	Rplp0	1	8	8	8	3	2	3	4	5	6	7	7	3	2	3	4	5	6	7	7	3	2	3	4	5	6	7	7	38.5	38.5	38.5	34.216	317	317	0	90.733	0.84841	0.93613	13.393	22	0	Leave out requantified
P14901	P14901	1	1	1	Heme oxygenase 1	Hmox1	Hmox1	1	1	1	1	0	0	0	0	0	0	1	1	0	0	0	0	0	0	1	1	0	0	0	0	0	0	1	1	5.5	5.5	5.5	32.928	289	289	0	2.6361	NaN	NaN	NaN	0	0	Median
P15379	P15379	3	3	3	CD44 antigen	Cd44	Cd44	1	3	3	3	1	1	1	2	1	1	1	2	1	1	1	2	1	1	1	2	1	1	1	2	1	1	1	2	3.1	3.1	3.1	85.616	778	778	0	11.179	1.8731	1.8111	27.768	5	0	Median
P15388	P15388	1	1	1	Potassium voltage-gated channel subfamily C member 1	Kcnc1	Kcnc1	1	1	1	1	0	0	0	0	0	1	0	0	0	0	0	0	0	1	0	0	0	0	0	0	0	1	0	0	1.8	1.8	1.8	57.928	511	511	0.029539	1.0302	NaN	NaN	NaN	0	0	Median
P15532	P15532	13	2	2	Nucleoside diphosphate kinase A	Nme1	Nme1	1	13	2	2	2	4	6	3	11	13	11	13	0	0	0	0	2	2	2	2	0	0	0	0	2	2	2	2	77.6	16.4	16.4	17.208	152	152	0	5.2849	0.9388	1.0071	NaN	1	0	Median
Q3TG86;P15539	Q3TG86;P15539	1;1	1;1	1;1	Cytochrome P450 11B2, mitochondrial	Cyp11b1;Cyp11b2	Cyp11b1;Cyp11b2	2	1	1	1	0	0	0	0	1	0	0	0	0	0	0	0	1	0	0	0	0	0	0	0	1	0	0	0	2.6	2.6	2.6	57.746	501	501;500	1	-2	NaN	NaN	NaN	0	0	Median
P15864;P43277;P43274;P43275;Q07133	P15864;P43277;P43274	5;4;3;2;1	5;4;3;2;1	5;4;3;2;1	Histone H1.2;Histone H1.3;Histone H1.4	Hist1h1c;Hist1h1d;Hist1h1e	Hist1h1c;Hist1h1d;Hist1h1e	5	5	5	5	0	1	0	0	3	3	3	3	0	1	0	0	3	3	3	3	0	1	0	0	3	3	3	3	23.1	23.1	23.1	21.266	212	212;221;219;213;208	0	6.8362	0.76848	0.82583	NaN	1	0	Median
P16045	P16045	5	5	5	Galectin-1	Lgals1	Lgals1	1	5	5	5	1	1	2	1	5	5	5	4	1	1	2	1	5	5	5	4	1	1	2	1	5	5	5	4	37.8	37.8	37.8	14.866	135	135	0	19.625	0.75107	0.85613	3.9323	13	0	Leave out requantified
P16110	P16110	10	10	10	Galectin-3	Lgals3	Lgals3	1	10	10	10	4	4	5	4	10	8	10	9	4	4	5	4	10	8	10	9	4	4	5	4	10	8	10	9	38.6	38.6	38.6	27.515	264	264	0	191.68	0.76147	0.87766	33.606	24	0	Leave out requantified
P16301	P16301	1	1	1	Phosphatidylcholine-sterol acyltransferase	Lcat	Lcat	1	1	1	1	0	0	1	1	0	0	1	1	0	0	1	1	0	0	1	1	0	0	1	1	0	0	1	1	2.3	2.3	2.3	49.746	438	438	0.03	1.0185	NaN	NaN	NaN	0	0	Median
P16372	P16372	2	2	2	Zinc finger protein 58	Zfp58	Zfp58	1	2	2	2	0	0	0	0	0	1	0	1	0	0	0	0	0	1	0	1	0	0	0	0	0	1	0	1	3.1	3.1	3.1	57.232	489	489	0.022997	1.1408	NaN	NaN	NaN	0	0	Median
P16381;Q62167;Q62095	P16381;Q62167;Q62095	9;9;8	8;8;7	8;8;7	Putative ATP-dependent RNA helicase Pl10;ATP-dependent RNA helicase DDX3X;ATP-dependent RNA helicase DDX3Y	D1Pas1;Ddx3x;Ddx3y	D1Pas1;Ddx3x;Ddx3y	3	9	8	8	0	0	0	0	6	4	5	7	0	0	0	0	5	3	4	6	0	0	0	0	5	3	4	6	16.5	14.8	14.8	73.14	660	660;662;658	0	23.118	0.79264	0.84594	25.737	2	0	Median
P16675	P16675	12	12	12	Lysosomal protective protein;Lysosomal protective protein 32 kDa chain;Lysosomal protective protein 20 kDa chain	Ctsa	Ctsa	1	12	12	12	6	6	6	4	8	7	9	9	6	6	6	4	8	7	9	9	6	6	6	4	8	7	9	9	27.8	27.8	27.8	53.844	474	474	0	168.1	0.85208	0.93342	16.33	42	0	Leave out requantified
P16858;S4R1W1;Q64467	P16858;S4R1W1	19;18;2	19;18;2	1;1;1	Glyceraldehyde-3-phosphate dehydrogenase	Gapdh;Gm3839	Gapdh;Gm3839	3	19	19	1	8	10	9	10	17	17	18	17	8	10	9	10	17	17	18	17	1	1	1	1	1	1	1	1	57.1	57.1	4.2	35.81	333	333;333;440	0	323.31	1.0791	1.1505	18.694	91	0	Leave out requantified
P16872	P16872	1	1	1	Interleukin-7 receptor subunit alpha	Il7r	Il7r	1	1	1	1	0	0	0	0	0	0	1	1	0	0	0	0	0	0	1	1	0	0	0	0	0	0	1	1	1.7	1.7	1.7	51.604	459	459	1	-2	NaN	NaN	NaN	0	0	Median
P17047	P17047	2	2	2	Lysosome-associated membrane glycoprotein 2	Lamp2	Lamp2	1	2	2	2	2	2	1	1	2	2	1	1	2	2	1	1	2	2	1	1	2	2	1	1	2	2	1	1	4.1	4.1	4.1	45.681	415	415	0	2.9921	0.73008	0.84169	19.484	10	0	Leave out requantified
P17182;P21550	P17182	25;2	25;2	23;1	Alpha-enolase	Eno1	Eno1	2	25	25	23	10	11	13	15	22	22	24	23	10	11	13	15	22	22	24	23	9	9	12	13	20	20	22	21	66.1	66.1	59	47.14	434	434;434	0	323.31	0.93667	1.0348	9.226	156	0	Leave out requantified
P17183	P17183	4	2	2	Gamma-enolase	Eno2	Eno2	1	4	2	2	1	2	1	2	2	3	4	3	0	0	0	0	0	1	2	1	0	0	0	0	0	1	2	1	14.1	6.9	6.9	47.296	434	434	0	2.9008	NaN	NaN	NaN	0	0	Median
P17225;Q8BHD7	P17225	8;1	8;1	8;1	Polypyrimidine tract-binding protein 1	Ptbp1	Ptbp1	2	8	8	8	0	0	0	0	6	4	5	6	0	0	0	0	6	4	5	6	0	0	0	0	6	4	5	6	25.6	25.6	25.6	56.477	527	527;523	0	57.415	0.7672	0.85712	5.6136	4	0	Leave out requantified
P17426;P17427	P17426;P17427	6;4	6;4	6;4	AP-2 complex subunit alpha-1;AP-2 complex subunit alpha-2	Ap2a1;Ap2a2	Ap2a1;Ap2a2	2	6	6	6	0	0	0	0	3	3	4	5	0	0	0	0	3	3	4	5	0	0	0	0	3	3	4	5	6.4	6.4	6.4	107.66	977	977;938	0	9.2407	0.96815	1.0552	3.6951	2	0	Median
P17439	P17439	10	10	10	Glucosylceramidase	Gba	Gba	1	10	10	10	2	2	5	3	4	4	4	4	2	2	5	3	4	4	4	4	2	2	5	3	4	4	4	4	22.5	22.5	22.5	57.621	515	515	0	33.518	0.62107	0.81443	12.356	11	0	Leave out requantified
P17515	P17515	2	2	2	C-X-C motif chemokine 10	Cxcl10	Cxcl10	1	2	2	2	1	2	1	2	1	1	0	0	1	2	1	2	1	1	0	0	1	2	1	2	1	1	0	0	20.4	20.4	20.4	10.789	98	98	0.00098717	2.553	NaN	NaN	NaN	0	0	Median
Q63836;P17563	Q63836;P17563	3;3	3;3	3;3	Selenium-binding protein 2;Selenium-binding protein 1	Selenbp2;Selenbp1	Selenbp2;Selenbp1	2	3	3	3	0	0	0	0	2	2	2	2	0	0	0	0	2	2	2	2	0	0	0	0	2	2	2	2	5.9	5.9	5.9	52.609	472	472;472	0	2.7044	1.1321	1.3298	NaN	1	0	Median
P17710;Q91W97	P17710	9;2	8;2	6;2	Hexokinase-1	Hk1	Hk1	2	9	8	6	1	0	1	2	4	3	4	5	1	0	1	2	3	3	3	5	1	0	1	2	2	1	3	4	8.7	7.5	5.5	108.3	974	974;915	0	7.1383	0.92041	0.94686	10.254	2	0	Median
P17742;F8VPN3;V9GX31	P17742	10;4;2	10;4;2	10;4;2	Peptidyl-prolyl cis-trans isomerase A;Peptidyl-prolyl cis-trans isomerase A, N-terminally processed	Ppia	Ppia	3	10	10	10	6	6	6	6	9	9	9	10	6	6	6	6	9	9	9	10	6	6	6	6	9	9	9	10	48.8	48.8	48.8	17.971	164	164;147;77	0	164.77	0.93379	1.036	6.4785	69	0	Leave out requantified
P17751	P17751	15	15	15	Triosephosphate isomerase	Tpi1	Tpi1	1	15	15	15	6	5	7	7	14	13	14	14	6	5	7	7	14	13	14	14	6	5	7	7	14	13	14	14	60.5	60.5	60.5	32.191	299	299	0	274.73	0.91929	0.99345	14.051	78	0	Leave out requantified
P17809	P17809	2	2	2	Solute carrier family 2, facilitated glucose transporter member 1	Slc2a1	Slc2a1	1	2	2	2	1	1	1	1	0	0	1	0	1	1	1	1	0	0	1	0	1	1	1	1	0	0	1	0	3.7	3.7	3.7	53.984	492	492	0	2.6414	0.53076	0.53084	4.5954	4	0	Median
Q61696;P17879	Q61696;P17879	5;5	1;1	0;0	Heat shock 70 kDa protein 1A;Heat shock 70 kDa protein 1B	Hspa1a;Hspa1b	Hspa1a;Hspa1b	2	5	1	0	1	1	3	2	4	4	3	4	0	0	1	0	0	0	0	0	0	0	0	0	0	0	0	0	11.1	2.5	0	70.078	641	641;642	1	-2	NaN	NaN	NaN	0	0	Median
P17897	P17897	5	2	2	Lysozyme C-1	Lyz1	Lyz1	1	5	2	2	2	2	2	2	5	3	3	3	1	1	1	1	2	1	1	1	1	1	1	1	2	1	1	1	35.1	19.6	19.6	16.794	148	148	0	11.188	NaN	NaN	NaN	0	0	Median
P17918;A0A140T8V5	P17918;A0A140T8V5	10;9	10;9	10;9	Proliferating cell nuclear antigen	Pcna	Pcna;Pcna-ps2	2	10	10	10	5	6	4	3	9	8	10	9	5	6	4	3	9	8	10	9	5	6	4	3	9	8	10	9	45.2	45.2	45.2	28.785	261	261;261	0	164.44	0.94431	1.0246	2.9437	34	0	Leave out requantified
P18052	P18052	1	1	1	Receptor-type tyrosine-protein phosphatase alpha	Ptpra	Ptpra	1	1	1	1	0	1	0	0	0	0	0	0	0	1	0	0	0	0	0	0	0	1	0	0	0	0	0	0	2.1	2.1	2.1	93.696	829	829	0.044997	0.85633	NaN	NaN	NaN	0	0	Median
P18242;F6Y6L6	P18242;F6Y6L6	13;9	13;9	13;9	Cathepsin D	Ctsd	Ctsd;Gm49369	2	13	13	13	7	8	8	6	8	8	8	9	7	8	8	6	8	8	8	9	7	8	8	6	8	8	8	9	37.8	37.8	37.8	44.953	410	410;278	0	129.61	0.80083	0.85956	15.883	63	0	Leave out requantified
P18572	P18572	1	1	1	Basigin	Bsg	Bsg	1	1	1	1	1	1	1	1	0	0	0	1	1	1	1	1	0	0	0	1	1	1	1	1	0	0	0	1	2.6	2.6	2.6	42.444	389	389	0.0018083	1.9542	1.0542	1.1617	1.146	2	0	Median
P18760;P45591;Q9R0P5	P18760	10;2;1	10;2;1	10;2;1	Cofilin-1	Cfl1	Cfl1	3	10	10	10	3	3	2	3	10	8	6	7	3	3	2	3	10	8	6	7	3	3	2	3	10	8	6	7	62	62	62	18.559	166	166;166;165	0	191.98	0.97046	1.0484	28.16	25	0	Leave out requantified
P19096	P19096	29	29	29	Fatty acid synthase;[Acyl-carrier-protein] S-acetyltransferase;[Acyl-carrier-protein] S-malonyltransferase;3-oxoacyl-[acyl-carrier-protein] synthase;3-oxoacyl-[acyl-carrier-protein] reductase;3-hydroxyacyl-[acyl-carrier-protein] dehydratase;Enoyl-[acyl-carrier-protein] reductase;Oleoyl-[acyl-carrier-protein] hydrolase	Fasn	Fasn	1	29	29	29	3	5	11	7	5	6	19	18	3	5	11	7	5	6	19	18	3	5	11	7	5	6	19	18	14.3	14.3	14.3	272.43	2504	2504	0	76.108	0.97982	1.0751	15.592	33	0	Leave out requantified
P19253;A0A140T8K2;A0A1B0GS68	P19253;A0A140T8K2;A0A1B0GS68	4;3;3	4;3;3	4;3;3	60S ribosomal protein L13a	Rpl13a	Rpl13a;Rpl13a-ps1;Gm45713	3	4	4	4	1	1	1	1	4	4	4	4	1	1	1	1	4	4	4	4	1	1	1	1	4	4	4	4	18.7	18.7	18.7	23.464	203	203;203;446	0	10.645	0.87124	0.96372	15.647	3	0	Median
P19973	P19973	1	1	1	Lymphocyte-specific protein 1	Lsp1	Lsp1	1	1	1	1	0	0	0	1	0	0	0	0	0	0	0	1	0	0	0	0	0	0	0	1	0	0	0	0	3.9	3.9	3.9	36.713	330	330	0.013589	1.3965	NaN	NaN	NaN	0	0	Median
P20029	P20029	22	20	20	78 kDa glucose-regulated protein	Hspa5	Hspa5	1	22	20	20	14	13	17	15	6	5	10	10	12	11	15	13	4	3	8	8	12	11	15	13	4	3	8	8	35.3	33.6	33.6	72.421	655	655	0	82.73	0.7458	0.926	10.266	45	0	Leave out requantified
P20060	P20060	15	15	15	Beta-hexosaminidase subunit beta	Hexb	Hexb	1	15	15	15	11	11	10	11	9	9	9	8	11	11	10	11	9	9	9	8	11	11	10	11	9	9	9	8	27.2	27.2	27.2	61.115	536	536	0	46.611	0.79734	0.88482	14.246	40	0	Leave out requantified
P20108	P20108	1	1	1	Thioredoxin-dependent peroxide reductase, mitochondrial	Prdx3	Prdx3	1	1	1	1	0	0	0	0	1	0	0	1	0	0	0	0	1	0	0	1	0	0	0	0	1	0	0	1	5.4	5.4	5.4	28.127	257	257	0.005137	1.7173	NaN	NaN	NaN	0	0	Median
P20152;P31001;P15331;P03995;P46660;P08551;P08553	P20152	37;5;4;2;1;1;1	36;5;4;1;1;1;1	33;2;2;1;0;0;0	Vimentin	Vim	Vim	7	37	36	33	9	8	10	9	28	29	32	33	9	8	10	9	27	28	31	32	8	8	9	8	25	25	28	29	71.2	69.7	65.9	53.687	466	466;469;475;430;501;543;848	0	323.31	0.7897	0.87104	16.708	131	0	Leave out requantified
P20491	P20491	3	3	3	High affinity immunoglobulin epsilon receptor subunit gamma	Fcer1g	Fcer1g	1	3	3	3	2	3	3	2	0	0	0	1	2	3	3	2	0	0	0	1	2	3	3	2	0	0	0	1	25.6	25.6	25.6	9.6523	86	86	0	3.9449	0.59165	0.80857	6.287	4	0	Linear
P21107	P21107	9	2	2	Tropomyosin alpha-3 chain	Tpm3	Tpm3	1	9	2	2	5	5	6	7	5	5	7	6	1	1	1	2	1	1	1	1	1	1	1	2	1	1	1	1	20	4.9	4.9	32.994	285	285	0	27.093	0.79527	0.90254	6.7056	8	0	Median
P21126	P21126	1	1	1	Ubiquitin-like protein 4A	Ubl4a	Ubl4a	1	1	1	1	0	0	0	0	0	0	1	1	0	0	0	0	0	0	1	1	0	0	0	0	0	0	1	1	9.6	9.6	9.6	17.8	157	157	0	3.6277	1.0205	1.1303	NaN	1	0	Median
P21271	P21271	1	1	1	Unconventional myosin-Vb	Myo5b	Myo5b	1	1	1	1	0	0	0	0	0	0	1	0	0	0	0	0	0	0	1	0	0	0	0	0	0	0	1	0	0.7	0.7	0.7	210.57	1818	1818	1	-2	NaN	NaN	NaN	0	0	Median
P21300	P21300	4	1	1	Aldose reductase-related protein 1	Akr1b7	Akr1b7	1	4	1	1	1	1	1	1	2	3	1	2	0	0	0	0	1	1	0	0	0	0	0	0	1	1	0	0	11.1	3.2	3.2	35.988	316	316	0.0035524	1.8755	NaN	NaN	NaN	0	0	Median
P21460	P21460	8	8	8	Cystatin-C	Cst3	Cst3	1	8	8	8	4	4	3	4	7	7	6	5	4	4	3	4	7	7	6	5	4	4	3	4	7	7	6	5	54.3	54.3	54.3	15.531	140	140	0	151.8	0.83631	0.96564	1.9065	8	0	Leave out requantified
P21619	P21619	3	2	2	Lamin-B2	Lmnb2	Lmnb2	1	3	2	2	0	0	0	0	0	1	2	1	0	0	0	0	0	1	1	1	0	0	0	0	0	1	1	1	4.5	3	3	67.317	596	596	0.018182	1.227	NaN	NaN	NaN	0	0	Median
P21956	P21956	4	4	4	Lactadherin	Mfge8	Mfge8	1	4	4	4	2	1	2	2	1	0	0	0	2	1	2	2	1	0	0	0	2	1	2	2	1	0	0	0	9.9	9.9	9.9	51.24	463	463	0	5.6003	0.7795	0.80364	12.935	4	0	Median
P22777	P22777	13	13	13	Plasminogen activator inhibitor 1	Serpine1	Serpine1	1	13	13	13	5	4	5	4	6	6	7	7	5	4	5	4	6	6	7	7	5	4	5	4	6	6	7	7	33.1	33.1	33.1	45.17	402	402	0	32.271	4.3478	4.6408	33.212	7	0	Leave out requantified
P22892	P22892	2	2	2	AP-1 complex subunit gamma-1	Ap1g1	Ap1g1	1	2	2	2	0	0	0	0	1	0	1	1	0	0	0	0	1	0	1	1	0	0	0	0	1	0	1	1	2.2	2.2	2.2	91.349	822	822	0.013633	1.4126	NaN	NaN	NaN	0	0	Median
P23116	P23116	12	12	12	Eukaryotic translation initiation factor 3 subunit A	Eif3a	Eif3a	1	12	12	12	0	0	0	1	6	3	10	8	0	0	0	1	6	3	10	8	0	0	0	1	6	3	10	8	10.9	10.9	10.9	161.93	1344	1344	0	49.093	0.65425	0.73017	7.9273	13	0	Leave out requantified
P23198;P83917	P23198;P83917	1;1	1;1	1;1	Chromobox protein homolog 3;Chromobox protein homolog 1	Cbx3;Cbx1	Cbx3;Cbx1	2	1	1	1	0	0	0	0	0	1	1	0	0	0	0	0	0	1	1	0	0	0	0	0	0	1	1	0	8.7	8.7	8.7	20.855	183	183;185	0.0018815	2.2668	NaN	NaN	NaN	0	0	Median
P23249	P23249	1	1	1	Putative helicase MOV-10	Mov10	Mov10	1	1	1	1	0	0	0	0	0	0	1	0	0	0	0	0	0	0	1	0	0	0	0	0	0	0	1	0	1.2	1.2	1.2	113.58	1004	1004	0.033613	0.9679	NaN	NaN	NaN	0	0	Median
P23492;A0A2I3BQH2;Q9D8C9	P23492	11;5;4	11;5;4	11;5;4	Purine nucleoside phosphorylase	Pnp	Pnp	3	11	11	11	1	1	0	1	8	9	9	9	1	1	0	1	8	9	9	9	1	1	0	1	8	9	9	9	52.6	52.6	52.6	32.277	289	289;250;305	0	73.498	0.76852	0.84597	42.146	12	0	Leave out requantified
P23506	P23506	2	2	2	Protein-L-isoaspartate(D-aspartate) O-methyltransferase	Pcmt1	Pcmt1	1	2	2	2	0	0	0	0	1	1	1	1	0	0	0	0	1	1	1	1	0	0	0	0	1	1	1	1	11	11	11	24.634	227	227	0	3.7567	NaN	NaN	NaN	0	0	Median
P23591	P23591	2	2	2	GDP-L-fucose synthase	Tsta3	Tsta3	1	2	2	2	0	0	0	0	2	0	0	0	0	0	0	0	2	0	0	0	0	0	0	0	2	0	0	0	4.4	4.4	4.4	35.877	321	321	0.029518	1.0298	NaN	NaN	NaN	0	0	Median
P23780	P23780	3	3	3	Beta-galactosidase	Glb1	Glb1	1	3	3	3	1	1	2	2	0	0	1	1	1	1	2	2	0	0	1	1	1	1	2	2	0	0	1	1	5.3	5.3	5.3	73.12	647	647	0	8.2391	0.71089	0.87209	24.719	7	0	Leave out requantified
P24270	P24270	3	3	3	Catalase	Cat	Cat	1	3	3	3	0	0	0	0	2	2	1	0	0	0	0	0	2	2	1	0	0	0	0	0	2	2	1	0	8.5	8.5	8.5	59.795	527	527	0	4.4086	NaN	NaN	NaN	0	0	Median
P24288	P24288	5	5	5	Branched-chain-amino-acid aminotransferase, cytosolic	Bcat1	Bcat1	1	5	5	5	1	1	1	1	4	4	3	2	1	1	1	1	4	4	3	2	1	1	1	1	4	4	3	2	14.8	14.8	14.8	42.791	386	386	0	10.08	0.86797	0.97199	11.264	8	0	Median
P24369	P24369	8	8	8	Peptidyl-prolyl cis-trans isomerase B	Ppib	Ppib	1	8	8	8	6	5	7	7	3	2	3	2	6	5	7	7	3	2	3	2	6	5	7	7	3	2	3	2	36.6	36.6	36.6	23.713	216	216	0	25.691	0.47832	0.54165	11.223	16	0	Leave out requantified
P24452	P24452	10	10	10	Macrophage-capping protein	Capg	Capg	1	10	10	10	5	6	6	6	8	8	8	6	5	6	6	6	8	8	8	6	5	6	6	6	8	8	8	6	37.2	37.2	37.2	39.24	352	352	0	323.31	0.86314	0.98405	4.09	58	0	Leave out requantified
P24527	P24527	2	2	2	Leukotriene A-4 hydrolase	Lta4h	Lta4h	1	2	2	2	0	0	0	0	0	0	2	0	0	0	0	0	0	0	2	0	0	0	0	0	0	0	2	0	4.4	4.4	4.4	69.05	611	611	0.0084459	1.6245	NaN	NaN	NaN	0	0	Median
P24547	P24547	12	12	11	Inosine-5-monophosphate dehydrogenase 2	Impdh2	Impdh2	1	12	12	11	3	2	2	1	8	8	9	8	3	2	2	1	8	8	9	8	2	2	2	1	7	8	8	7	24.1	24.1	22.6	55.814	514	514	0	35.792	0.90376	1.0195	18.887	16	0	Leave out requantified
P25085	P25085	4	4	4	Interleukin-1 receptor antagonist protein	Il1rn	Il1rn	1	4	4	4	2	2	2	2	4	3	4	3	2	2	2	2	4	3	4	3	2	2	2	2	4	3	4	3	30.3	30.3	30.3	20.274	178	178	0	57.6	5.4996	7.174	3.1944	3	0	Median
P25444;D3Z536	P25444	8;3	8;3	8;3	40S ribosomal protein S2	Rps2	Rps2	2	8	8	8	2	2	1	0	7	6	8	6	2	2	1	0	7	6	8	6	2	2	1	0	7	6	8	6	32.1	32.1	32.1	31.231	293	293;292	0	39.634	0.90477	0.97901	3.7914	18	0	Leave out requantified
P26039;Q71LX4	P26039	63;6	63;6	63;6	Talin-1	Tln1	Tln1	2	63	63	63	9	6	14	11	49	46	53	46	9	6	14	11	49	46	53	46	9	6	14	11	49	46	53	46	34.8	34.8	34.8	269.82	2541	2541;2375	0	323.31	0.84314	0.92636	17.242	111	0	Leave out requantified
P26041;P26040	P26041	29;8	29;8	20;0	Moesin	Msn	Msn	2	29	29	20	10	11	13	10	21	18	27	26	10	11	13	10	21	18	27	26	7	6	9	6	13	11	20	20	48	48	33.8	67.766	577	577;586	0	85.854	0.83781	0.9447	14.765	90	0	Leave out requantified
P26043	P26043	12	3	3	Radixin	Rdx	Rdx	1	12	3	3	3	5	4	4	8	7	9	9	0	0	0	0	0	0	2	3	0	0	0	0	0	0	2	3	19.9	5.8	5.8	68.542	583	583	0	3.596	0.88299	0.95918	3.9433	3	0	Median
P26350	P26350	4	4	4	Prothymosin alpha;Prothymosin alpha, N-terminally processed;Thymosin alpha	Ptma	Ptma	1	4	4	4	2	3	3	3	2	2	4	4	2	3	3	3	2	2	4	4	2	3	3	3	2	2	4	4	34.2	34.2	34.2	12.254	111	111	0	90.473	0.68726	0.84551	25.115	8	0	Leave out requantified
P26369	P26369	2	2	2	Splicing factor U2AF 65 kDa subunit	U2af2	U2af2	1	2	2	2	0	0	0	0	2	2	2	2	0	0	0	0	2	2	2	2	0	0	0	0	2	2	2	2	3.8	3.8	3.8	53.516	475	475	0	3.678	0.8239	0.92455	6.6215	6	0	Leave out requantified
P26450	P26450	1	1	1	Phosphatidylinositol 3-kinase regulatory subunit alpha	Pik3r1	Pik3r1	1	1	1	1	0	0	0	0	0	0	0	1	0	0	0	0	0	0	0	1	0	0	0	0	0	0	0	1	1.7	1.7	1.7	83.516	724	724	0.00099206	2.5738	NaN	NaN	NaN	0	0	Median
P26516	P26516	5	5	5	26S proteasome non-ATPase regulatory subunit 7	Psmd7	Psmd7	1	5	5	5	1	0	1	0	2	3	3	1	1	0	1	0	2	3	3	1	1	0	1	0	2	3	3	1	18.7	18.7	18.7	36.539	321	321	0	15.635	0.72053	0.80887	6.5423	3	0	Median
P26638	P26638	10	10	10	Serine--tRNA ligase, cytoplasmic	Sars	Sars	1	10	10	10	1	1	1	1	7	9	8	7	1	1	1	1	7	9	8	7	1	1	1	1	7	9	8	7	22.3	22.3	22.3	58.388	512	512	0	30.501	0.89648	1.0038	14.17	20	0	Leave out requantified
P26883	P26883	2	2	2	Peptidyl-prolyl cis-trans isomerase FKBP1A	Fkbp1a	Fkbp1a	1	2	2	2	2	2	2	2	2	2	2	2	2	2	2	2	2	2	2	2	2	2	2	2	2	2	2	2	25	25	25	11.922	108	108	0	50.496	0.9828	1.0726	4.8919	11	0	Leave out requantified
P27048;P63163	P27048;P63163	4;4	4;4	4;4	Small nuclear ribonucleoprotein-associated protein B;Small nuclear ribonucleoprotein-associated protein N	Snrpb;Snrpn	Snrpb;Snrpn	2	4	4	4	1	1	1	0	4	3	3	3	1	1	1	0	4	3	3	3	1	1	1	0	4	3	3	3	13.4	13.4	13.4	23.656	231	231;240	0	6.1681	0.82854	0.93767	15.163	11	0	Leave out requantified
P27601	P27601	1	1	1	Guanine nucleotide-binding protein subunit alpha-13	Gna13	Gna13	1	1	1	1	0	0	0	0	1	0	0	1	0	0	0	0	1	0	0	1	0	0	0	0	1	0	0	1	2.7	2.7	2.7	44.054	377	377	0.031735	0.99071	NaN	NaN	NaN	0	0	Median
P27612	P27612	2	2	2	Phospholipase A-2-activating protein	Plaa	Plaa	1	2	2	2	0	0	0	0	1	1	2	1	0	0	0	0	1	1	2	1	0	0	0	0	1	1	2	1	4	4	4	87.22	794	794	0	7.167	NaN	NaN	NaN	0	0	Median
P27659	P27659	3	3	3	60S ribosomal protein L3	Rpl3	Rpl3	1	3	3	3	2	2	2	2	1	2	2	2	2	2	2	2	1	2	2	2	2	2	2	2	1	2	2	2	10.7	10.7	10.7	46.109	403	403	0	6.8073	0.8852	0.85467	5.2317	3	0	Plateau
P27661;Q64522	P27661;Q64522	3;2	1;1	1;1	Histone H2AX;Histone H2A type 2-B	H2afx;Hist2h2ab	H2afx;Hist2h2ab	2	3	1	1	1	2	2	2	3	2	2	2	0	0	0	0	1	0	0	0	0	0	0	0	1	0	0	0	27.3	16.1	16.1	15.142	143	143;130	0	6.6104	NaN	NaN	NaN	0	0	Median
P27773	P27773	20	20	20	Protein disulfide-isomerase A3	Pdia3	Pdia3	1	20	20	20	11	14	14	14	15	15	13	15	11	14	14	14	15	15	13	15	11	14	14	14	15	15	13	15	42.6	42.6	42.6	56.678	505	505	0	87.308	0.77577	0.87172	10.172	82	0	Leave out requantified
P28063	P28063	6	6	6	Proteasome subunit beta type-8	Psmb8	Psmb8	1	6	6	6	2	2	3	3	5	6	5	4	2	2	3	3	5	6	5	4	2	2	3	3	5	6	5	4	25.7	25.7	25.7	30.26	276	276	0	37.596	0.94913	1.0921	9.3007	12	0	Leave out requantified
P28076	P28076	2	2	2	Proteasome subunit beta type-9	Psmb9	Psmb9	1	2	2	2	1	1	2	1	1	1	0	0	1	1	2	1	1	1	0	0	1	1	2	1	1	1	0	0	8.7	8.7	8.7	23.396	219	219	0	4.3339	0.85601	1.0283	2.5707	7	0	Leave out requantified
P28271	P28271	2	2	2	Cytoplasmic aconitate hydratase	Aco1	Aco1	1	2	2	2	0	0	0	0	1	0	2	1	0	0	0	0	1	0	2	1	0	0	0	0	1	0	2	1	2.5	2.5	2.5	98.124	889	889	0	9.0112	0.90933	0.99112	29.183	2	0	Median
P28352	P28352	6	6	6	DNA-(apurinic or apyrimidinic site) lyase;DNA-(apurinic or apyrimidinic site) lyase, mitochondrial	Apex1	Apex1	1	6	6	6	1	1	1	1	4	3	5	4	1	1	1	1	4	3	5	4	1	1	1	1	4	3	5	4	28.7	28.7	28.7	35.49	317	317	0	43.212	1.1516	1.1169	20.282	10	0	Leave out requantified
P28474;Q64437	P28474;Q64437	2;1	2;1	2;1	Alcohol dehydrogenase class-3;Alcohol dehydrogenase class 4 mu/sigma chain	Adh5;Adh7	Adh5;Adh7	2	2	2	2	0	0	0	0	1	0	1	0	0	0	0	0	1	0	1	0	0	0	0	0	1	0	1	0	4.3	4.3	4.3	39.547	374	374;374	0.034242	0.96146	NaN	NaN	NaN	0	0	Median
P28650	P28650	7	6	6	Adenylosuccinate synthetase isozyme 1	Adssl1	Adssl1	1	7	6	6	0	0	0	0	5	4	5	6	0	0	0	0	5	3	5	5	0	0	0	0	5	3	5	5	17.1	15.5	15.5	50.254	457	457	0	15.251	0.81478	0.90144	12.64	4	0	Leave out requantified
P28656;Q78ZA7	P28656	3;1	3;1	3;1	Nucleosome assembly protein 1-like 1	Nap1l1	Nap1l1	2	3	3	3	0	0	0	0	0	0	3	3	0	0	0	0	0	0	3	3	0	0	0	0	0	0	3	3	9.7	9.7	9.7	45.345	391	391;375	0	5.8	1.0374	1.2131	6.5116	3	0	Plateau
P28658	P28658	3	3	3	Ataxin-10	Atxn10	Atxn10	1	3	3	3	0	0	0	0	1	1	2	1	0	0	0	0	1	1	2	1	0	0	0	0	1	1	2	1	9.1	9.1	9.1	53.706	475	475	0	16.915	NaN	NaN	NaN	0	0	Median
P28667	P28667	2	2	2	MARCKS-related protein	Marcksl1	Marcksl1	1	2	2	2	1	1	1	1	2	2	2	2	1	1	1	1	2	2	2	2	1	1	1	1	2	2	2	2	14	14	14	20.165	200	200	0	24.371	0.52622	0.6014	4.0341	8	0	Leave out requantified
P28738	P28738	1	1	1	Kinesin heavy chain isoform 5C	Kif5c	Kif5c	1	1	1	1	0	0	0	0	1	0	0	0	0	0	0	0	1	0	0	0	0	0	0	0	1	0	0	0	1.6	1.6	1.6	109.27	956	956	1	-2	NaN	NaN	NaN	0	0	Median
P28798	P28798	6	6	6	Granulins;Acrogranin;Granulin-1;Granulin-2;Granulin-3;Granulin-4;Granulin-5;Granulin-6;Granulin-7	Grn	Grn	1	6	6	6	2	2	5	2	3	2	4	4	2	2	5	2	3	2	4	4	2	2	5	2	3	2	4	4	11.2	11.2	11.2	63.458	589	589	0	14.936	0.67807	0.78355	9.5657	23	0	Leave out requantified
P29341;Q9D4E6;Q8C7D3;A2A5N3	P29341	20;9;1;1	20;9;1;1	15;5;1;1	Polyadenylate-binding protein 1	Pabpc1	Pabpc1	4	20	20	15	5	4	7	5	14	13	15	14	5	4	7	5	14	13	15	14	3	2	5	2	10	8	11	11	38.8	38.8	30.8	70.67	636	636;643;381;607	0	146.9	0.83394	0.94293	42.624	43	0	Leave out requantified
P29351	P29351	16	16	16	Tyrosine-protein phosphatase non-receptor type 6	Ptpn6	Ptpn6	1	16	16	16	4	4	3	3	11	13	11	12	4	4	3	3	11	13	11	12	4	4	3	3	11	13	11	12	29.9	29.9	29.9	67.558	595	595	0	68.463	0.96035	1.0341	9.4424	30	0	Leave out requantified
P62880;P62874;P29387;Q61011	P62880;P62874;P29387;Q61011	2;2;2;1	2;2;2;1	2;2;2;1	Guanine nucleotide-binding protein G(I)/G(S)/G(T) subunit beta-2;Guanine nucleotide-binding protein G(I)/G(S)/G(T) subunit beta-1;Guanine nucleotide-binding protein subunit beta-4;Guanine nucleotide-binding protein G(I)/G(S)/G(T) subunit beta-3	Gnb2;Gnb1;Gnb4;Gnb3	Gnb2;Gnb1;Gnb4;Gnb3	4	2	2	2	1	0	0	0	1	1	1	1	1	0	0	0	1	1	1	1	1	0	0	0	1	1	1	1	6.2	6.2	6.2	37.331	340	340;340;340;340	0	2.975	0.7412	0.79322	NaN	1	0	Median
P29391;P49945	P29391;P49945	7;4	7;4	7;4	Ferritin light chain 1;Ferritin light chain 2	Ftl1;Ftl2	Ftl1;Ftl2	2	7	7	7	4	4	3	3	7	7	6	7	4	4	3	3	7	7	6	7	4	4	3	3	7	7	6	7	52.5	52.5	52.5	20.802	183	183;183	0	223.2	0.94519	1.0838	12.701	30	0	Leave out requantified
P29416	P29416	10	10	10	Beta-hexosaminidase subunit alpha	Hexa	Hexa	1	10	10	10	8	8	6	6	5	6	6	7	8	8	6	6	5	6	6	7	8	8	6	6	5	6	6	7	18.9	18.9	18.9	60.612	528	528	0	46.186	0.73813	0.92186	19.472	34	0	Leave out requantified
P29477	P29477	2	2	2	Nitric oxide synthase, inducible	Nos2	Nos2	1	2	2	2	0	0	1	1	1	0	0	1	0	0	1	1	1	0	0	1	0	0	1	1	1	0	0	1	2.2	2.2	2.2	130.57	1144	1144	0	2.7662	NaN	NaN	NaN	0	0	Median
P29595	P29595	1	1	1	NEDD8	Nedd8	Nedd8	1	1	1	1	0	0	0	0	0	1	0	0	0	0	0	0	0	1	0	0	0	0	0	0	0	1	0	0	17.3	17.3	17.3	8.9723	81	81	0.0051948	1.7659	NaN	NaN	NaN	0	0	Median
P29758	P29758	1	1	1	Ornithine aminotransferase, mitochondrial	Oat	Oat	1	1	1	1	0	0	0	0	0	0	1	0	0	0	0	0	0	0	1	0	0	0	0	0	0	0	1	0	2.1	2.1	2.1	48.354	439	439	0.013557	1.3959	NaN	NaN	NaN	0	0	Median
P30412	P30412	4	4	4	Peptidyl-prolyl cis-trans isomerase C	Ppic	Ppic	1	4	4	4	1	3	2	2	1	0	1	0	1	3	2	2	1	0	1	0	1	3	2	2	1	0	1	0	22.2	22.2	22.2	22.794	212	212	0	7.1515	0.76111	0.94886	7.6134	4	0	Leave out requantified
P30416	P30416	16	16	16	Peptidyl-prolyl cis-trans isomerase FKBP4;Peptidyl-prolyl cis-trans isomerase FKBP4, N-terminally processed	Fkbp4	Fkbp4	1	16	16	16	2	2	0	2	12	13	13	13	2	2	0	2	12	13	13	13	2	2	0	2	12	13	13	13	39.3	39.3	39.3	51.572	458	458	0	84.735	0.99102	1.0853	12.89	27	0	Leave out requantified
P31230	P31230	2	2	2	Aminoacyl tRNA synthase complex-interacting multifunctional protein 1;Endothelial monocyte-activating polypeptide 2	Aimp1	Aimp1	1	2	2	2	0	0	0	0	1	1	1	1	0	0	0	0	1	1	1	1	0	0	0	0	1	1	1	1	11.3	11.3	11.3	33.997	310	310	0	4.2831	0.79779	0.83716	2.1678	2	0	Median
P31240	P31240	3	3	3	Platelet-derived growth factor subunit B	Pdgfb	Pdgfb	1	3	3	3	1	1	1	2	1	1	0	0	1	1	1	2	1	1	0	0	1	1	1	2	1	1	0	0	11.2	11.2	11.2	27.381	241	241	0.0051813	1.7471	NaN	NaN	NaN	0	0	Median
P31266	P31266	1	1	1	Recombining binding protein suppressor of hairless	Rbpj	Rbpj	1	1	1	1	1	0	0	0	0	1	1	1	1	0	0	0	0	1	1	1	1	0	0	0	0	1	1	1	2.1	2.1	2.1	58.537	526	526	0.0044248	1.8672	0.93682	1.0232	19.844	3	0	Median
P31786	P31786	3	3	3	Acyl-CoA-binding protein	Dbi	Dbi	1	3	3	3	1	1	0	0	2	2	2	1	1	1	0	0	2	2	2	1	1	1	0	0	2	2	2	1	47.1	47.1	47.1	10	87	87	0	5.618	0.99543	1.0497	5.9884	2	0	Median
P31938	P31938	4	4	4	Dual specificity mitogen-activated protein kinase kinase 1	Map2k1	Map2k1	1	4	4	4	0	1	0	0	1	3	1	3	0	1	0	0	1	3	1	3	0	1	0	0	1	3	1	3	12.7	12.7	12.7	43.474	393	393	0	3.3073	NaN	NaN	NaN	0	0	Median
P31996	P31996	2	2	2	Macrosialin	Cd68	Cd68	1	2	2	2	2	2	2	1	0	0	0	0	2	2	2	1	0	0	0	0	2	2	2	1	0	0	0	0	5.5	5.5	5.5	34.817	326	326	0	3.3529	0.69346	0.8364	0.78171	4	0	Leave out requantified
P32020	P32020	2	2	2	Non-specific lipid-transfer protein	Scp2	Scp2	1	2	2	2	0	0	0	0	1	2	1	0	0	0	0	0	1	2	1	0	0	0	0	0	1	2	1	0	3.3	3.3	3.3	59.125	547	547	0.0067969	1.6646	NaN	NaN	NaN	0	0	Median
P32067	P32067	5	5	5	Lupus La protein homolog	Ssb	Ssb	1	5	5	5	0	0	0	0	3	4	4	3	0	0	0	0	3	4	4	3	0	0	0	0	3	4	4	3	16.1	16.1	16.1	47.756	415	415	0	19.912	0.8815	0.96121	2.3702	2	0	Median
P32233	P32233	3	3	3	Developmentally-regulated GTP-binding protein 1	Drg1	Drg1	1	3	3	3	0	0	0	0	3	0	2	1	0	0	0	0	3	0	2	1	0	0	0	0	3	0	2	1	10.6	10.6	10.6	40.512	367	367	0	3.8522	NaN	NaN	NaN	0	0	Median
P32261	P32261	9	1	1	Antithrombin-III	Serpinc1	Serpinc1	1	9	1	1	6	4	6	7	6	6	8	6	1	0	1	1	1	1	1	1	1	0	1	1	1	1	1	1	17.2	2.2	2.2	52.003	465	465	0	7.9693	NaN	NaN	NaN	0	0	Median
P32921	P32921	8	8	8	Tryptophan--tRNA ligase, cytoplasmic;T1-TrpRS;T2-TrpRS	Wars	Wars	1	8	8	8	0	0	0	0	5	5	5	5	0	0	0	0	5	5	5	5	0	0	0	0	5	5	5	5	24.3	24.3	24.3	54.357	481	481	0	16.864	0.91318	1.0531	10.331	4	0	Median
P34022	P34022	3	3	3	Ran-specific GTPase-activating protein	Ranbp1	Ranbp1	1	3	3	3	2	1	2	2	1	2	2	2	2	1	2	2	1	2	2	2	2	1	2	2	1	2	2	2	15.3	15.3	15.3	23.596	203	203	0	5.4032	0.90648	1.1555	7.4867	7	0	Leave out requantified
P34884	P34884	5	5	5	Macrophage migration inhibitory factor	Mif	Mif	1	5	5	5	2	2	1	1	5	5	5	4	2	2	1	1	5	5	5	4	2	2	1	1	5	5	5	4	60	60	60	12.504	115	115	0	194.87	0.97156	0.95455	5.9994	12	0	Leave out requantified
P35235	P35235	1	1	1	Tyrosine-protein phosphatase non-receptor type 11	Ptpn11	Ptpn11	1	1	1	1	0	0	0	0	0	0	1	0	0	0	0	0	0	0	1	0	0	0	0	0	0	0	1	0	1.8	1.8	1.8	68.46	597	597	0.036111	0.94441	NaN	NaN	NaN	0	0	Median
P35278;Q9CQD1;P61021	P35278;Q9CQD1;P61021	4;2;2	4;2;2	4;2;2	Ras-related protein Rab-5C;Ras-related protein Rab-5A;Ras-related protein Rab-5B	Rab5c;Rab5a;Rab5b	Rab5c;Rab5a;Rab5b	3	4	4	4	1	1	1	1	4	1	2	2	1	1	1	1	4	1	2	2	1	1	1	1	4	1	2	2	22.2	22.2	22.2	23.412	216	216;215;215	0	7.5241	0.6796	0.65784	NaN	1	0	Median
P61294;P35279;Q8BHD0	P61294;P35279;Q8BHD0	1;1;1	1;1;1	1;1;1	Ras-related protein Rab-6B;Ras-related protein Rab-6A;Ras-related protein Rab-39A	Rab6b;Rab6a;Rab39a	Rab6b;Rab6a;Rab39a	3	1	1	1	1	1	0	1	1	1	1	1	1	1	0	1	1	1	1	1	1	1	0	1	1	1	1	1	5.3	5.3	5.3	23.461	208	208;208;217	0	7.2056	0.8919	1.0245	1.9418	3	0	Median
P35396	P35396	1	1	1	Peroxisome proliferator-activated receptor delta	Ppard	Ppard	1	1	1	1	1	1	1	0	0	0	1	0	1	1	1	0	0	0	1	0	1	1	1	0	0	0	1	0	1.6	1.6	1.6	49.715	440	440	0.047082	0.8232	NaN	NaN	NaN	0	0	Median
P35456	P35456	2	2	2	Urokinase plasminogen activator surface receptor	Plaur	Plaur	1	2	2	2	2	1	1	0	1	0	0	0	2	1	1	0	1	0	0	0	2	1	1	0	1	0	0	0	4	4	4	35.428	327	327	0	2.9315	10.052	9.1357	NaN	1	0	Median
Q80WS3;P35550	Q80WS3;P35550	1;1	1;1	1;1	rRNA/tRNA 2-O-methyltransferase fibrillarin-like protein 1;rRNA 2-O-methyltransferase fibrillarin	Fbll1;Fbl	Fbll1;Fbl	2	1	1	1	0	0	0	0	0	0	1	1	0	0	0	0	0	0	1	1	0	0	0	0	0	0	1	1	3.5	3.5	3.5	33.338	314	314;327	0.00097752	2.4906	NaN	NaN	NaN	0	0	Median
P35564	P35564	1	1	1	Calnexin	Canx	Canx	1	1	1	1	0	0	0	0	1	1	1	1	0	0	0	0	1	1	1	1	0	0	0	0	1	1	1	1	1.5	1.5	1.5	67.277	591	591	0.027146	1.0936	NaN	NaN	NaN	0	0	Median
P35585;Q9WVP1	P35585;Q9WVP1	2;1	2;1	2;1	AP-1 complex subunit mu-1;AP-1 complex subunit mu-2	Ap1m1;Ap1m2	Ap1m1;Ap1m2	2	2	2	2	0	0	0	0	0	0	0	2	0	0	0	0	0	0	0	2	0	0	0	0	0	0	0	2	5.2	5.2	5.2	48.542	423	423;423	0.030129	1.0238	NaN	NaN	NaN	0	0	Median
P35700	P35700	13	13	12	Peroxiredoxin-1	Prdx1	Prdx1	1	13	13	12	7	8	8	6	11	12	13	13	7	8	8	6	11	12	13	13	6	7	7	5	10	11	12	12	57.8	57.8	57.8	22.176	199	199	0	56.69	0.83035	0.9278	3.8466	79	0	Leave out requantified
P35951	P35951	3	3	3	Low-density lipoprotein receptor	Ldlr	Ldlr	1	3	3	3	1	2	2	1	2	1	0	0	1	2	2	1	2	1	0	0	1	2	2	1	2	1	0	0	3.7	3.7	3.7	94.946	862	862	0	5.8618	NaN	NaN	NaN	0	0	Median
P35979	P35979	5	5	5	60S ribosomal protein L12	Rpl12	Rpl12	1	5	5	5	1	1	1	1	4	4	5	4	1	1	1	1	4	4	5	4	1	1	1	1	4	4	5	4	45.5	45.5	45.5	17.804	165	165	0	53.948	0.81833	0.93559	9.1771	15	0	Leave out requantified
P35980	P35980	6	6	6	60S ribosomal protein L18	Rpl18	Rpl18	1	6	6	6	2	1	2	3	3	2	5	5	2	1	2	3	3	2	5	5	2	1	2	3	3	2	5	5	28.7	28.7	28.7	21.644	188	188	0	44.17	0.81157	0.93475	6.6212	13	0	Leave out requantified
P37238	P37238	2	2	2	Peroxisome proliferator-activated receptor gamma	Pparg	Pparg	1	2	2	2	0	0	0	0	0	1	0	1	0	0	0	0	0	1	0	1	0	0	0	0	0	1	0	1	4.4	4.4	4.4	57.598	505	505	0.0090461	1.5095	0.825	0.87252	NaN	1	0	Median
P38647	P38647	3	3	3	Stress-70 protein, mitochondrial	Hspa9	Hspa9	1	3	3	3	2	0	0	1	0	0	0	1	2	0	0	1	0	0	0	1	2	0	0	1	0	0	0	1	5	5	5	73.46	679	679	0	3.178	NaN	NaN	NaN	0	0	Median
P39054;P39053	P39054;P39053	2;1	2;1	2;1	Dynamin-2;Dynamin-1	Dnm2;Dnm1	Dnm2;Dnm1	2	2	2	2	0	0	0	0	0	0	0	2	0	0	0	0	0	0	0	2	0	0	0	0	0	0	0	2	2.2	2.2	2.2	98.144	870	870;867	0.030432	0.99671	NaN	NaN	NaN	0	0	Median
P39749	P39749	4	4	4	Flap endonuclease 1	Fen1	Fen1	1	4	4	4	0	0	0	0	3	3	3	3	0	0	0	0	3	3	3	3	0	0	0	0	3	3	3	3	10.1	10.1	10.1	42.314	378	378	0	9.4002	0.98186	1.1345	6.4393	4	0	Median
P40124;Q9CYT6	P40124	20;1	20;1	20;1	Adenylyl cyclase-associated protein 1	Cap1	Cap1	2	20	20	20	4	3	6	7	15	14	16	16	4	3	6	7	15	14	16	16	4	3	6	7	15	14	16	16	50.6	50.6	50.6	51.564	474	474;476	0	323.31	0.97223	1.0722	17.708	66	0	Leave out requantified
P40142	P40142	24	24	24	Transketolase	Tkt	Tkt	1	24	24	24	8	12	8	11	21	21	21	21	8	12	8	11	21	21	21	21	8	12	8	11	21	21	21	21	46.1	46.1	46.1	67.63	623	623	0	323.31	0.9233	1.0394	11.126	97	0	Leave out requantified
P40240	P40240	1	1	1	CD9 antigen	Cd9	Cd9	1	1	1	1	0	0	0	0	1	0	0	0	0	0	0	0	1	0	0	0	0	0	0	0	1	0	0	0	3.1	3.1	3.1	25.258	226	226	0.024354	1.1213	NaN	NaN	NaN	0	0	Median
P40336	P40336	7	7	6	Vacuolar protein sorting-associated protein 26A	Vps26a	Vps26a	1	7	7	6	0	0	0	0	5	3	4	2	0	0	0	0	5	3	4	2	0	0	0	0	4	3	4	2	26.3	26.3	24.2	38.113	327	327	0	15.982	1.164	1.3652	NaN	1	0	Median
P41105	P41105	3	3	3	60S ribosomal protein L28	Rpl28	Rpl28	1	3	3	3	0	1	0	1	2	2	2	2	0	1	0	1	2	2	2	2	0	1	0	1	2	2	2	2	23.4	23.4	23.4	15.733	137	137	0	7.8803	1.5742	1.7958	84.592	2	0	Median
P41233	P41233	1	1	1	ATP-binding cassette sub-family A member 1	Abca1	Abca1	1	1	1	1	0	0	0	0	0	0	1	1	0	0	0	0	0	0	1	1	0	0	0	0	0	0	1	1	0.6	0.6	0.6	253.91	2261	2261	0.016975	1.2867	NaN	NaN	NaN	0	0	Median
P41241	P41241	1	1	1	Tyrosine-protein kinase CSK	Csk	Csk	1	1	1	1	0	0	0	0	1	1	0	0	0	0	0	0	1	1	0	0	0	0	0	0	1	1	0	0	2.9	2.9	2.9	50.716	450	450	0.017028	1.2983	NaN	NaN	NaN	0	0	Median
P41245	P41245	8	8	8	Matrix metalloproteinase-9	Mmp9	Mmp9	1	8	8	8	4	6	7	3	1	1	1	0	4	6	7	3	1	1	1	0	4	6	7	3	1	1	1	0	12.3	12.3	12.3	80.534	730	730	0	17.829	0.94397	0.99808	18.918	9	0	Leave out requantified
P42208	P42208	8	8	8	Septin-2	Sept2	Sept2	1	8	8	8	1	1	0	0	2	2	6	6	1	1	0	0	2	2	6	6	1	1	0	0	2	2	6	6	27.4	27.4	27.4	41.525	361	361	0	22.261	0.99015	1.018	9.2577	9	0	Leave out requantified
P42225	P42225	1	1	1	Signal transducer and activator of transcription 1	Stat1	Stat1	1	1	1	1	0	0	0	0	0	0	0	1	0	0	0	0	0	0	0	1	0	0	0	0	0	0	0	1	1.6	1.6	1.6	87.196	749	749	0.0090164	1.4832	NaN	NaN	NaN	0	0	Median
P42932	P42932	25	25	25	T-complex protein 1 subunit theta	Cct8	Cct8	1	25	25	25	8	8	8	9	17	17	23	23	8	8	8	9	17	17	23	23	8	8	8	9	17	17	23	23	50.4	50.4	50.4	59.555	548	548	0	90.194	0.90542	1.0363	11.832	64	0	Leave out requantified
P43276	P43276	1	1	1	Histone H1.5	Hist1h1b	Hist1h1b	1	1	1	1	0	0	0	0	1	0	1	0	0	0	0	0	1	0	1	0	0	0	0	0	1	0	1	0	7.2	7.2	7.2	22.576	223	223	0.00096432	2.4351	NaN	NaN	NaN	0	0	Median
P45376	P45376	10	10	10	Aldose reductase	Akr1b1	Akr1b1	1	10	10	10	7	7	7	7	8	8	8	8	7	7	7	7	8	8	8	8	7	7	7	7	8	8	8	8	29.1	29.1	29.1	35.732	316	316	0	158.9	1.03	1.1578	6.1841	39	0	Leave out requantified
P45377;G5E895	P45377;G5E895	5;3	5;3	2;1	Aldose reductase-related protein 2	Akr1b8;Akr1b10	Akr1b8;Akr1b10	2	5	5	2	1	1	1	1	2	4	3	3	1	1	1	1	2	4	3	3	0	0	0	0	1	2	2	1	14.9	14.9	7	36.12	316	316;316	0	7.8613	1.0109	1.0579	9.0992	9	0	Median
P46061	P46061	2	2	2	Ran GTPase-activating protein 1	Rangap1	Rangap1	1	2	2	2	0	0	1	0	0	1	1	1	0	0	1	0	0	1	1	1	0	0	1	0	0	1	1	1	3.7	3.7	3.7	63.53	589	589	0.0035461	1.8719	NaN	NaN	NaN	0	0	Median
P46467	P46467	2	2	2	Vacuolar protein sorting-associated protein 4B	Vps4b	Vps4b	1	2	2	2	0	0	0	0	0	0	1	1	0	0	0	0	0	0	1	1	0	0	0	0	0	0	1	1	4.3	4.3	4.3	49.419	444	444	0.012903	1.4364	NaN	NaN	NaN	0	0	Median
P46471	P46471	10	10	10	26S protease regulatory subunit 7	Psmc2	Psmc2	1	10	10	10	1	1	5	3	5	2	3	5	1	1	5	3	5	2	3	5	1	1	5	3	5	2	3	5	28.6	28.6	28.6	48.647	433	433	0	21.328	0.71835	0.8552	4.5162	11	0	Leave out requantified
P46638;P62492;Q9WTL2	P46638;P62492	7;6;1	7;6;1	7;6;1	Ras-related protein Rab-11B;Ras-related protein Rab-11A	Rab11b;Rab11a	Rab11b;Rab11a	3	7	7	7	1	1	2	2	5	6	6	6	1	1	2	2	5	6	6	6	1	1	2	2	5	6	6	6	33	33	33	24.489	218	218;216;213	0	15.601	0.90264	0.96892	8.1541	16	0	Leave out requantified
P46662	P46662	1	1	1	Merlin	Nf2	Nf2	1	1	1	1	0	0	0	0	1	0	0	0	0	0	0	0	1	0	0	0	0	0	0	0	1	0	0	0	2.7	2.7	2.7	69.775	596	596	0.0018416	2.0405	NaN	NaN	NaN	0	0	Median
P46664	P46664	10	10	9	Adenylosuccinate synthetase isozyme 2	Adss	Adss	1	10	10	9	0	0	2	1	5	7	7	8	0	0	2	1	5	7	7	8	0	0	2	1	5	6	7	7	29.4	29.4	27.9	50.02	456	456	0	43.126	0.83899	0.90761	17.929	15	0	Leave out requantified
P47739	P47739	1	1	1	Aldehyde dehydrogenase, dimeric NADP-preferring	Aldh3a1	Aldh3a1	1	1	1	1	0	1	0	0	0	0	0	0	0	1	0	0	0	0	0	0	0	1	0	0	0	0	0	0	2	2	2	50.48	453	453	1	-2	NaN	NaN	NaN	0	0	Median
P47743	P47743	1	1	1	Metabotropic glutamate receptor 8	Grm8	Grm8	1	1	1	1	0	0	0	0	0	0	0	1	0	0	0	0	0	0	0	1	0	0	0	0	0	0	0	1	1.3	1.3	1.3	101.83	908	908	0.043302	0.87916	NaN	NaN	NaN	0	0	Median
P47753	P47753	6	5	5	F-actin-capping protein subunit alpha-1	Capza1	Capza1	1	6	5	5	2	2	2	2	5	6	6	4	1	1	1	1	4	5	5	3	1	1	1	1	4	5	5	3	33.9	30.4	30.4	32.939	286	286	0	68.052	0.97592	1.0972	6.1664	11	0	Leave out requantified
P47754	P47754	7	7	6	F-actin-capping protein subunit alpha-2	Capza2	Capza2	1	7	7	6	1	1	1	1	4	5	6	5	1	1	1	1	4	5	6	5	0	0	0	0	3	4	5	4	36.4	36.4	32.9	32.967	286	286	0	22.929	0.96303	1.0224	9.01	7	0	Median
P47757	P47757	8	8	8	F-actin-capping protein subunit beta	Capzb	Capzb	1	8	8	8	3	1	2	1	8	7	4	6	3	1	2	1	8	7	4	6	3	1	2	1	8	7	4	6	29.2	29.2	29.2	31.345	277	277	0	51.888	1.0909	1.1782	5.393	19	0	Leave out requantified
P47791	P47791	4	4	4	Glutathione reductase, mitochondrial	Gsr	Gsr	1	4	4	4	0	0	1	1	3	1	3	3	0	0	1	1	3	1	3	3	0	0	1	1	3	1	3	3	10.6	10.6	10.6	53.662	500	500	0	12.296	0.92306	1.0524	10.087	8	0	Leave out requantified
P47811	P47811	2	2	2	Mitogen-activated protein kinase 14	Mapk14	Mapk14	1	2	2	2	0	0	0	0	1	1	0	1	0	0	0	0	1	1	0	1	0	0	0	0	1	1	0	1	6.4	6.4	6.4	41.287	360	360	0.0091438	1.5397	NaN	NaN	NaN	0	0	Median
P47911	P47911	11	11	11	60S ribosomal protein L6	Rpl6	Rpl6	1	11	11	11	3	3	3	3	10	6	9	7	3	3	3	3	10	6	9	7	3	3	3	3	10	6	9	7	36.8	36.8	36.8	33.509	296	296	0	51.743	0.81365	0.87904	12.306	22	0	Leave out requantified
P47962	P47962	7	7	7	60S ribosomal protein L5	Rpl5	Rpl5	1	7	7	7	1	2	1	0	2	2	5	5	1	2	1	0	2	2	5	5	1	2	1	0	2	2	5	5	21.2	21.2	21.2	34.4	297	297	0	11.959	0.78529	0.88641	12.932	11	0	Leave out requantified
P47963	P47963	5	5	5	60S ribosomal protein L13	Rpl13	Rpl13	1	5	5	5	3	3	3	4	3	2	2	3	3	3	3	4	3	2	2	3	3	3	3	4	3	2	2	3	24.2	24.2	24.2	24.305	211	211	0	17.419	0.77055	0.81759	17.771	15	0	Leave out requantified
P47968	P47968	1	1	1	Ribose-5-phosphate isomerase	Rpia	Rpia	1	1	1	1	0	0	0	0	0	0	1	0	0	0	0	0	0	0	1	0	0	0	0	0	0	0	1	0	4.3	4.3	4.3	32.45	303	303	0.0068027	1.6658	NaN	NaN	NaN	0	0	Median
P48024	P48024	1	1	1	Eukaryotic translation initiation factor 1	Eif1	Eif1	1	1	1	1	0	0	0	0	1	0	1	1	0	0	0	0	1	0	1	1	0	0	0	0	1	0	1	1	15	15	15	12.746	113	113	0	14.829	NaN	NaN	NaN	0	0	Median
P48036	P48036	4	4	4	Annexin A5	Anxa5	Anxa5	1	4	4	4	1	1	3	3	0	0	0	1	1	1	3	3	0	0	0	1	1	1	3	3	0	0	0	1	12.2	12.2	12.2	35.752	319	319	0	5.5928	0.67802	0.75554	11.333	8	0	Leave out requantified
P48428	P48428	1	1	1	Tubulin-specific chaperone A	Tbca	Tbca	1	1	1	1	0	0	0	0	1	0	1	1	0	0	0	0	1	0	1	1	0	0	0	0	1	0	1	1	8.3	8.3	8.3	12.758	108	108	0.016781	1.2528	NaN	NaN	NaN	0	0	Median
P63328;P48453;P48455	P63328;P48453;P48455	2;2;1	2;2;1	2;2;1	Serine/threonine-protein phosphatase 2B catalytic subunit alpha isoform;Serine/threonine-protein phosphatase 2B catalytic subunit beta isoform;Serine/threonine-protein phosphatase 2B catalytic subunit gamma isoform	Ppp3ca;Ppp3cb;Ppp3cc	Ppp3ca;Ppp3cb;Ppp3cc	3	2	2	2	0	0	0	0	0	0	1	2	0	0	0	0	0	0	1	2	0	0	0	0	0	0	1	2	4.2	4.2	4.2	58.643	521	521;525;513	0	3.0056	0.29979	0.35258	NaN	1	0	Median
P48678	P48678	36	36	35	Prelamin-A/C;Lamin-A/C	Lmna	Lmna	1	36	36	35	14	14	17	18	30	29	34	33	14	14	17	18	30	29	34	33	14	14	17	18	30	29	33	33	52.5	52.5	51.1	74.237	665	665	0	323.31	0.83893	0.89794	13.328	153	0	Leave out requantified
P48758;Q8K354	P48758	3;1	3;1	3;1	Carbonyl reductase [NADPH] 1	Cbr1	Cbr1	2	3	3	3	0	0	0	0	0	2	1	0	0	0	0	0	0	2	1	0	0	0	0	0	0	2	1	0	9.7	9.7	9.7	30.641	277	277;277	0.002681	1.9183	NaN	NaN	NaN	0	0	Median
P49312;V9GXF8	P49312	14;1	14;1	14;1	Heterogeneous nuclear ribonucleoprotein A1;Heterogeneous nuclear ribonucleoprotein A1, N-terminally processed	Hnrnpa1	Hnrnpa1	2	14	14	14	4	4	3	4	11	12	14	12	4	4	3	4	11	12	14	12	4	4	3	4	11	12	14	12	44.7	44.7	44.7	34.196	320	320;45	0	105.05	0.90099	1.0235	15.203	44	0	Leave out requantified
P49710	P49710	7	7	7	Hematopoietic lineage cell-specific protein	Hcls1	Hcls1	1	7	7	7	2	2	3	3	2	2	4	6	2	2	3	3	2	2	4	6	2	2	3	3	2	2	4	6	18.3	18.3	18.3	54.24	486	486	0	15.794	0.908	0.95319	100.31	9	0	Leave out requantified
P49717	P49717	1	1	1	DNA replication licensing factor MCM4	Mcm4	Mcm4	1	1	1	1	0	0	0	0	1	1	0	0	0	0	0	0	1	1	0	0	0	0	0	0	1	1	0	0	0.9	0.9	0.9	96.735	862	862	0.033637	0.96853	NaN	NaN	NaN	0	0	Median
P49722	P49722	9	9	9	Proteasome subunit alpha type-2	Psma2	Psma2	1	9	9	9	2	1	3	2	8	5	8	7	2	1	3	2	8	5	8	7	2	1	3	2	8	5	8	7	49.1	49.1	49.1	25.926	234	234	0	39.884	0.90891	0.98757	7.9614	14	0	Leave out requantified
P50096	P50096	2	1	1	Inosine-5-monophosphate dehydrogenase 1	Impdh1	Impdh1	1	2	1	1	1	0	0	0	1	0	2	1	0	0	0	0	0	0	1	0	0	0	0	0	0	0	1	0	3.9	2.3	2.3	55.278	514	514	0.013666	1.4305	NaN	NaN	NaN	0	0	Median
P50247	P50247	13	13	13	Adenosylhomocysteinase	Ahcy	Ahcy	1	13	13	13	3	3	1	0	8	8	8	9	3	3	1	0	8	8	8	9	3	3	1	0	8	8	8	9	31.5	31.5	31.5	47.688	432	432	0	73.657	0.92393	1.0054	32.948	21	0	Leave out requantified
P50396	P50396	6	1	1	Rab GDP dissociation inhibitor alpha	Gdi1	Gdi1	1	6	1	1	1	1	1	1	4	3	5	6	0	0	0	0	0	0	0	1	0	0	0	0	0	0	0	1	13.6	2.9	2.9	50.521	447	447	0.0018349	2.03	NaN	NaN	NaN	0	0	Median
P50429	P50429	6	6	6	Arylsulfatase B	Arsb	Arsb	1	6	6	6	4	3	4	3	2	2	0	0	4	3	4	3	2	2	0	0	4	3	4	3	2	2	0	0	11.6	11.6	11.6	59.646	534	534	0	9.9672	0.95825	1.1416	13.776	12	0	Leave out requantified
P50516	P50516	12	12	12	V-type proton ATPase catalytic subunit A	Atp6v1a	Atp6v1a	1	12	12	12	0	1	2	2	6	5	7	7	0	1	2	2	6	5	7	7	0	1	2	2	6	5	7	7	23.2	23.2	23.2	68.325	617	617	0	36.866	0.73761	0.82632	10.955	11	0	Leave out requantified
P50518	P50518	1	1	1	V-type proton ATPase subunit E 1	Atp6v1e1	Atp6v1e1	1	1	1	1	0	0	0	0	0	1	1	0	0	0	0	0	0	1	1	0	0	0	0	0	0	1	1	0	6.2	6.2	6.2	26.157	226	226	0	3.9475	NaN	NaN	NaN	0	0	Median
P50543	P50543	2	2	2	Protein S100-A11	S100a11	S100a11	1	2	2	2	0	0	0	0	2	1	1	1	0	0	0	0	2	1	1	1	0	0	0	0	2	1	1	1	27.6	27.6	27.6	11.083	98	98	0	8.0786	NaN	NaN	NaN	0	0	Median
P50580	P50580	14	14	14	Proliferation-associated protein 2G4	Pa2g4	Pa2g4	1	14	14	14	6	6	6	4	13	12	13	12	6	6	6	4	13	12	13	12	6	6	6	4	13	12	13	12	37.8	37.8	37.8	43.698	394	394	0	63.768	1.016	1.1331	7.0557	42	0	Leave out requantified
P50608	P50608	1	1	1	Fibromodulin	Fmod	Fmod	1	1	1	1	1	1	1	1	0	0	0	0	1	1	1	1	0	0	0	0	1	1	1	1	0	0	0	0	2.9	2.9	2.9	43.054	376	376	0.005168	1.7393	NaN	NaN	NaN	0	0	Median
P51150	P51150	6	6	6	Ras-related protein Rab-7a	Rab7a	Rab7a	1	6	6	6	1	1	1	1	4	5	6	6	1	1	1	1	4	5	6	6	1	1	1	1	4	5	6	6	34.8	34.8	34.8	23.489	207	207	0	50.225	0.88634	0.97718	9.7375	12	0	Leave out requantified
P51569	P51569	2	2	2	Alpha-galactosidase A	Gla	Gla	1	2	2	2	1	1	1	2	0	0	0	0	1	1	1	2	0	0	0	0	1	1	1	2	0	0	0	0	5.3	5.3	5.3	47.642	419	419	0	2.9535	0.74572	0.82255	26.849	2	0	Median
P51660	P51660	2	2	2	Peroxisomal multifunctional enzyme type 2;(3R)-hydroxyacyl-CoA dehydrogenase;Enoyl-CoA hydratase 2	Hsd17b4	Hsd17b4	1	2	2	2	0	0	0	0	0	2	1	1	0	0	0	0	0	2	1	1	0	0	0	0	0	2	1	1	6.3	6.3	6.3	79.481	735	735	0.0051502	1.7251	NaN	NaN	NaN	0	0	Median
P51670	P51670	6	6	6	C-C motif chemokine 9;CCL9(29-101);CCL9(30-101);CCL9(31-101)	Ccl9	Ccl9	1	6	6	6	4	2	2	3	3	3	4	3	4	2	2	3	3	3	4	3	4	2	2	3	3	3	4	3	34.4	34.4	34.4	13.871	122	122	0	8.0643	2.4636	2.7992	31.947	10	0	Leave out requantified
P51855	P51855	1	1	1	Glutathione synthetase	Gss	Gss	1	1	1	1	0	0	0	0	0	0	0	1	0	0	0	0	0	0	0	1	0	0	0	0	0	0	0	1	1.9	1.9	1.9	52.246	474	474	0.02298	1.1393	NaN	NaN	NaN	0	0	Median
P51859	P51859	2	2	2	Hepatoma-derived growth factor	Hdgf	Hdgf	1	2	2	2	0	0	0	0	0	0	2	2	0	0	0	0	0	0	2	2	0	0	0	0	0	0	2	2	8.4	8.4	8.4	26.268	237	237	0	3.1221	0.96922	1.0724	NaN	1	0	Median
P52293	P52293	5	5	5	Importin subunit alpha-1	Kpna2	Kpna2	1	5	5	5	0	0	0	0	3	2	5	3	0	0	0	0	3	2	5	3	0	0	0	0	3	2	5	3	16.3	16.3	16.3	57.927	529	529	0	49.221	1.0579	1.2425	NaN	1	0	Median
P52480;P53657	P52480	37;1	37;1	37;1	Pyruvate kinase PKM	Pkm	Pkm	2	37	37	37	16	14	15	15	33	33	36	34	16	14	15	15	33	33	36	34	16	14	15	15	33	33	36	34	69.7	69.7	69.7	57.844	531	531;574	0	323.31	0.91817	1.0238	8.6158	202	0	Leave out requantified
P53026	P53026	4	4	4	60S ribosomal protein L10a	Rpl10a	Rpl10a	1	4	4	4	2	2	1	1	3	3	4	3	2	2	1	1	3	3	4	3	2	2	1	1	3	3	4	3	19.4	19.4	19.4	24.916	217	217	0	9.8195	1.0532	1.0938	24.946	10	0	Leave out requantified
P53347	P53347	2	2	2	Oncostatin-M	Osm	Osm	1	2	2	2	2	1	1	1	0	0	0	0	2	1	1	1	0	0	0	0	2	1	1	1	0	0	0	0	7.2	7.2	7.2	30.113	263	263	0.011309	1.45	NaN	NaN	NaN	0	0	Median
P53810	P53810	2	1	1	Phosphatidylinositol transfer protein alpha isoform	Pitpna	Pitpna	1	2	1	1	0	0	0	0	1	2	1	2	0	0	0	0	0	1	1	1	0	0	0	0	0	1	1	1	11.4	8.5	8.5	31.893	271	271	0	6.1854	NaN	NaN	NaN	0	0	Median
P53811	P53811	3	3	2	Phosphatidylinositol transfer protein beta isoform	Pitpnb	Pitpnb	1	3	3	2	0	0	0	0	2	3	0	1	0	0	0	0	2	3	0	1	0	0	0	0	1	2	0	0	12.5	12.5	9.6	31.487	271	271	0	6.4256	0.86581	0.9231	24.897	3	0	Median
P53994;P59279	P53994;P59279	3;2	3;2	3;2	Ras-related protein Rab-2A;Ras-related protein Rab-2B	Rab2a;Rab2b	Rab2a;Rab2b	2	3	3	3	0	0	0	0	2	2	3	2	0	0	0	0	2	2	3	2	0	0	0	0	2	2	3	2	17.9	17.9	17.9	23.547	212	212;216	0	6.9549	NaN	NaN	NaN	0	0	Median
P54116	P54116	4	4	4	Erythrocyte band 7 integral membrane protein	Stom	Stom	1	4	4	4	4	3	3	2	0	0	1	0	4	3	3	2	0	0	1	0	4	3	3	2	0	0	1	0	16.2	16.2	16.2	31.375	284	284	0	6.5152	0.5733	0.6212	4.7275	6	0	Leave out requantified
P54227	P54227	2	1	1	Stathmin	Stmn1	Stmn1	1	2	1	1	0	1	2	2	1	1	0	0	0	1	1	1	0	0	0	0	0	1	1	1	0	0	0	0	14.8	8.7	8.7	17.274	149	149	0	4.1363	1.1476	1.191	3.0818	2	0	Median
P54728;P54726	P54728	8;2	8;2	8;2	UV excision repair protein RAD23 homolog B	Rad23b	Rad23b	2	8	8	8	1	1	0	1	7	6	5	5	1	1	0	1	7	6	5	5	1	1	0	1	7	6	5	5	20.7	20.7	20.7	43.512	416	416;363	0	30.278	0.77793	0.88284	14.9	10	0	Leave out requantified
P54775	P54775	3	3	3	26S protease regulatory subunit 6B	Psmc4	Psmc4	1	3	3	3	0	0	1	1	0	0	1	1	0	0	1	1	0	0	1	1	0	0	1	1	0	0	1	1	8.1	8.1	8.1	47.408	418	418	0.0018051	1.9519	0.6789	0.81387	12.802	2	0	Median
P54822	P54822	7	7	7	Adenylosuccinate lyase	Adsl	Adsl	1	7	7	7	1	0	0	1	4	5	4	4	1	0	0	1	4	5	4	4	1	0	0	1	4	5	4	4	19.6	19.6	19.6	54.866	484	484	0	15.478	0.85657	0.95961	9.1356	13	0	Leave out requantified
P54823	P54823	4	4	4	Probable ATP-dependent RNA helicase DDX6	Ddx6	Ddx6	1	4	4	4	0	0	0	0	4	2	3	3	0	0	0	0	4	2	3	3	0	0	0	0	4	2	3	3	11.8	11.8	11.8	54.191	483	483	0	15.225	1.2174	1.4269	16.105	3	0	Median
P54923	P54923	2	2	2	[Protein ADP-ribosylarginine] hydrolase	Adprh	Adprh	1	2	2	2	0	0	1	0	1	1	1	1	0	0	1	0	1	1	1	1	0	0	1	0	1	1	1	1	6.9	6.9	6.9	40.068	362	362	0.0018939	2.3202	0.57022	0.69047	45.827	2	0	Median
P54987	P54987	10	10	10	Cis-aconitate decarboxylase	Irg1	Acod1	1	10	10	10	1	0	0	0	2	5	7	7	1	0	0	0	2	5	7	7	1	0	0	0	2	5	7	7	30.7	30.7	30.7	53.758	488	488	0	15.416	NaN	NaN	NaN	0	0	Median
P55065	P55065	6	6	6	Phospholipid transfer protein	Pltp	Pltp	1	6	6	6	0	0	0	0	5	3	5	4	0	0	0	0	5	3	5	4	0	0	0	0	5	3	5	4	16	16	16	54.452	493	493	0	10.875	NaN	NaN	NaN	0	0	Median
P55097	P55097	3	3	3	Cathepsin K	Ctsk	Ctsk	1	3	3	3	3	3	1	0	0	0	0	0	3	3	1	0	0	0	0	0	3	3	1	0	0	0	0	0	10.3	10.3	10.3	36.888	329	329	0	3.3393	0.61466	0.59033	NaN	1	0	Median
P55249	P55249	1	1	1	Arachidonate 12-lipoxygenase, epidermal-type	Alox12e	Alox12e	1	1	1	1	0	0	0	0	1	1	1	1	0	0	0	0	1	1	1	1	0	0	0	0	1	1	1	1	2.4	2.4	2.4	75.455	662	662	0.015785	1.3605	NaN	NaN	NaN	0	0	Median
P55821	P55821	2	2	1	Stathmin-2	Stmn2	Stmn2	1	2	2	1	0	1	1	1	2	2	1	1	0	1	1	1	2	2	1	1	0	1	0	0	1	1	1	1	10.6	10.6	5.6	20.828	179	179	0	3.4455	0.8554	1.1271	0.41241	2	0	Median
P55849	P55849	2	2	2	Desmocollin-1	Dsc1	Dsc1	1	2	2	2	0	0	0	0	1	2	0	0	0	0	0	0	1	2	0	0	0	0	0	0	1	2	0	0	1.9	1.9	1.9	98.937	886	886	0.0090834	1.5208	NaN	NaN	NaN	0	0	Median
P56395	P56395	2	2	2	Cytochrome b5	Cyb5a	Cyb5a	1	2	2	2	0	0	0	0	1	0	0	1	0	0	0	0	1	0	0	1	0	0	0	0	1	0	0	1	25.4	25.4	25.4	15.241	134	134	0.018196	1.2277	NaN	NaN	NaN	0	0	Median
P56399	P56399	4	4	4	Ubiquitin carboxyl-terminal hydrolase 5	Usp5	Usp5	1	4	4	4	0	0	1	1	3	1	3	4	0	0	1	1	3	1	3	4	0	0	1	1	3	1	3	4	5.4	5.4	5.4	95.832	858	858	0	7.8034	0.81366	0.95114	18.634	3	0	Median
P56477	P56477	1	1	1	Interferon regulatory factor 5	Irf5	Irf5	1	1	1	1	0	0	0	0	0	0	1	0	0	0	0	0	0	0	1	0	0	0	0	0	0	0	1	0	2.4	2.4	2.4	56.004	497	497	0.018265	1.2425	NaN	NaN	NaN	0	0	Median
P56542	P56542	3	3	3	Deoxyribonuclease-2-alpha	Dnase2	Dnase2	1	3	3	3	1	0	2	2	0	1	0	0	1	0	2	2	0	1	0	0	1	0	2	2	0	1	0	0	11	11	11	38.81	353	353	0	2.6801	0.31825	0.42014	2.3875	2	0	Median
P56812	P56812	2	2	2	Programmed cell death protein 5	Pdcd5	Pdcd5	1	2	2	2	0	0	1	0	0	1	1	1	0	0	1	0	0	1	1	1	0	0	1	0	0	1	1	1	18.3	18.3	18.3	14.275	126	126	0	6.9778	1.0485	1.2061	1.6319	2	0	Median
P56959;Q8BQ46	P56959	7;2	7;2	7;2	RNA-binding protein FUS	Fus	Fus	2	7	7	7	2	2	2	2	4	6	5	6	2	2	2	2	4	6	5	6	2	2	2	2	4	6	5	6	13.3	13.3	13.3	52.673	518	518;557	0	22.566	0.81603	0.82427	20.572	19	0	Leave out requantified
P57759	P57759	2	2	2	Endoplasmic reticulum resident protein 29	Erp29	Erp29	1	2	2	2	1	0	0	0	1	1	1	2	1	0	0	0	1	1	1	2	1	0	0	0	1	1	1	2	8	8	8	28.823	262	262	0	2.9906	1.4373	1.6846	17.827	3	0	Plateau
P57776	P57776	9	9	9	Elongation factor 1-delta	Eef1d	Eef1d	1	9	9	9	5	4	4	6	7	7	8	7	5	4	4	6	7	7	8	7	5	4	4	6	7	7	8	7	41.3	41.3	41.3	31.293	281	281	0	108.83	0.95609	1.0545	6.4772	43	0	Leave out requantified
P57780;O88990;E9PX29	P57780	33;3;1	33;3;1	21;0;1	Alpha-actinin-4	Actn4	Actn4	3	33	33	21	3	3	6	7	22	26	29	26	3	3	6	7	22	26	29	26	1	0	4	3	12	16	18	16	48.1	48.1	32.3	104.98	912	912;900;2561	0	279.85	0.89377	0.98228	10.825	68	0	Leave out requantified
P57784	P57784	4	4	4	U2 small nuclear ribonucleoprotein A	Snrpa1	Snrpa1	1	4	4	4	0	0	0	0	3	2	4	3	0	0	0	0	3	2	4	3	0	0	0	0	3	2	4	3	20	20	20	28.357	255	255	0	20.821	1.062	1.1973	40.294	3	0	Median
P58044	P58044	2	2	2	Isopentenyl-diphosphate Delta-isomerase 1	Idi1	Idi1	1	2	2	2	0	0	0	0	2	2	2	1	0	0	0	0	2	2	2	1	0	0	0	0	2	2	2	1	9.3	9.3	9.3	26.289	227	227	0	5.6059	0.99788	1.0659	6.8744	4	0	Median
P58058	P58058	2	2	2	NAD kinase	Nadk	Nadk	1	2	2	2	0	0	0	0	0	0	0	2	0	0	0	0	0	0	0	2	0	0	0	0	0	0	0	2	5.7	5.7	5.7	48.597	439	439	0	3.3643	NaN	NaN	NaN	0	0	Median
P58252	P58252	34	34	33	Elongation factor 2	Eef2	Eef2	1	34	34	33	14	10	13	14	27	28	30	26	14	10	13	14	27	28	30	26	13	9	12	13	27	27	29	26	40.1	40.1	38.9	95.313	858	858	0	323.31	0.87612	0.97812	11.619	126	0	Leave out requantified
P58389	P58389	4	4	4	Serine/threonine-protein phosphatase 2A activator	Ppp2r4	Ptpa	1	4	4	4	2	2	1	0	2	3	3	3	2	2	1	0	2	3	3	3	2	2	1	0	2	3	3	3	13.3	13.3	13.3	36.71	323	323	0	17.975	1.1522	1.1875	30.651	8	0	Leave out requantified
P58681	P58681	2	2	2	Toll-like receptor 7	Tlr7	Tlr7	1	2	2	2	0	0	0	0	1	0	0	1	0	0	0	0	1	0	0	1	0	0	0	0	1	0	0	1	2.2	2.2	2.2	121.84	1050	1050	0.024336	1.1198	NaN	NaN	NaN	0	0	Median
P58710	P58710	1	1	1	L-gulonolactone oxidase	Gulo	Gulo	1	1	1	1	0	0	1	0	0	0	0	0	0	0	1	0	0	0	0	0	0	0	1	0	0	0	0	0	1.6	1.6	1.6	50.478	440	440	0.0068085	1.6716	0.84721	1.11	NaN	1	0	Median
Q8BT60;P59108;Q1RLL3;Q9Z140;Q8BLR2;Q0VE82;Q9DC53;Q8JZW4	Q8BT60;P59108;Q1RLL3;Q9Z140;Q8BLR2;Q0VE82;Q9DC53;Q8JZW4	1;1;1;1;1;1;1;1	1;1;1;1;1;1;1;1	1;1;1;1;1;1;1;1	Copine-3;Copine-2;Copine-9;Copine-6;Copine-4;Copine-7;Copine-8;Copine-5	Cpne3;Cpne2;Cpne9;Cpne6;Cpne4;Cpne7;Cpne8;Cpne5	Cpne3;Cpne2;Cpne9;Cpne6;Cpne4;Cpne7;Cpne8;Cpne5	8	1	1	1	0	0	0	0	0	0	0	1	0	0	0	0	0	0	0	1	0	0	0	0	0	0	0	1	1.7	1.7	1.7	59.584	533	533;548;553;557;557;557;577;593	0.029936	1.0162	NaN	NaN	NaN	0	0	Median
P59470	P59470	1	1	1	DNA-directed RNA polymerase III subunit RPC2	Polr3b	Polr3b	1	1	1	1	1	0	0	0	0	0	0	0	1	0	0	0	0	0	0	0	1	0	0	0	0	0	0	0	0.6	0.6	0.6	127.71	1133	1133	0.045364	0.84515	NaN	NaN	NaN	0	0	Median
P59708	P59708	1	1	1	Splicing factor 3B subunit 6	Sf3b6	Sf3b6	1	1	1	1	0	0	0	0	1	1	1	0	0	0	0	0	1	1	1	0	0	0	0	0	1	1	1	0	9.6	9.6	9.6	14.585	125	125	0	4.214	NaN	NaN	NaN	0	0	Median
P59999	P59999	5	5	5	Actin-related protein 2/3 complex subunit 4	Arpc4	Arpc4	1	5	5	5	3	2	3	3	5	5	5	5	3	2	3	3	5	5	5	5	3	2	3	3	5	5	5	5	29.8	29.8	29.8	19.667	168	168	0	16.295	0.89332	0.98871	8.0386	18	0	Leave out requantified
P60122	P60122	7	7	7	RuvB-like 1	Ruvbl1	Ruvbl1	1	7	7	7	0	0	0	0	4	4	6	7	0	0	0	0	4	4	6	7	0	0	0	0	4	4	6	7	21.5	21.5	21.5	50.213	456	456	0	33.62	1.036	1.1238	10.461	10	0	Leave out requantified
P60229	P60229	14	14	14	Eukaryotic translation initiation factor 3 subunit E	Eif3e	Eif3e	1	14	14	14	1	1	1	1	9	9	10	10	1	1	1	1	9	9	10	10	1	1	1	1	9	9	10	10	30.3	30.3	30.3	52.22	445	445	0	20.377	0.88384	0.9532	9.873	25	0	Leave out requantified
P60334	P60334	1	1	1	Cysteine dioxygenase type 1	Cdo1	Cdo1	1	1	1	1	1	1	1	0	0	0	1	1	1	1	1	0	0	0	1	1	1	1	1	0	0	0	1	1	3.5	3.5	3.5	23.026	200	200	0.020285	1.1826	1.1075	1.0702	8.8542	3	0	Median
P60335;P57722	P60335	8;2	8;2	6;0	Poly(rC)-binding protein 1	Pcbp1	Pcbp1	2	8	8	6	3	2	2	1	6	6	7	7	3	2	2	1	6	6	7	7	3	2	2	1	4	4	5	5	34.8	34.8	26.1	37.497	356	356;371	0	129.63	0.82223	0.93988	2.5455	23	0	Leave out requantified
P60670	P60670	1	1	1	Nuclear protein localization protein 4 homolog	Nploc4	Nploc4	1	1	1	1	0	0	0	0	0	0	1	1	0	0	0	0	0	0	1	1	0	0	0	0	0	0	1	1	2.5	2.5	2.5	68.016	608	608	0.015032	1.3701	NaN	NaN	NaN	0	0	Median
P60710;V9GXQ2;E9Q3M9	P60710	22;2;1	22;2;1	1;0;0	Actin, cytoplasmic 1;Actin, cytoplasmic 1, N-terminally processed	Actb	Actb	3	22	22	1	13	14	13	15	20	20	21	22	13	14	13	15	20	20	21	22	0	0	0	0	0	0	1	1	62.1	62.1	4.5	41.736	375	375;156;1175	0	323.31	1.0103	1.1069	23.106	155	0	Leave out requantified
P60766	P60766	2	2	2	Cell division control protein 42 homolog	Cdc42	Cdc42	1	2	2	2	0	0	0	0	1	2	2	2	0	0	0	0	1	2	2	2	0	0	0	0	1	2	2	2	14.7	14.7	14.7	21.258	191	191	0	3.3794	0.92092	0.97396	13.407	3	0	Median
P60843;P10630	P60843;P10630	16;8	16;8	15;7	Eukaryotic initiation factor 4A-I;Eukaryotic initiation factor 4A-II;Eukaryotic initiation factor 4A-II, N-terminally processed	Eif4a1;Eif4a2	Eif4a1;Eif4a2	2	16	16	15	8	9	10	7	15	14	16	13	8	9	10	7	15	14	16	13	7	8	9	6	14	13	15	12	44.3	44.3	40.4	46.153	406	406;407	0	147.06	0.80281	0.89592	10.26	60	0	Leave out requantified
P60867	P60867	2	2	2	40S ribosomal protein S20	Rps20	Rps20	1	2	2	2	2	2	2	1	2	2	2	2	2	2	2	1	2	2	2	2	2	2	2	1	2	2	2	2	19.3	19.3	19.3	13.373	119	119	0	14.09	0.8896	0.98795	3.9524	20	0	Leave out requantified
P61027;Q9DD03;P55258;Q8K386	P61027;Q9DD03;P55258;Q8K386	2;1;1;1	1;0;0;0	1;0;0;0	Ras-related protein Rab-10;Ras-related protein Rab-13;Ras-related protein Rab-8A;Ras-related protein Rab-15	Rab10;Rab13;Rab8a;Rab15	Rab10;Rab13;Rab8a;Rab15	4	2	1	1	2	1	1	0	2	1	1	1	1	1	1	0	1	0	0	0	1	1	1	0	1	0	0	0	11.5	6	6	22.541	200	200;202;207;212	0.00098328	2.5366	0.76118	0.73824	1.2967	2	0	Median
P61079;Q6ZWY6;P62838	P61079;Q6ZWY6;P62838	2;1;1	2;1;1	2;1;1	Ubiquitin-conjugating enzyme E2 D3;Ubiquitin-conjugating enzyme E2 D2B;Ubiquitin-conjugating enzyme E2 D2	Ube2d3;Ube2d2b;Ube2d2	Ube2d3;Ube2d2b;Ube2d2	3	2	2	2	0	1	1	1	1	1	1	2	0	1	1	1	1	1	1	2	0	1	1	1	1	1	1	2	12.2	12.2	12.2	16.687	147	147;147;147	0	3.4659	0.98968	1.1562	14.475	6	0	Leave out requantified
P61082	P61082	3	3	3	NEDD8-conjugating enzyme Ubc12	Ube2m	Ube2m	1	3	3	3	1	1	1	1	2	1	2	2	1	1	1	1	2	1	2	2	1	1	1	1	2	1	2	2	15.8	15.8	15.8	20.9	183	183	0	8.4869	1.1006	1.1392	17.987	2	0	Median
P61087	P61087	6	6	6	Ubiquitin-conjugating enzyme E2 K	Ube2k	Ube2k	1	6	6	6	1	1	2	2	5	5	3	5	1	1	2	2	5	5	3	5	1	1	2	2	5	5	3	5	36.5	36.5	36.5	22.406	200	200	0	15.573	0.97442	1.09	18.782	8	0	Leave out requantified
P61089	P61089	6	6	6	Ubiquitin-conjugating enzyme E2 N	Ube2n	Ube2n	1	6	6	6	2	1	2	2	4	5	4	5	2	1	2	2	4	5	4	5	2	1	2	2	4	5	4	5	43.4	43.4	43.4	17.138	152	152	0	24.85	0.84955	0.95551	21.779	22	0	Leave out requantified
P61161	P61161	8	8	8	Actin-related protein 2	Actr2	Actr2	1	8	8	8	2	2	1	1	5	5	5	6	2	2	1	1	5	5	5	6	2	2	1	1	5	5	5	6	26.1	26.1	26.1	44.76	394	394	0	91.18	0.91618	0.99232	3.3301	24	0	Leave out requantified
P61164;Q8R5C5	P61164;Q8R5C5	5;3	5;3	5;3	Alpha-centractin;Beta-centractin	Actr1a;Actr1b	Actr1a;Actr1b	2	5	5	5	0	0	0	0	3	2	4	2	0	0	0	0	3	2	4	2	0	0	0	0	3	2	4	2	18.6	18.6	18.6	42.613	376	376;376	0	24.038	0.92193	1.0789	16.222	4	0	Leave out requantified
P61202	P61202	1	1	1	COP9 signalosome complex subunit 2	Cops2	Cops2	1	1	1	1	0	0	0	0	0	0	1	1	0	0	0	0	0	0	1	1	0	0	0	0	0	0	1	1	2.9	2.9	2.9	51.596	443	443	0	2.9866	NaN	NaN	NaN	0	0	Median
P84078;P61205;Q8BSL7;P84084	P84078;P61205;Q8BSL7	6;6;4;2	6;6;4;2	5;5;3;1	ADP-ribosylation factor 1;ADP-ribosylation factor 3;ADP-ribosylation factor 2	Arf1;Arf3;Arf2	Arf1;Arf3;Arf2	4	6	6	5	0	2	3	1	5	5	6	6	0	2	3	1	5	5	6	6	0	1	2	0	4	4	5	5	32	32	26	20.697	181	181;181;181;180	0	21.018	1.1039	1.238	23.853	13	0	Leave out requantified
P61222	P61222	2	2	2	ATP-binding cassette sub-family E member 1	Abce1	Abce1	1	2	2	2	0	0	0	0	0	0	0	2	0	0	0	0	0	0	0	2	0	0	0	0	0	0	0	2	5.2	5.2	5.2	67.314	599	599	0	10.628	NaN	NaN	NaN	0	0	Median
P61255	P61255	2	2	2	60S ribosomal protein L26	Rpl26	Rpl26	1	2	2	2	1	1	0	0	1	0	0	0	1	1	0	0	1	0	0	0	1	1	0	0	1	0	0	0	10.3	10.3	10.3	17.258	145	145	0.019593	1.1961	NaN	NaN	NaN	0	0	Median
P61290	P61290	7	7	7	Proteasome activator complex subunit 3	Psme3	Psme3	1	7	7	7	0	0	0	0	6	5	7	7	0	0	0	0	6	5	7	7	0	0	0	0	6	5	7	7	31.5	31.5	31.5	29.506	254	254	0	47.055	0.77368	0.84443	36.77	5	0	Leave out requantified
Q9CQL1;P61327	Q9CQL1;P61327	2;2	2;2	2;2	Protein mago nashi homolog 2;Protein mago nashi homolog	Magohb;Magoh	Magohb;Magoh	2	2	2	2	0	0	0	0	1	2	2	1	0	0	0	0	1	2	2	1	0	0	0	0	1	2	2	1	21.2	21.2	21.2	17.091	146	146;146	0	3.1558	NaN	NaN	NaN	0	0	Median
P61358	P61358	4	4	4	60S ribosomal protein L27	Rpl27	Rpl27	1	4	4	4	2	1	2	2	4	3	4	3	2	1	2	2	4	3	4	3	2	1	2	2	4	3	4	3	36	36	36	15.798	136	136	0	7.2472	0.87417	0.98603	44.889	11	0	Leave out requantified
P61750	P61750	2	1	1	ADP-ribosylation factor 4	Arf4	Arf4	1	2	1	1	0	1	1	1	2	1	2	2	0	0	0	0	1	0	1	1	0	0	0	0	1	0	1	1	11.7	5.6	5.6	20.396	180	180	0.027798	1.0797	NaN	NaN	NaN	0	0	Median
P61759	P61759	1	1	1	Prefoldin subunit 3	Vbp1	Vbp1	1	1	1	1	0	0	0	0	0	0	1	0	0	0	0	0	0	0	1	0	0	0	0	0	0	0	1	0	6.1	6.1	6.1	22.435	196	196	1	-2	NaN	NaN	NaN	0	0	Median
P61924	P61924	2	2	2	Coatomer subunit zeta-1	Copz1	Copz1	1	2	2	2	0	0	0	0	1	2	2	2	0	0	0	0	1	2	2	2	0	0	0	0	1	2	2	2	18.6	18.6	18.6	20.198	177	177	0	14.839	0.84036	0.90452	NaN	1	0	Median
P61957;G3UZ60;Q9Z172	P61957;G3UZ60;Q9Z172	2;1;1	2;1;1	2;1;1	Small ubiquitin-related modifier 2;Small ubiquitin-related modifier 3	Sumo2;Sumo3	Sumo2;Gm49325;Sumo3	3	2	2	2	1	1	1	1	1	1	1	2	1	1	1	1	1	1	1	2	1	1	1	1	1	1	1	2	23.2	23.2	23.2	10.871	95	95;75;110	0	11.292	0.87818	0.97474	6.8701	6	0	Median
P61961	P61961	1	1	1	Ubiquitin-fold modifier 1	Ufm1	Ufm1	1	1	1	1	0	0	0	0	1	1	1	1	0	0	0	0	1	1	1	1	0	0	0	0	1	1	1	1	17.6	17.6	17.6	9.1175	85	85	0	3.7033	0.93241	0.9905	17.49	3	0	Plateau
P61965	P61965	1	1	1	WD repeat-containing protein 5	Wdr5	Wdr5	1	1	1	1	0	0	0	0	0	1	1	1	0	0	0	0	0	1	1	1	0	0	0	0	0	1	1	1	3.9	3.9	3.9	36.588	334	334	0	2.6884	0.97688	1.1639	4.9811	3	0	Median
P61971	P61971	1	1	1	Nuclear transport factor 2	Nutf2	Nutf2	1	1	1	1	0	0	0	0	1	0	1	0	0	0	0	0	1	0	1	0	0	0	0	0	1	0	1	0	6.3	6.3	6.3	14.478	127	127	0.031668	0.98744	NaN	NaN	NaN	0	0	Median
P61979	P61979	14	14	14	Heterogeneous nuclear ribonucleoprotein K	Hnrnpk	Hnrnpk	1	14	14	14	4	4	5	5	13	14	12	12	4	4	5	5	13	14	12	12	4	4	5	5	13	14	12	12	38	38	38	50.976	463	463	0	323.31	1.0221	1.1288	26.475	55	0	Leave out requantified
P61982	P61982	12	8	7	14-3-3 protein gamma;14-3-3 protein gamma, N-terminally processed	Ywhag	Ywhag	1	12	8	7	4	4	3	4	10	12	11	8	2	2	1	2	7	8	7	6	2	2	1	2	6	7	6	6	47	32.8	29.1	28.302	247	247	0	167.86	0.90505	0.97469	8.8835	35	0	Leave out requantified
P62082;F6SVV1	P62082;F6SVV1	9;7	9;7	9;7	40S ribosomal protein S7	Rps7;Gm9493	Rps7;Gm9493	2	9	9	9	2	2	3	0	7	7	7	7	2	2	3	0	7	7	7	7	2	2	3	0	7	7	7	7	47.9	47.9	47.9	22.127	194	194;192	0	17.341	0.87318	0.94214	12.289	21	0	Leave out requantified
P62137	P62137	7	7	4	Serine/threonine-protein phosphatase PP1-alpha catalytic subunit	Ppp1ca	Ppp1ca	1	7	7	4	1	1	1	0	6	5	5	6	1	1	1	0	6	5	5	6	1	1	1	0	3	2	2	3	26.7	26.7	14.5	37.54	330	330	0	12.846	0.99835	1.0685	16.236	8	0	Leave out requantified
P62141	P62141	6	3	2	Serine/threonine-protein phosphatase PP1-beta catalytic subunit	Ppp1cb	Ppp1cb	1	6	3	2	0	0	0	0	5	5	6	6	0	0	0	0	2	2	3	3	0	0	0	0	1	1	2	2	19.9	10.4	7	37.186	327	327	0	5.756	0.87211	0.97324	44.686	3	0	Median
P62192	P62192	3	3	3	26S protease regulatory subunit 4	Psmc1	Psmc1	1	3	3	3	1	1	2	2	2	1	1	3	1	1	2	2	2	1	1	3	1	1	2	2	2	1	1	3	9.5	9.5	9.5	49.184	440	440	0	33.416	0.80723	0.8532	6.6499	5	0	Plateau
P62196	P62196	7	7	7	26S protease regulatory subunit 8	Psmc5	Psmc5	1	7	7	7	0	0	0	1	3	4	5	3	0	0	0	1	3	4	5	3	0	0	0	1	3	4	5	3	22.9	22.9	22.9	45.626	406	406	0	21.412	0.78435	0.865	24.837	6	0	Leave out requantified
P62242	P62242	7	7	7	40S ribosomal protein S8	Rps8	Rps8	1	7	7	7	3	3	4	4	6	6	7	6	3	3	4	4	6	6	7	6	3	3	4	4	6	6	7	6	38.5	38.5	38.5	24.205	208	208	0	142.81	0.86713	0.91838	17.518	20	0	Leave out requantified
P62245	P62245	7	7	7	40S ribosomal protein S15a	Rps15a	Rps15a	1	7	7	7	2	2	2	2	6	7	4	6	2	2	2	2	6	7	4	6	2	2	2	2	6	7	4	6	59.2	59.2	59.2	14.839	130	130	0	22.873	0.82716	0.91267	14.193	15	0	Leave out requantified
P62254	P62254	1	1	1	Ubiquitin-conjugating enzyme E2 G1;Ubiquitin-conjugating enzyme E2 G1, N-terminally processed	Ube2g1	Ube2g1	1	1	1	1	0	0	0	0	0	0	1	1	0	0	0	0	0	0	1	1	0	0	0	0	0	0	1	1	5.9	5.9	5.9	19.509	170	170	0.01691	1.2742	NaN	NaN	NaN	0	0	Median
P62259	P62259	17	14	14	14-3-3 protein epsilon	Ywhae	Ywhae	1	17	14	14	10	9	8	9	13	14	15	15	8	7	6	7	11	11	12	13	8	7	6	7	11	11	12	13	65.1	55.3	55.3	29.174	255	255	0	117	0.9193	1.0333	21.33	57	0	Leave out requantified
P62264	P62264	4	4	4	40S ribosomal protein S14	Rps14	Rps14	1	4	4	4	2	1	2	2	4	4	3	4	2	1	2	2	4	4	3	4	2	1	2	2	4	4	3	4	23.8	23.8	23.8	16.273	151	151	0	18.099	0.8433	0.92632	1.1987	14	0	Leave out requantified
P62267	P62267	2	2	2	40S ribosomal protein S23	Rps23	Rps23	1	2	2	2	0	0	0	0	2	2	1	2	0	0	0	0	2	2	1	2	0	0	0	0	2	2	1	2	16.1	16.1	16.1	15.807	143	143	0	7.3291	0.90875	0.96871	19.621	7	0	Leave out requantified
P62281	P62281	6	6	6	40S ribosomal protein S11	Rps11	Rps11	1	6	6	6	4	4	3	4	4	4	3	4	4	4	3	4	4	4	3	4	4	4	3	4	4	4	3	4	32.9	32.9	32.9	18.431	158	158	0	8.4117	0.88441	1.0289	37.074	24	0	Leave out requantified
P62301	P62301	8	8	8	40S ribosomal protein S13	Rps13	Rps13	1	8	8	8	4	2	1	2	7	7	8	7	4	2	1	2	7	7	8	7	4	2	1	2	7	7	8	7	48.3	48.3	48.3	17.222	151	151	0	26.474	0.90449	0.93935	7.2916	19	0	Leave out requantified
P62305	P62305	2	2	2	Small nuclear ribonucleoprotein E	Snrpe	Snrpe	1	2	2	2	0	1	0	0	1	1	2	1	0	1	0	0	1	1	2	1	0	1	0	0	1	1	2	1	25	25	25	10.803	92	92	0	16.111	0.97239	1.0416	7.4005	9	0	Median
P62307	P62307	1	1	1	Small nuclear ribonucleoprotein F	Snrpf	Snrpf	1	1	1	1	0	1	0	0	1	1	1	1	0	1	0	0	1	1	1	1	0	1	0	0	1	1	1	1	15.1	15.1	15.1	9.7251	86	86	0	8.3564	0.93163	0.90626	NaN	1	0	Median
P62309	P62309	3	3	3	Small nuclear ribonucleoprotein G	Snrpg	Snrpg	1	3	3	3	0	0	0	0	3	3	3	3	0	0	0	0	3	3	3	3	0	0	0	0	3	3	3	3	26.3	26.3	26.3	8.496	76	76	0	5.2637	0.87382	0.98837	6.0608	4	0	Median
P62311	P62311	2	2	2	U6 snRNA-associated Sm-like protein LSm3	Lsm3	Lsm3	1	2	2	2	0	1	1	1	2	2	1	1	0	1	1	1	2	2	1	1	0	1	1	1	2	2	1	1	19.6	19.6	19.6	11.845	102	102	0.00096525	2.44	1.0968	1.1692	4.3445	3	0	Median
P62315	P62315	4	4	4	Small nuclear ribonucleoprotein Sm D1	Snrpd1	Snrpd1	1	4	4	4	1	1	1	1	3	4	2	2	1	1	1	1	3	4	2	2	1	1	1	1	3	4	2	2	37	37	37	13.281	119	119	0	15.84	0.92547	0.9858	8.1825	6	0	Leave out requantified
P62317	P62317	5	5	5	Small nuclear ribonucleoprotein Sm D2	Snrpd2	Snrpd2	1	5	5	5	2	0	0	0	3	3	5	4	2	0	0	0	3	3	5	4	2	0	0	0	3	3	5	4	38.1	38.1	38.1	13.527	118	118	0	12.709	0.89196	0.97071	7.4294	12	0	Leave out requantified
P62320	P62320	2	2	2	Small nuclear ribonucleoprotein Sm D3	Snrpd3	Snrpd3	1	2	2	2	1	1	1	1	2	2	2	2	1	1	1	1	2	2	2	2	1	1	1	1	2	2	2	2	15.1	15.1	15.1	13.916	126	126	0	13.182	0.95729	1.0399	18.869	15	0	Leave out requantified
P62334	P62334	5	5	5	26S protease regulatory subunit 10B	Psmc6	Psmc6	1	5	5	5	0	0	0	0	3	2	4	2	0	0	0	0	3	2	4	2	0	0	0	0	3	2	4	2	17	17	17	44.172	389	389	0	15.107	NaN	NaN	NaN	0	0	Median
P62482	P62482	1	1	1	Voltage-gated potassium channel subunit beta-2	Kcnab2	Kcnab2	1	1	1	1	0	0	0	0	0	1	0	0	0	0	0	0	0	1	0	0	0	0	0	0	0	1	0	0	5.4	5.4	5.4	41.021	367	367	0.045333	0.84353	NaN	NaN	NaN	0	0	Median
P62627	P62627	1	1	1	Dynein light chain roadblock-type 1	Dynlrb1	Dynlrb1	1	1	1	1	0	0	0	0	1	0	0	1	0	0	0	0	1	0	0	1	0	0	0	0	1	0	0	1	9.4	9.4	9.4	10.99	96	96	0.029872	1.0115	NaN	NaN	NaN	0	0	Median
P62702;V9GWY0	P62702;V9GWY0	11;7	11;7	11;7	40S ribosomal protein S4, X isoform;40S ribosomal protein S4	Rps4x;Gm15013	Rps4x;Gm15013	2	11	11	11	4	4	4	4	10	8	8	9	4	4	4	4	10	8	8	9	4	4	4	4	10	8	8	9	39.5	39.5	39.5	29.597	263	263;266	0	26.711	0.83618	0.96784	10.328	31	0	Leave out requantified
P63330;P62715	P63330;P62715	6;6	6;6	6;6	Serine/threonine-protein phosphatase 2A catalytic subunit alpha isoform;Serine/threonine-protein phosphatase 2A catalytic subunit beta isoform	Ppp2ca;Ppp2cb	Ppp2ca;Ppp2cb	2	6	6	6	2	0	1	0	4	3	3	4	2	0	1	0	4	3	3	4	2	0	1	0	4	3	3	4	23.9	23.9	23.9	35.608	309	309;309	0	14.318	0.92764	0.99531	11.705	7	0	Leave out requantified
P62717	P62717	4	4	4	60S ribosomal protein L18a	Rpl18a	Rpl18a	1	4	4	4	0	0	0	0	1	3	3	1	0	0	0	0	1	3	3	1	0	0	0	0	1	3	3	1	19.3	19.3	19.3	20.732	176	176	0	3.0172	NaN	NaN	NaN	0	0	Median
P62751	P62751	1	1	1	60S ribosomal protein L23a	Rpl23a	Rpl23a	1	1	1	1	1	1	1	0	0	0	1	1	1	1	1	0	0	0	1	1	1	1	1	0	0	0	1	1	8.3	8.3	8.3	17.695	156	156	0	2.788	1.0588	1.2499	0.68451	2	0	Median
P62754	P62754	3	3	3	40S ribosomal protein S6	Rps6	Rps6	1	3	3	3	2	2	1	1	3	2	3	3	2	2	1	1	3	2	3	3	2	2	1	1	3	2	3	3	14.1	14.1	14.1	28.68	249	249	0	68.085	1.0178	1.1274	11.7	9	0	Leave out requantified
P62774	P62774	1	1	1	Myotrophin	Mtpn	Mtpn	1	1	1	1	1	0	1	1	1	1	1	1	1	0	1	1	1	1	1	1	1	0	1	1	1	1	1	1	14.4	14.4	14.4	12.861	118	118	0	17.243	NaN	NaN	NaN	0	0	Median
P62806	P62806	12	12	12	Histone H4	Hist1h4a	Hist1h4a	1	12	12	12	4	4	4	3	10	10	10	11	4	4	4	3	10	10	10	11	4	4	4	3	10	10	10	11	54.4	54.4	54.4	11.367	103	103	0	113.82	1.0596	1.1396	19.868	58	0	Leave out requantified
P62814;Q91YH6	P62814	9;3	9;3	9;3	V-type proton ATPase subunit B, brain isoform	Atp6v1b2	Atp6v1b2	2	9	9	9	1	0	0	0	2	3	6	7	1	0	0	0	2	3	6	7	1	0	0	0	2	3	6	7	22.1	22.1	22.1	56.55	511	511;513	0	37.512	0.81963	0.91824	7.7114	4	0	Leave out requantified
P62821;Q9D1G1	P62821;Q9D1G1	4;3	4;3	3;2	Ras-related protein Rab-1A;Ras-related protein Rab-1B	Rab1A;Rab1b	Rab1A;Rab1b	2	4	4	3	1	0	0	0	3	4	3	3	1	0	0	0	3	4	3	3	0	0	0	0	2	3	2	2	23.4	23.4	18	22.677	205	205;201	0	8.4432	0.96341	1.0637	9.996	7	0	Leave out requantified
P62827;Q14AA6;Q61820	P62827;Q14AA6	9;5;3	9;5;3	9;5;3	GTP-binding nuclear protein Ran	Ran;1700009N14Rik	Ran;1700009N14Rik	3	9	9	9	4	4	2	2	9	9	8	8	4	4	2	2	9	9	8	8	4	4	2	2	9	9	8	8	42.1	42.1	42.1	24.423	216	216;216;216	0	128.01	0.9477	1.0711	8.2126	43	0	Leave out requantified
P62830	P62830	3	3	3	60S ribosomal protein L23	Rpl23	Rpl23	1	3	3	3	0	0	1	1	1	0	1	2	0	0	1	1	1	0	1	2	0	0	1	1	1	0	1	2	23.6	23.6	23.6	14.865	140	140	0	3.0846	0.59246	0.78536	14.448	3	0	Median
Q99JI6;P62835	Q99JI6;P62835	2;2	2;2	2;2	Ras-related protein Rap-1b;Ras-related protein Rap-1A	Rap1b;Rap1a	Rap1b;Rap1a	2	2	2	2	0	0	1	0	2	0	1	1	0	0	1	0	2	0	1	1	0	0	1	0	2	0	1	1	14.1	14.1	14.1	20.825	184	184;184	0	4.1824	0.89725	0.96206	10.253	3	0	Median
P62849	P62849	2	2	2	40S ribosomal protein S24	Rps24	Rps24	1	2	2	2	0	0	0	0	2	2	1	2	0	0	0	0	2	2	1	2	0	0	0	0	2	2	1	2	20.3	20.3	20.3	15.423	133	133	0	12.986	0.82021	0.90083	1.774	5	0	Leave out requantified
P62852	P62852	3	3	3	40S ribosomal protein S25	Rps25	Rps25	1	3	3	3	2	2	0	2	2	3	3	3	2	2	0	2	2	3	3	3	2	2	0	2	2	3	3	3	20.8	20.8	20.8	13.742	125	125	0	5.4259	0.80172	0.93565	19.977	16	0	Leave out requantified
P62855	P62855	2	2	2	40S ribosomal protein S26	Rps26	Rps26	1	2	2	2	0	1	0	1	2	2	2	2	0	1	0	1	2	2	2	2	0	1	0	1	2	2	2	2	20.9	20.9	20.9	13.015	115	115	0	24.512	0.82699	0.91564	9.6765	8	0	Leave out requantified
P62858	P62858	2	2	2	40S ribosomal protein S28	Rps28	Rps28	1	2	2	2	1	2	2	2	2	2	2	2	1	2	2	2	2	2	2	2	1	2	2	2	2	2	2	2	30.4	30.4	30.4	7.8409	69	69	0	31.44	0.86883	0.98449	0.65817	15	0	Leave out requantified
P62869	P62869	3	3	3	Transcription elongation factor B polypeptide 2	Tceb2	Elob	1	3	3	3	2	1	0	1	2	2	3	3	2	1	0	1	2	2	3	3	2	1	0	1	2	2	3	3	24.6	24.6	24.6	13.17	118	118	0	6.3697	0.83143	0.92003	1.0875	6	0	Leave out requantified
P62897;CON__P62894	P62897	4;1	4;1	4;1	Cytochrome c, somatic	Cycs	Cycs	2	4	4	4	1	1	1	1	4	2	2	2	1	1	1	1	4	2	2	2	1	1	1	1	4	2	2	2	32.4	32.4	32.4	11.605	105	105;105	0	23.319	0.88527	0.99636	11.098	8	0	Leave out requantified
P62900	P62900	2	2	2	60S ribosomal protein L31	Rpl31	Rpl31	1	2	2	2	0	1	1	0	1	1	2	1	0	1	1	0	1	1	2	1	0	1	1	0	1	1	2	1	18.4	18.4	18.4	14.463	125	125	0	9.6467	0.98174	1.0827	12.5	2	0	Median
P62908	P62908	16	16	16	40S ribosomal protein S3	Rps3	Rps3	1	16	16	16	5	4	5	6	14	14	15	15	5	4	5	6	14	14	15	15	5	4	5	6	14	14	15	15	70.8	70.8	70.8	26.674	243	243	0	89.145	0.90672	1.0182	26.867	53	0	Leave out requantified
P62918	P62918	4	4	4	60S ribosomal protein L8	Rpl8	Rpl8	1	4	4	4	2	2	1	0	2	3	3	2	2	2	1	0	2	3	3	2	2	2	1	0	2	3	3	2	16.3	16.3	16.3	28.024	257	257	0	7.5644	0.97214	1.0201	20.966	5	0	Leave out requantified
P62960;Q9Z2C8;Q9JKB3	P62960	13;4;4	13;4;4	13;4;4	Nuclease-sensitive element-binding protein 1	Ybx1	Ybx1	3	13	13	13	2	2	2	3	10	11	9	8	2	2	2	3	10	11	9	8	2	2	2	3	10	11	9	8	65.5	65.5	65.5	35.73	322	322;360;361	0	229.64	0.96448	1.0869	20.811	24	0	Leave out requantified
P62962	P62962	8	8	4	Profilin-1	Pfn1	Pfn1	1	8	8	4	4	5	5	4	8	8	8	8	4	5	5	4	8	8	8	8	0	1	1	1	4	4	4	4	66.4	66.4	32.1	14.957	140	140	0	218.44	0.90386	0.97327	20.157	47	0	Leave out requantified
P63001;P60764	P63001	3;1	1;0	1;0	Ras-related C3 botulinum toxin substrate 1	Rac1	Rac1	2	3	1	1	0	0	0	1	1	2	2	3	0	0	0	0	0	0	0	1	0	0	0	0	0	0	0	1	17.7	7.3	7.3	21.45	192	192;192	0.017134	1.318	0.88862	0.95362	NaN	1	0	Median
P63005	P63005	1	1	1	Platelet-activating factor acetylhydrolase IB subunit alpha	Pafah1b1	Pafah1b1	1	1	1	1	0	0	0	0	1	0	1	1	0	0	0	0	1	0	1	1	0	0	0	0	1	0	1	1	3.7	3.7	3.7	46.67	410	410	0.0018744	2.2193	NaN	NaN	NaN	0	0	Median
P63017;P17156	P63017	31;10	31;10	26;6	Heat shock cognate 71 kDa protein	Hspa8	Hspa8	2	31	31	26	15	16	21	21	30	28	29	31	15	16	21	21	30	28	29	31	13	14	18	18	25	23	25	26	47.8	47.8	39.3	70.87	646	646;633	0	323.31	0.88889	0.98668	8.6292	178	0	Leave out requantified
P63028	P63028	5	5	5	Translationally-controlled tumor protein	Tpt1	Tpt1	1	5	5	5	0	1	0	0	4	4	4	4	0	1	0	0	4	4	4	4	0	1	0	0	4	4	4	4	36	36	36	19.462	172	172	0	40.218	0.82505	0.94028	17.564	18	0	Leave out requantified
P63038	P63038	8	8	8	60 kDa heat shock protein, mitochondrial	Hspd1	Hspd1	1	8	8	8	4	5	5	6	4	3	1	3	4	5	5	6	4	3	1	3	4	5	5	6	4	3	1	3	14.1	14.1	14.1	60.955	573	573	0	30.338	0.559	0.71467	5.3833	19	0	Leave out requantified
P63073	P63073	6	6	6	Eukaryotic translation initiation factor 4E	Eif4e	Eif4e	1	6	6	6	1	0	0	0	5	4	4	4	1	0	0	0	5	4	4	4	1	0	0	0	5	4	4	4	35.9	35.9	35.9	25.053	217	217	0	25.091	0.97751	1.0519	13.09	3	0	Leave out requantified
P63085;Q63844;Q6P5G0;Q61532	P63085	6;1;1;1	6;1;1;1	6;1;1;1	Mitogen-activated protein kinase 1	Mapk1	Mapk1	4	6	6	6	1	1	1	1	4	4	4	3	1	1	1	1	4	4	4	3	1	1	1	1	4	4	4	3	17.6	17.6	17.6	41.275	358	358;380;583;720	0	10.872	0.79898	0.85351	2.7123	5	0	Leave out requantified
P63087	P63087	5	1	1	Serine/threonine-protein phosphatase PP1-gamma catalytic subunit	Ppp1cc	Ppp1cc	1	5	1	1	0	0	0	0	5	5	5	5	0	0	0	0	1	1	1	1	0	0	0	0	1	1	1	1	16.1	3.1	3.1	36.983	323	323	0	7.0872	NaN	NaN	NaN	0	0	Median
P63101	P63101	17	17	13	14-3-3 protein zeta/delta	Ywhaz	Ywhaz	1	17	17	13	6	7	6	6	14	15	13	14	6	7	6	6	14	15	13	14	4	5	4	4	11	11	9	11	69.4	69.4	55.5	27.771	245	245	0	323.31	0.85684	0.98167	22.237	63	0	Leave out requantified
Q9D0M5;P63168	Q9D0M5;P63168	1;1	1;1	1;1	Dynein light chain 2, cytoplasmic;Dynein light chain 1, cytoplasmic	Dynll2;Dynll1	Dynll2;Dynll1	2	1	1	1	0	0	0	0	1	1	1	1	0	0	0	0	1	1	1	1	0	0	0	0	1	1	1	1	12.4	12.4	12.4	10.35	89	89;89	0.015613	1.3338	NaN	NaN	NaN	0	0	Median
P63242;Q8BGY2	P63242	9;4	9;4	9;4	Eukaryotic translation initiation factor 5A-1	Eif5a	Eif5a	2	9	9	9	2	2	2	2	6	7	7	6	2	2	2	2	6	7	7	6	2	2	2	2	6	7	7	6	51.3	51.3	51.3	16.832	154	154;153	0	28.921	0.92359	0.98709	4.2788	33	0	Leave out requantified
P63248	P63248	1	1	1	cAMP-dependent protein kinase inhibitor alpha	Pkia	Pkia	1	1	1	1	0	0	0	0	1	0	0	0	0	0	0	0	1	0	0	0	0	0	0	0	1	0	0	0	27.6	27.6	27.6	7.9604	76	76	1	-2	NaN	NaN	NaN	0	0	Median
P63260	P63260	22	1	1	Actin, cytoplasmic 2;Actin, cytoplasmic 2, N-terminally processed	Actg1	Actg1	1	22	1	1	13	14	13	15	21	21	21	22	0	0	0	0	1	1	1	1	0	0	0	0	1	1	1	1	62.1	4.5	4.5	41.792	375	375	0	36.187	NaN	NaN	NaN	0	0	Median
P63276	P63276	2	2	2	40S ribosomal protein S17	Rps17	Rps17	1	2	2	2	0	0	0	0	1	1	2	2	0	0	0	0	1	1	2	2	0	0	0	0	1	1	2	2	23.7	23.7	23.7	15.524	135	135	0	17.189	NaN	NaN	NaN	0	0	Median
P63280	P63280	2	2	2	SUMO-conjugating enzyme UBC9	Ube2i	Ube2i	1	2	2	2	0	0	0	0	1	2	0	0	0	0	0	0	1	2	0	0	0	0	0	0	1	2	0	0	8.2	8.2	8.2	18.007	158	158	0.039536	0.91241	NaN	NaN	NaN	0	0	Median
P63323	P63323	3	3	3	40S ribosomal protein S12	Rps12	Rps12	1	3	3	3	0	1	0	1	3	3	3	3	0	1	0	1	3	3	3	3	0	1	0	1	3	3	3	3	30.3	30.3	30.3	14.525	132	132	0	108.12	0.97844	1.1054	16.554	12	0	Leave out requantified
P63325	P63325	4	4	4	40S ribosomal protein S10	Rps10	Rps10	1	4	4	4	1	1	1	1	3	3	4	2	1	1	1	1	3	3	4	2	1	1	1	1	3	3	4	2	28.5	28.5	28.5	18.916	165	165	0	29.561	0.98243	1.0407	11.632	9	0	Leave out requantified
P67984	P67984	1	1	1	60S ribosomal protein L22	Rpl22	Rpl22	1	1	1	1	0	0	0	0	1	1	1	1	0	0	0	0	1	1	1	1	0	0	0	0	1	1	1	1	10.2	10.2	10.2	14.759	128	128	0	3.0963	0.73473	0.85992	11.998	3	0	Median
P68134;P68033;P63268;P62737	P68134;P68033;P63268;P62737	14;14;13;13	1;1;1;1	1;1;1;1	Actin, alpha skeletal muscle;Actin, alpha cardiac muscle 1;Actin, gamma-enteric smooth muscle;Actin, aortic smooth muscle	Acta1;Actc1;Actg2;Acta2	Acta1;Actc1;Actg2;Acta2	4	14	1	1	9	10	10	11	14	14	14	14	1	1	1	0	1	1	1	1	1	1	1	0	1	1	1	1	31.8	4.2	4.2	42.051	377	377;377;376;377	0	85.621	1.0997	1.1758	6.3163	18	0	Plateau
P68040	P68040	14	14	14	Guanine nucleotide-binding protein subunit beta-2-like 1;Guanine nucleotide-binding protein subunit beta-2-like 1, N-terminally processed	Gnb2l1	Rack1	1	14	14	14	3	1	4	3	10	10	12	12	3	1	4	3	10	10	12	12	3	1	4	3	10	10	12	12	51.7	51.7	51.7	35.076	317	317	0	128.73	0.85534	0.91035	13.935	42	0	Leave out requantified
P68181	P68181	3	1	1	cAMP-dependent protein kinase catalytic subunit beta	Prkacb	Prkacb	1	3	1	1	0	0	0	0	0	2	3	1	0	0	0	0	0	0	1	0	0	0	0	0	0	0	1	0	8.5	3.4	3.4	40.707	351	351	0.0018501	2.0962	NaN	NaN	NaN	0	0	Median
P68254	P68254	11	7	7	14-3-3 protein theta	Ywhaq	Ywhaq	1	11	7	7	3	3	3	3	8	8	8	9	1	1	1	1	5	4	4	6	1	1	1	1	5	4	4	6	48.2	34.3	34.3	27.778	245	245	0	237.2	0.91835	1.0147	23.656	14	0	Leave out requantified
P68368	P68368	13	2	2	Tubulin alpha-4A chain	Tuba4a	Tuba4a	1	13	2	2	5	4	5	4	11	10	13	12	1	1	1	0	2	1	2	1	1	1	1	0	2	1	2	1	33.9	5.4	5.4	49.924	448	448	0	4.1551	0.53747	0.51944	9.6828	3	0	Median
P68372;Q9D6F9;CON__ENSEMBL:ENSBTAP00000025008;A2AQ07	P68372;Q9D6F9	17;12;4;4	17;12;4;4	3;2;0;0	Tubulin beta-4B chain;Tubulin beta-4A chain	Tubb4b;Tubb4a	Tubb4b;Tubb4a	4	17	17	3	6	6	7	6	16	15	17	16	6	6	7	6	16	15	17	16	1	1	2	2	3	3	3	3	49.4	49.4	9.9	49.83	445	445;444;536;451	0	323.31	0.84139	0.96908	15.934	70	0	Leave out requantified
P68373;P68369;P05214;Q9JJZ2	P68373;P68369;P05214;Q9JJZ2	15;14;12;10	1;1;1;1	1;1;1;1	Tubulin alpha-1C chain;Tubulin alpha-1A chain;Tubulin alpha-3 chain;Tubulin alpha-8 chain	Tuba1c;Tuba1a;Tuba3a;Tuba8	Tuba1c;Tuba1a;Tuba3a;Tuba8	4	15	1	1	8	7	7	7	12	13	15	13	0	0	0	0	0	0	1	0	0	0	0	0	0	0	1	0	40.5	2.9	2.9	49.909	449	449;451;450;449	0.03678	0.94293	NaN	NaN	NaN	0	0	Median
P68510	P68510	13	10	9	14-3-3 protein eta	Ywhah	Ywhah	1	13	10	9	6	6	7	6	10	12	11	10	4	4	5	4	8	9	8	8	4	4	5	4	7	8	7	8	47.2	37	32.9	28.211	246	246	0	156.26	0.88187	1.0284	8.4465	38	0	Leave out requantified
P70122	P70122	1	1	1	Ribosome maturation protein SBDS	Sbds	Sbds	1	1	1	1	0	0	0	0	0	0	1	1	0	0	0	0	0	0	1	1	0	0	0	0	0	0	1	1	3.2	3.2	3.2	28.78	250	250	0.014252	1.3715	NaN	NaN	NaN	0	0	Median
P70168	P70168	17	17	17	Importin subunit beta-1	Kpnb1	Kpnb1	1	17	17	17	2	1	3	3	5	6	14	15	2	1	3	3	5	6	14	15	2	1	3	3	5	6	14	15	25.9	25.9	25.9	97.183	876	876	0	95.736	0.91165	1.0147	15.401	34	0	Leave out requantified
P70195	P70195	4	4	4	Proteasome subunit beta type-7	Psmb7	Psmb7	1	4	4	4	1	1	0	0	3	3	2	1	1	1	0	0	3	3	2	1	1	1	0	0	3	3	2	1	14.8	14.8	14.8	29.891	277	277	0	7.1712	0.87935	0.94713	41.423	8	0	Leave out requantified
P70296;Q8VIN1	P70296	8;1	8;1	8;1	Phosphatidylethanolamine-binding protein 1;Hippocampal cholinergic neurostimulating peptide	Pebp1	Pebp1	2	8	8	8	2	3	3	3	7	5	3	5	2	3	3	3	7	5	3	5	2	3	3	3	7	5	3	5	54.5	54.5	54.5	20.83	187	187;187	0	96.319	1.1248	1.2351	18.752	12	0	Leave out requantified
P70318;P52912	P70318;P52912	4;2	4;2	4;2	Nucleolysin TIAR;Nucleolysin TIA-1	Tial1;Tia1	Tial1;Tia1	2	4	4	4	0	0	0	0	2	2	3	2	0	0	0	0	2	2	3	2	0	0	0	0	2	2	3	2	13.5	13.5	13.5	43.388	392	392;386	0	4.1598	NaN	NaN	NaN	0	0	Median
P70349	P70349	2	2	2	Histidine triad nucleotide-binding protein 1	Hint1	Hint1	1	2	2	2	1	1	1	1	2	2	2	2	1	1	1	1	2	2	2	2	1	1	1	1	2	2	2	2	30.2	30.2	30.2	13.777	126	126	0	43.587	0.88868	1.0316	7.3321	14	0	Leave out requantified
P70372	P70372	7	7	7	ELAV-like protein 1	Elavl1	Elavl1	1	7	7	7	0	0	0	0	6	4	5	3	0	0	0	0	6	4	5	3	0	0	0	0	6	4	5	3	27.3	27.3	27.3	36.169	326	326	0	50.498	0.76854	0.87991	2.2612	5	0	Leave out requantified
P70392	P70392	1	1	1	Ras-specific guanine nucleotide-releasing factor 2	Rasgrf2	Rasgrf2	1	1	1	1	0	0	0	1	0	0	0	0	0	0	0	1	0	0	0	0	0	0	0	1	0	0	0	0	0.9	0.9	0.9	135.67	1189	1189	1	-2	NaN	NaN	NaN	0	0	Median
P70444	P70444	1	1	1	BH3-interacting domain death agonist;BH3-interacting domain death agonist p15;BH3-interacting domain death agonist p13;BH3-interacting domain death agonist p11	Bid	Bid	1	1	1	1	0	0	1	0	1	0	1	0	0	0	1	0	1	0	1	0	0	0	1	0	1	0	1	0	8.7	8.7	8.7	21.951	195	195	0	2.7841	NaN	NaN	NaN	0	0	Median
P70460	P70460	9	9	9	Vasodilator-stimulated phosphoprotein	Vasp	Vasp	1	9	9	9	2	1	1	2	5	7	7	6	2	1	1	2	5	7	7	6	2	1	1	2	5	7	7	6	33.6	33.6	33.6	39.666	375	375	0	20.177	0.87926	1.0021	28.19	14	0	Leave out requantified
P70670	P70670	4	4	4	Nascent polypeptide-associated complex subunit alpha, muscle-specific form	Naca	Naca	1	4	4	4	2	2	3	3	4	3	3	3	2	2	3	3	4	3	3	3	2	2	3	3	4	3	3	3	2.5	2.5	2.5	220.5	2187	2187	0	89.679	0.79197	0.8993	48.464	12	0	Leave out requantified
P70677	P70677	1	1	1	Caspase-3;Caspase-3 subunit p17;Caspase-3 subunit p12	Casp3	Casp3	1	1	1	1	1	1	0	0	0	0	0	0	1	1	0	0	0	0	0	0	1	1	0	0	0	0	0	0	4	4	4	31.474	277	277	0.029797	1.0646	NaN	NaN	NaN	0	0	Median
P70699	P70699	4	4	4	Lysosomal alpha-glucosidase	Gaa	Gaa	1	4	4	4	1	1	2	0	1	1	2	1	1	1	2	0	1	1	2	1	1	1	2	0	1	1	2	1	5.2	5.2	5.2	106.25	953	953	0	4.3893	0.85364	0.82725	3.4286	2	0	Median
P80313	P80313	14	14	14	T-complex protein 1 subunit eta	Cct7	Cct7	1	14	14	14	3	3	2	2	11	9	12	12	3	3	2	2	11	9	12	12	3	3	2	2	11	9	12	12	32.4	32.4	32.4	59.652	544	544	0	65.425	0.91908	1.0068	9.0062	35	0	Leave out requantified
P80314	P80314	24	24	24	T-complex protein 1 subunit beta	Cct2	Cct2	1	24	24	24	3	3	2	2	21	21	21	19	3	3	2	2	21	21	21	19	3	3	2	2	21	21	21	19	58.3	58.3	58.3	57.477	535	535	0	323.31	0.95095	1.0407	15.441	70	0	Leave out requantified
P80315	P80315	18	18	18	T-complex protein 1 subunit delta	Cct4	Cct4	1	18	18	18	5	3	4	4	16	17	17	16	5	3	4	4	16	17	17	16	5	3	4	4	16	17	17	16	38.8	38.8	38.8	58.066	539	539	0	254.82	0.92183	1.0455	19.856	56	0	Leave out requantified
P80316	P80316	15	15	15	T-complex protein 1 subunit epsilon	Cct5	Cct5	1	15	15	15	5	4	4	2	12	12	12	11	5	4	4	2	12	12	12	11	5	4	4	2	12	12	12	11	30.1	30.1	30.1	59.623	541	541	0	199.86	0.89934	0.99774	9.6197	44	0	Leave out requantified
P80317;Q61390	P80317	18;5	18;5	18;5	T-complex protein 1 subunit zeta	Cct6a	Cct6a	2	18	18	18	5	6	6	4	13	12	15	15	5	6	6	4	13	12	15	15	5	6	6	4	13	12	15	15	39.5	39.5	39.5	58.004	531	531;531	0	92.458	0.94321	1.0292	16.066	51	0	Leave out requantified
P80318	P80318	22	22	22	T-complex protein 1 subunit gamma	Cct3	Cct3	1	22	22	22	5	5	6	6	18	18	18	17	5	5	6	6	18	18	18	17	5	5	6	6	18	18	18	17	47	47	47	60.629	545	545	0	121.34	0.92428	1.0629	14.086	60	0	Leave out requantified
P82343	P82343	1	1	1	N-acylglucosamine 2-epimerase	Renbp	Renbp	1	1	1	1	0	0	1	0	0	0	1	1	0	0	1	0	0	0	1	1	0	0	1	0	0	0	1	1	4.4	4.4	4.4	49.771	430	430	0.0089577	1.4678	NaN	NaN	NaN	0	0	Median
P83940	P83940	2	2	2	Transcription elongation factor B polypeptide 1	Tceb1	Eloc	1	2	2	2	0	0	0	0	0	1	2	2	0	0	0	0	0	1	2	2	0	0	0	0	0	1	2	2	19.6	19.6	19.6	12.473	112	112	0	4.0174	0.92315	1.0061	2.2842	2	0	Median
P84089	P84089	2	2	2	Enhancer of rudimentary homolog	Erh	Erh	1	2	2	2	2	2	2	1	2	2	2	2	2	2	2	1	2	2	2	2	2	2	2	1	2	2	2	2	21.2	21.2	21.2	12.259	104	104	0	126.02	0.89792	1.0256	0.79687	15	0	Leave out requantified
P84091	P84091	2	2	2	AP-2 complex subunit mu	Ap2m1	Ap2m1	1	2	2	2	0	0	0	0	1	2	1	1	0	0	0	0	1	2	1	1	0	0	0	0	1	2	1	1	3.9	3.9	3.9	49.654	435	435	0.0035492	1.8739	1.2111	1.299	NaN	1	0	Median
P84099	P84099	3	3	3	60S ribosomal protein L19	Rpl19	Rpl19	1	3	3	3	1	1	1	1	1	0	2	2	1	1	1	1	1	0	2	2	1	1	1	1	1	0	2	2	17.9	17.9	17.9	23.466	196	196	0	11.715	NaN	NaN	NaN	0	0	Median
P84104	P84104	2	1	1	Serine/arginine-rich splicing factor 3	Srsf3	Srsf3	1	2	1	1	0	1	1	1	2	1	2	2	0	1	1	1	1	1	1	1	0	1	1	1	1	1	1	1	14	5.5	5.5	19.329	164	164	0.0018002	1.9409	0.76125	0.87692	8.6555	6	0	Median
Q6ZWV3;P86048	Q6ZWV3;P86048	3;3	3;3	3;3	60S ribosomal protein L10;60S ribosomal protein L10-like	Rpl10;Rpl10l	Rpl10;Rpl10l	2	3	3	3	1	1	1	1	2	2	3	3	1	1	1	1	2	2	3	3	1	1	1	1	2	2	3	3	14.5	14.5	14.5	24.604	214	214;214	0	3.755	NaN	NaN	NaN	0	0	Median
P97298	P97298	3	1	1	Pigment epithelium-derived factor	Serpinf1	Serpinf1	1	3	1	1	0	0	1	1	2	2	1	1	0	0	0	0	1	1	0	0	0	0	0	0	1	1	0	0	11.3	4.3	4.3	46.233	417	417	0.00096805	2.4445	NaN	NaN	NaN	0	0	Median
P97310	P97310	2	2	2	DNA replication licensing factor MCM2	Mcm2	Mcm2	1	2	2	2	0	0	1	0	0	1	1	2	0	0	1	0	0	1	1	2	0	0	1	0	0	1	1	2	2.5	2.5	2.5	102.08	904	904	0.0017937	1.9293	1.3516	1.7765	NaN	1	0	Median
P97311	P97311	2	2	2	DNA replication licensing factor MCM6	Mcm6	Mcm6	1	2	2	2	0	0	2	0	1	0	0	0	0	0	2	0	1	0	0	0	0	0	2	0	1	0	0	0	2.8	2.8	2.8	92.866	821	821	0.013578	1.3962	1.3959	1.5335	NaN	1	0	Median
P97350	P97350	3	3	3	Plakophilin-1	Pkp1	Pkp1	1	3	3	3	0	0	0	0	2	2	1	0	0	0	0	0	2	2	1	0	0	0	0	0	2	2	1	0	4.8	4.8	4.8	80.895	728	728	0	4.9397	NaN	NaN	NaN	0	0	Median
P97351	P97351	10	10	10	40S ribosomal protein S3a	Rps3a	Rps3a	1	10	10	10	0	1	0	0	6	8	7	5	0	1	0	0	6	8	7	5	0	1	0	0	6	8	7	5	34.5	34.5	34.5	29.885	264	264	0	35.685	0.90049	1.0172	25.308	12	0	Leave out requantified
P97352	P97352	1	1	1	Protein S100-A13	S100a13	S100a13	1	1	1	1	0	0	0	0	0	0	1	0	0	0	0	0	0	0	1	0	0	0	0	0	0	0	1	0	11.2	11.2	11.2	11.158	98	98	0.032281	0.97633	NaN	NaN	NaN	0	0	Median
P97355	P97355	1	1	1	Spermine synthase	Sms	Sms	1	1	1	1	0	0	0	0	0	0	1	0	0	0	0	0	0	0	1	0	0	0	0	0	0	0	1	0	2.2	2.2	2.2	41.313	366	366	0.04383	0.87122	NaN	NaN	NaN	0	0	Median
P97369	P97369	1	1	1	Neutrophil cytosol factor 4	Ncf4	Ncf4	1	1	1	1	0	0	0	0	0	0	1	1	0	0	0	0	0	0	1	1	0	0	0	0	0	0	1	1	4.7	4.7	4.7	38.707	339	339	1	-2	NaN	NaN	NaN	0	0	Median
P97371	P97371	9	9	9	Proteasome activator complex subunit 1	Psme1	Psme1	1	9	9	9	1	2	2	3	6	6	8	8	1	2	2	3	6	6	8	8	1	2	2	3	6	6	8	8	40.2	40.2	40.2	28.673	249	249	0	66.82	1.0015	1.1043	18.675	12	0	Leave out requantified
P97372	P97372	10	10	10	Proteasome activator complex subunit 2	Psme2	Psme2	1	10	10	10	1	2	1	1	4	6	5	5	1	2	1	1	4	6	5	5	1	2	1	1	4	6	5	5	36	36	36	27.057	239	239	0	29.249	0.81959	0.89914	12.536	16	0	Leave out requantified
P97449	P97449	10	10	10	Aminopeptidase N	Anpep	Anpep	1	10	10	10	7	7	9	8	1	1	1	2	7	7	9	8	1	1	1	2	7	7	9	8	1	1	1	2	12.8	12.8	12.8	109.65	966	966	0	24.256	1.0317	1.1743	8.159	24	0	Leave out requantified
P97461	P97461	4	4	4	40S ribosomal protein S5;40S ribosomal protein S5, N-terminally processed	Rps5	Rps5	1	4	4	4	0	0	1	1	3	4	4	2	0	0	1	1	3	4	4	2	0	0	1	1	3	4	4	2	21.6	21.6	21.6	22.889	204	204	0	32.359	0.80494	0.91692	8.5293	7	0	Leave out requantified
P97470	P97470	2	2	2	Serine/threonine-protein phosphatase 4 catalytic subunit	Ppp4c	Ppp4c	1	2	2	2	0	0	0	0	1	1	0	2	0	0	0	0	1	1	0	2	0	0	0	0	1	1	0	2	7.8	7.8	7.8	35.08	307	307	0	3.9776	NaN	NaN	NaN	0	0	Median
P97765	P97765	1	1	1	WW domain-binding protein 2	Wbp2	Wbp2	1	1	1	1	0	0	0	0	1	0	1	1	0	0	0	0	1	0	1	1	0	0	0	0	1	0	1	1	3.8	3.8	3.8	28.032	261	261	0.020331	1.1882	NaN	NaN	NaN	0	0	Median
P97797;A0A0A6YYP6	P97797	4;1	4;1	4;1	Tyrosine-protein phosphatase non-receptor type substrate 1	Sirpa	Sirpa	2	4	4	4	2	2	1	2	3	1	2	1	2	2	1	2	3	1	2	1	2	2	1	2	3	1	2	1	8.4	8.4	8.4	56.424	513	513;397	0	4.0584	1.7797	1.9617	NaN	1	0	Median
P97807	P97807	9	9	9	Fumarate hydratase, mitochondrial	Fh	Fh	1	9	9	9	0	0	2	0	7	6	5	5	0	0	2	0	7	6	5	5	0	0	2	0	7	6	5	5	23.3	23.3	23.3	54.356	507	507	0	57.129	0.99897	1.0667	31.071	15	0	Leave out requantified
P97821	P97821	3	3	3	Dipeptidyl peptidase 1;Dipeptidyl peptidase 1 exclusion domain chain;Dipeptidyl peptidase 1 heavy chain;Dipeptidyl peptidase 1 light chain	Ctsc	Ctsc	1	3	3	3	1	1	1	1	0	1	1	1	1	1	1	1	0	1	1	1	1	1	1	1	0	1	1	1	8.2	8.2	8.2	52.376	462	462	0	5.9198	NaN	NaN	NaN	0	0	Median
P97822	P97822	2	2	2	Acidic leucine-rich nuclear phosphoprotein 32 family member E	Anp32e	Anp32e	1	2	2	2	0	0	0	0	0	0	2	0	0	0	0	0	0	0	2	0	0	0	0	0	0	0	2	0	11.9	11.9	11.9	29.622	260	260	0	3.5341	NaN	NaN	NaN	0	0	Median
P97855	P97855	9	9	9	Ras GTPase-activating protein-binding protein 1	G3bp1	G3bp1	1	9	9	9	1	1	1	1	6	4	5	9	1	1	1	1	6	4	5	9	1	1	1	1	6	4	5	9	25.4	25.4	25.4	51.828	465	465	0	24.438	0.96355	1.0696	12.758	11	0	Leave out requantified
P98078	P98078	2	2	2	Disabled homolog 2	Dab2	Dab2	1	2	2	2	0	0	0	0	2	2	2	2	0	0	0	0	2	2	2	2	0	0	0	0	2	2	2	2	3.9	3.9	3.9	82.311	766	766	0	3.3979	NaN	NaN	NaN	0	0	Median
P99024	P99024	16	4	3	Tubulin beta-5 chain	Tubb5	Tubb5	1	16	4	3	7	7	7	6	15	15	16	15	2	2	2	2	4	4	4	4	1	1	1	1	3	3	3	3	45.7	13.3	9.9	49.67	444	444	0	67.326	0.87154	0.96833	5.9246	16	0	Leave out requantified
P99026	P99026	8	8	8	Proteasome subunit beta type-4	Psmb4	Psmb4	1	8	8	8	1	2	1	2	7	8	7	8	1	2	1	2	7	8	7	8	1	2	1	2	7	8	7	8	48.5	48.5	48.5	29.116	264	264	0	60.876	0.88604	0.98835	4.6274	23	0	Leave out requantified
P99027	P99027	5	5	5	60S acidic ribosomal protein P2	Rplp2	Rplp2	1	5	5	5	1	1	2	1	4	3	4	5	1	1	2	1	4	3	4	5	1	1	2	1	4	3	4	5	76.5	76.5	76.5	11.651	115	115	0	127.7	0.90139	0.98325	7.1347	10	0	Leave out requantified
P99029	P99029	6	6	6	Peroxiredoxin-5, mitochondrial	Prdx5	Prdx5	1	6	6	6	2	2	1	1	3	5	5	6	2	2	1	1	3	5	5	6	2	2	1	1	3	5	5	6	29.5	29.5	29.5	21.897	210	210	0	13.283	1.0754	1.1645	3.4776	2	0	Median
Q00612;P97324;REV__P46662	Q00612	19;7;1	19;7;1	19;7;1	Glucose-6-phosphate 1-dehydrogenase X	G6pdx	G6pdx	3	19	19	19	3	3	5	4	13	16	16	18	3	3	5	4	13	16	16	18	3	3	5	4	13	16	16	18	42.1	42.1	42.1	59.262	515	515;513;596	0	80.804	0.98079	1.0952	13.335	42	0	Leave out requantified
Q00651	Q00651	2	2	2	Integrin alpha-4	Itga4	Itga4	1	2	2	2	0	0	1	1	0	0	1	0	0	0	1	1	0	0	1	0	0	0	1	1	0	0	1	0	2.6	2.6	2.6	115.69	1039	1039	0.0090759	1.516	NaN	NaN	NaN	0	0	Median
Q01405	Q01405	5	3	3	Protein transport protein Sec23A	Sec23a	Sec23a	1	5	3	3	0	0	0	0	1	1	4	3	0	0	0	0	0	0	2	2	0	0	0	0	0	0	2	2	8.6	5.5	5.5	86.161	765	765	0	2.785	NaN	NaN	NaN	0	0	Median
Q01514	Q01514	1	1	1	Interferon-induced guanylate-binding protein 1	Gbp1	Gbp1	1	1	1	1	0	0	0	0	0	1	0	1	0	0	0	0	0	1	0	1	0	0	0	0	0	1	0	1	1.9	1.9	1.9	67.711	589	589	0.0091362	1.538	NaN	NaN	NaN	0	0	Median
Q01730	Q01730	2	2	2	Ras suppressor protein 1	Rsu1	Rsu1	1	2	2	2	0	0	0	0	1	2	1	1	0	0	0	0	1	2	1	1	0	0	0	0	1	2	1	1	5.4	5.4	5.4	31.55	277	277	0	2.7614	1.0185	1.1951	NaN	1	0	Median
Q01853	Q01853	26	26	26	Transitional endoplasmic reticulum ATPase	Vcp	Vcp	1	26	26	26	4	6	7	5	10	14	26	23	4	6	7	5	10	14	26	23	4	6	7	5	10	14	26	23	41.3	41.3	41.3	89.321	806	806	0	164.8	0.89606	1.0219	12.334	52	0	Leave out requantified
Q02053;P31254	Q02053	19;4	19;4	19;4	Ubiquitin-like modifier-activating enzyme 1	Uba1	Uba1	2	19	19	19	3	4	4	1	14	15	16	14	3	4	4	1	14	15	16	14	3	4	4	1	14	15	16	14	24.3	24.3	24.3	117.81	1058	1058;1058	0	195.03	0.90643	0.99584	17.249	34	0	Leave out requantified
Q02257	Q02257	15	15	15	Junction plakoglobin	Jup	Jup	1	15	15	15	0	1	0	0	14	13	4	2	0	1	0	0	14	13	4	2	0	1	0	0	14	13	4	2	26.2	26.2	26.2	81.8	745	745	0	51.549	NaN	NaN	NaN	0	0	Median
Q02819	Q02819	19	19	19	Nucleobindin-1	Nucb1	Nucb1	1	19	19	19	11	13	15	11	7	8	8	8	11	13	15	11	7	8	8	8	11	13	15	11	7	8	8	8	47.9	47.9	47.9	53.408	459	459	0	66.871	0.44927	0.49476	15.784	42	0	Leave out requantified
Q03265	Q03265	1	1	1	ATP synthase subunit alpha, mitochondrial	Atp5a1	Atp5f1a	1	1	1	1	0	1	1	0	0	0	0	0	0	1	1	0	0	0	0	0	0	1	1	0	0	0	0	0	1.8	1.8	1.8	59.752	553	553	0.045303	0.84054	NaN	NaN	NaN	0	0	Median
Q03717	Q03717	1	1	1	Potassium voltage-gated channel subfamily B member 1	Kcnb1	Kcnb1	1	1	1	1	0	0	0	0	0	0	1	1	0	0	0	0	0	0	1	1	0	0	0	0	0	0	1	1	1.5	1.5	1.5	95.59	857	857	1	-2	NaN	NaN	NaN	0	0	Median
Q03958	Q03958	1	1	1	Prefoldin subunit 6	Pfdn6	Pfdn6	1	1	1	1	0	0	0	0	1	1	1	1	0	0	0	0	1	1	1	1	0	0	0	0	1	1	1	1	9.4	9.4	9.4	14.454	127	127	0	16.776	NaN	NaN	NaN	0	0	Median
Q04447	Q04447	14	14	14	Creatine kinase B-type	Ckb	Ckb	1	14	14	14	2	2	1	1	9	9	12	11	2	2	1	1	9	9	12	11	2	2	1	1	9	9	12	11	54.6	54.6	54.6	42.713	381	381	0	278.95	0.94474	1.029	11.222	36	0	Leave out requantified
Q04646	Q04646	3	3	3	Sodium/potassium-transporting ATPase subunit gamma	Fxyd2	Fxyd2	1	3	3	3	1	2	3	3	2	2	2	1	1	2	3	3	2	2	2	1	1	2	3	3	2	2	2	1	44.3	44.3	44.3	7.5194	70	70	0	6.7178	0.58096	0.5609	NaN	1	0	Median
Q04857	Q04857	1	1	1	Collagen alpha-1(VI) chain	Col6a1	Col6a1	1	1	1	1	1	1	1	1	0	0	0	0	1	1	1	1	0	0	0	0	1	1	1	1	0	0	0	0	0.9	0.9	0.9	108.49	1025	1025	0.0092127	1.568	NaN	NaN	NaN	0	0	Median
Q05144	Q05144	3	3	1	Ras-related C3 botulinum toxin substrate 2	Rac2	Rac2	1	3	3	1	0	0	0	1	1	3	3	3	0	0	0	1	1	3	3	3	0	0	0	0	0	1	1	1	17.7	17.7	7.3	21.441	192	192	0	3.9615	0.86844	1.0142	6.2959	5	0	Median
Q05816	Q05816	3	3	3	Fatty acid-binding protein, epidermal	Fabp5	Fabp5	1	3	3	3	0	0	1	0	3	3	3	3	0	0	1	0	3	3	3	3	0	0	1	0	3	3	3	3	22.2	22.2	22.2	15.137	135	135	0	17.402	0.75692	0.88334	24.855	10	0	Leave out requantified
Q05915	Q05915	2	2	2	GTP cyclohydrolase 1	Gch1	Gch1	1	2	2	2	0	0	0	0	0	1	1	1	0	0	0	0	0	1	1	1	0	0	0	0	0	1	1	1	6.6	6.6	6.6	27.014	241	241	0.015674	1.343	NaN	NaN	NaN	0	0	Median
Q06138	Q06138	7	7	7	Calcium-binding protein 39	Cab39	Cab39	1	7	7	7	0	0	0	0	7	5	6	4	0	0	0	0	7	5	6	4	0	0	0	0	7	5	6	4	20.2	20.2	20.2	39.842	341	341	0	17.681	0.82968	0.9715	27.549	6	0	Leave out requantified
Q06890	Q06890	5	5	5	Clusterin;Clusterin beta chain;Clusterin alpha chain	Clu	Clu	1	5	5	5	2	3	1	3	3	3	2	1	2	3	1	3	3	3	2	1	2	3	1	3	3	3	2	1	14.1	14.1	14.1	51.655	448	448	0	24.089	1.8131	2.0379	12.795	8	0	Leave out requantified
Q07797	Q07797	15	15	15	Galectin-3-binding protein	Lgals3bp	Lgals3bp	1	15	15	15	5	7	7	7	9	10	11	11	5	7	7	7	9	10	11	11	5	7	7	7	9	10	11	11	33.3	33.3	33.3	64.49	577	577	0	130.71	1.0112	1.2201	23.758	23	0	Leave out requantified
Q07813	Q07813	3	3	1	Apoptosis regulator BAX	Bax	Bax	1	3	3	1	0	0	1	1	3	2	3	2	0	0	1	1	3	2	3	2	0	0	1	1	1	1	1	1	24	24	6.8	21.394	192	192	0	64.587	0.82905	0.91248	2.3973	4	0	Linear
Q08189	Q08189	1	1	1	Protein-glutamine gamma-glutamyltransferase E;Protein-glutamine gamma-glutamyltransferase E 50 kDa catalytic chain;Protein-glutamine gamma-glutamyltransferase E 27 kDa non-catalytic chain	Tgm3	Tgm3	1	1	1	1	0	1	0	0	0	0	0	0	0	1	0	0	0	0	0	0	0	1	0	0	0	0	0	0	1.9	1.9	1.9	77.308	693	693	0.029979	1.0169	NaN	NaN	NaN	0	0	Median
Q08943	Q08943	3	3	3	FACT complex subunit SSRP1	Ssrp1	Ssrp1	1	3	3	3	0	0	0	0	2	1	2	2	0	0	0	0	2	1	2	2	0	0	0	0	2	1	2	2	5.2	5.2	5.2	80.859	708	708	0	5.6344	1.1158	1.3136	NaN	1	0	Median
Q09014	Q09014	4	4	4	Neutrophil cytosol factor 1	Ncf1	Ncf1	1	4	4	4	0	0	0	0	2	2	2	4	0	0	0	0	2	2	2	4	0	0	0	0	2	2	2	4	11.3	11.3	11.3	44.666	390	390	0	7.492	NaN	NaN	NaN	0	0	Median
Q09200	Q09200	4	4	4	Beta-1,4 N-acetylgalactosaminyltransferase 1	B4galnt1	B4galnt1	1	4	4	4	1	1	2	1	0	0	0	1	1	1	2	1	0	0	0	1	1	1	2	1	0	0	0	1	8.1	8.1	8.1	59.211	533	533	0	3.8912	0.85405	0.93606	NaN	1	0	Median
Q0VFX2	Q0VFX2	1	1	1	Uncharacterized protein C9orf117 homolog		Cfap157	1	1	1	1	0	0	0	0	0	0	1	1	0	0	0	0	0	0	1	1	0	0	0	0	0	0	1	1	1.3	1.3	1.3	61.047	523	523	0.01682	1.2643	0.74959	0.81654	20.163	2	0	Median
Q0VGB7	Q0VGB7	1	1	1	Serine/threonine-protein phosphatase 4 regulatory subunit 2	Ppp4r2	Ppp4r2	1	1	1	1	0	0	0	0	0	0	1	0	0	0	0	0	0	0	1	0	0	0	0	0	0	0	1	0	3.6	3.6	3.6	46.478	417	417	0.0051458	1.7231	NaN	NaN	NaN	0	0	Median
Q11011	Q11011	3	3	3	Puromycin-sensitive aminopeptidase	Npepps	Npepps	1	3	3	3	0	0	0	0	1	0	1	2	0	0	0	0	1	0	1	2	0	0	0	0	1	0	1	2	3.7	3.7	3.7	103.32	920	920	0	5.0267	NaN	NaN	NaN	0	0	Median
Q11136	Q11136	7	7	7	Xaa-Pro dipeptidase	Pepd	Pepd	1	7	7	7	2	3	1	0	3	3	4	3	2	3	1	0	3	3	4	3	2	3	1	0	3	3	4	3	13.8	13.8	13.8	55.028	493	493	0	14.96	0.86217	1.0095	12.198	6	0	Leave out requantified
Q148R4	Q148R4	3	3	3		Spink5	Spink5	1	3	3	3	1	1	1	2	0	1	0	0	1	1	1	2	0	1	0	0	1	1	1	2	0	1	0	0	3.1	3.1	3.1	114.89	1017	1017	0	4.4954	1.0691	1.2576	NaN	1	0	Median
Q1HFZ0	Q1HFZ0	3	3	3	tRNA (cytosine(34)-C(5))-methyltransferase	Nsun2	Nsun2	1	3	3	3	0	0	0	0	3	1	2	3	0	0	0	0	3	1	2	3	0	0	0	0	3	1	2	3	5.2	5.2	5.2	85.451	757	757	0	5.8452	NaN	NaN	NaN	0	0	Median
Q2EMV9	Q2EMV9	2	2	2	Poly [ADP-ribose] polymerase 14	Parp14	Parp14	1	2	2	2	0	0	0	0	1	1	2	0	0	0	0	0	1	1	2	0	0	0	0	0	1	1	2	0	1.5	1.5	1.5	203.8	1817	1817	0.022946	1.1345	0.95345	1.0381	0.43962	2	0	Median
Q2VPR5	Q2VPR5	1	1	1		Hdgfl1	Hdgfl1	1	1	1	1	0	0	0	0	1	0	0	0	0	0	0	0	1	0	0	0	0	0	0	0	1	0	0	0	6	6	6	31.682	283	283	0.0089943	1.476	NaN	NaN	NaN	0	0	Median
Q3TCN2	Q3TCN2	4	4	4	Putative phospholipase B-like 2;Putative phospholipase B-like 2 28 kDa form;Putative phospholipase B-like 2 40 kDa form;Putative phospholipase B-like 2 15 kDa form	Plbd2	Plbd2	1	4	4	4	2	2	4	3	1	0	0	0	2	2	4	3	1	0	0	0	2	2	4	3	1	0	0	0	7.2	7.2	7.2	66.289	594	594	0	7.2493	0.89823	0.95589	4.7702	8	0	Leave out requantified
Q6ZWQ9;Q3THE2;Q9CQ19	Q6ZWQ9;Q3THE2;Q9CQ19	2;2;1	2;2;1	2;2;1	Myosin regulatory light chain 12B;Myosin regulatory light polypeptide 9	Myl12a;Myl12b;Myl9	Myl12a;Myl12b;Myl9	3	2	2	2	0	0	1	1	0	0	2	0	0	0	1	1	0	0	2	0	0	0	1	1	0	0	2	0	11.6	11.6	11.6	19.895	172	172;172;172	0	3.6596	0.87335	0.9626	1.721	2	0	Median
Q3THK7	Q3THK7	2	2	2	GMP synthase [glutamine-hydrolyzing]	Gmps	Gmps	1	2	2	2	0	0	0	0	1	1	1	1	0	0	0	0	1	1	1	1	0	0	0	0	1	1	1	1	4.5	4.5	4.5	76.723	693	693	0	10.241	NaN	NaN	NaN	0	0	Median
Q3THS6;Q91X83	Q3THS6	7;2	7;2	7;2	S-adenosylmethionine synthase isoform type-2	Mat2a	Mat2a	2	7	7	7	1	1	1	1	4	4	7	5	1	1	1	1	4	4	7	5	1	1	1	1	4	4	7	5	22.3	22.3	22.3	43.688	395	395;396	0	15.049	0.82282	0.90867	NaN	1	0	Median
Q3TIX6	Q3TIX6	1	1	1		Fubp3	Fubp3	1	1	1	1	0	0	0	0	0	0	1	0	0	0	0	0	0	0	1	0	0	0	0	0	0	0	1	0	1.7	1.7	1.7	61.959	575	575	1	-2	NaN	NaN	NaN	0	0	Median
Q3TIX9	Q3TIX9	1	1	1	U4/U6.U5 tri-snRNP-associated protein 2	Usp39	Usp39	1	1	1	1	0	0	0	0	0	0	1	1	0	0	0	0	0	0	1	1	0	0	0	0	0	0	1	1	2.7	2.7	2.7	65.146	564	564	0	4.7045	NaN	NaN	NaN	0	0	Median
Q3TLR7	Q3TLR7	1	1	1	Denticleless protein homolog	Dtl	Dtl	1	1	1	1	0	0	0	0	0	0	0	1	0	0	0	0	0	0	0	1	0	0	0	0	0	0	0	1	2.7	2.7	2.7	79.13	729	729	1	-2	NaN	NaN	NaN	0	0	Median
Q3TRM8;P52792	Q3TRM8	14;1	14;1	12;1	Hexokinase-3	Hk3	Hk3	2	14	14	12	1	1	1	1	5	4	12	10	1	1	1	1	5	4	12	10	1	1	1	1	4	4	10	10	17	17	14.2	100.1	922	922;465	0	27.432	0.81636	0.95465	9.5144	4	0	Leave out requantified
Q3TW96;Q91YN5;Q6P549	Q3TW96	14;1;1	14;1;1	14;1;1	UDP-N-acetylhexosamine pyrophosphorylase-like protein 1	Uap1l1	Uap1l1	3	14	14	14	6	5	6	5	9	8	10	9	6	5	6	5	9	8	10	9	6	5	6	5	9	8	10	9	28.8	28.8	28.8	56.613	507	507;522;1257	0	41.744	0.90372	1.0038	36.686	28	0	Leave out requantified
Q3TXS7	Q3TXS7	1	1	1	26S proteasome non-ATPase regulatory subunit 1	Psmd1	Psmd1	1	1	1	1	0	0	0	0	0	0	1	1	0	0	0	0	0	0	1	1	0	0	0	0	0	0	1	1	1.3	1.3	1.3	105.73	953	953	0.018237	1.2411	NaN	NaN	NaN	0	0	Median
Q3U0V1	Q3U0V1	11	11	10	Far upstream element-binding protein 2	Khsrp	Khsrp	1	11	11	10	1	1	3	3	8	7	9	11	1	1	3	3	8	7	9	11	1	1	3	3	7	7	8	10	23.1	23.1	21.3	76.775	748	748	0	27.181	0.92046	0.98072	8.523	19	0	Leave out requantified
Q3U1C6	Q3U1C6	1	1	1	Putative deoxyribonuclease TATDN3	Tatdn3	Tatdn3	1	1	1	1	0	0	0	0	1	0	1	0	0	0	0	0	1	0	1	0	0	0	0	0	1	0	1	0	5.8	5.8	5.8	32.436	294	294	0.0026786	1.9176	NaN	NaN	NaN	0	0	Median
Q3U1J4	Q3U1J4	5	5	5	DNA damage-binding protein 1	Ddb1	Ddb1	1	5	5	5	0	1	0	0	1	0	2	3	0	1	0	0	1	0	2	3	0	1	0	0	1	0	2	3	6.2	6.2	6.2	126.85	1140	1140	0	4.1035	1.1425	1.1121	NaN	1	0	Median
Q3U308	Q3U308	1	1	1	Cytoplasmic tRNA 2-thiolation protein 2	Ctu2	Ctu2	1	1	1	1	0	0	0	0	0	0	1	0	0	0	0	0	0	0	1	0	0	0	0	0	0	0	1	0	2.1	2.1	2.1	56.104	514	514	0	3.5293	NaN	NaN	NaN	0	0	Median
Q3U5F4	Q3U5F4	1	1	1	YrdC domain-containing protein, mitochondrial	Yrdc	Yrdc	1	1	1	1	0	0	0	0	1	1	1	1	0	0	0	0	1	1	1	1	0	0	0	0	1	1	1	1	5	5	5	29.454	280	280	0.0018832	2.269	NaN	NaN	NaN	0	0	Median
Q3U5Q7	Q3U5Q7	9	9	9	UMP-CMP kinase 2, mitochondrial	Cmpk2	Cmpk2	1	9	9	9	2	2	2	1	5	4	7	7	2	2	2	1	5	4	7	7	2	2	2	1	5	4	7	7	25.5	25.5	25.5	50.036	447	447	0	31.216	NaN	NaN	NaN	0	0	Median
Q3U687;Q64282;D3Z6F0	Q3U687;Q64282;D3Z6F0	2;2;1	2;2;1	2;2;1	Interferon-induced protein with tetratricopeptide repeats 1	2010002M12Rik;Ifit1;Gm14446	Ifit1bl2;Ifit1;Ifit1bl1	3	2	2	2	0	0	0	1	0	0	1	0	0	0	0	1	0	0	1	0	0	0	0	1	0	0	1	0	5.8	5.8	5.8	54.065	466	466;463;470	0.0035556	1.8827	NaN	NaN	NaN	0	0	Median
Q3U7R1	Q3U7R1	1	1	1	Extended synaptotagmin-1	Esyt1	Esyt1	1	1	1	1	0	0	0	0	1	0	0	0	0	0	0	0	1	0	0	0	0	0	0	0	1	0	0	0	1.3	1.3	1.3	121.55	1092	1092	1	-2	NaN	NaN	NaN	0	0	Median
Q3UGR5	Q3UGR5	1	1	1	Haloacid dehalogenase-like hydrolase domain-containing protein 2	Hdhd2	Hdhd2	1	1	1	1	0	0	0	0	0	0	1	1	0	0	0	0	0	0	1	1	0	0	0	0	0	0	1	1	5	5	5	28.73	259	259	0.0091743	1.5493	NaN	NaN	NaN	0	0	Median
Q3UJB0	Q3UJB0	4	4	4		Sf3b2	Sf3b2	1	4	4	4	0	0	0	0	2	3	3	3	0	0	0	0	2	3	3	3	0	0	0	0	2	3	3	3	5.8	5.8	5.8	98.197	878	878	0	8.257	0.94141	1.0396	42.575	5	0	Leave out requantified
Q3UJF0	Q3UJF0	1	1	1	G-protein coupled receptor 55	Gpr55	Gpr55	1	1	1	1	0	0	0	0	1	0	0	0	0	0	0	0	1	0	0	0	0	0	0	0	1	0	0	0	3.4	3.4	3.4	38.09	327	327	0.013567	1.3959	1.0579	1.2077	NaN	1	0	Median
Q3UKJ7	Q3UKJ7	1	1	1	WD40 repeat-containing protein SMU1;WD40 repeat-containing protein SMU1, N-terminally processed	Smu1	Smu1	1	1	1	1	0	0	0	0	0	1	1	1	0	0	0	0	0	1	1	1	0	0	0	0	0	1	1	1	1.9	1.9	1.9	57.543	513	513	0.0017953	1.9321	NaN	NaN	NaN	0	0	Median
Q3ULJ0	Q3ULJ0	1	1	1	Glycerol-3-phosphate dehydrogenase 1-like protein	Gpd1l	Gpd1l	1	1	1	1	0	0	0	0	1	1	1	1	0	0	0	0	1	1	1	1	0	0	0	0	1	1	1	1	3.4	3.4	3.4	38.225	351	351	0.016962	1.2827	NaN	NaN	NaN	0	0	Median
Q3UM45	Q3UM45	3	3	3	Protein phosphatase 1 regulatory subunit 7	Ppp1r7	Ppp1r7	1	3	3	3	0	0	0	0	0	0	2	2	0	0	0	0	0	0	2	2	0	0	0	0	0	0	2	2	10.5	10.5	10.5	41.291	361	361	0	4.9412	0.87362	1.0266	NaN	1	0	Median
Q9D3R6;Q3UMC0	Q9D3R6;Q3UMC0	1;1	1;1	1;1	Katanin p60 ATPase-containing subunit A-like 2;Spermatogenesis-associated protein 5	Katnal2;Spata5	Katnal2;Spata5	2	1	1	1	1	1	1	1	0	0	0	1	1	1	1	1	0	0	0	1	1	1	1	1	0	0	0	1	2.2	2.2	2.2	61.152	539	539;893	0	4.1779	1.3418	1.7765	16.73	3	0	Plateau
Q3UPH1	Q3UPH1	1	1	1	Protein PRRC1	Prrc1	Prrc1	1	1	1	1	0	0	0	0	0	0	1	0	0	0	0	0	0	0	1	0	0	0	0	0	0	0	1	0	6.5	6.5	6.5	46.297	443	443	0.036755	0.94158	NaN	NaN	NaN	0	0	Median
Q3UPL0	Q3UPL0	3	3	3	Protein transport protein Sec31A	Sec31a	Sec31a	1	3	3	3	0	0	0	0	1	0	1	1	0	0	0	0	1	0	1	1	0	0	0	0	1	0	1	1	3.4	3.4	3.4	133.57	1230	1230	0	4.1779	1.2854	1.3393	NaN	1	0	Median
Q3UQ28	Q3UQ28	6	6	6	Peroxidasin homolog	Pxdn	Pxdn	1	6	6	6	4	3	2	5	0	0	0	0	4	3	2	5	0	0	0	0	4	3	2	5	0	0	0	0	3.7	3.7	3.7	165.1	1475	1475	0	6.2043	NaN	NaN	NaN	0	0	Median
Q3UR70	Q3UR70	1	1	1	Transforming growth factor-beta receptor-associated protein 1	Tgfbrap1	Tgfbrap1	1	1	1	1	0	0	0	0	1	0	0	0	0	0	0	0	1	0	0	0	0	0	0	0	1	0	0	0	1.3	1.3	1.3	97.302	860	860	0	2.8037	NaN	NaN	NaN	0	0	Median
Q3UV17	Q3UV17	10	3	3	Keratin, type II cytoskeletal 2 oral	Krt76	Krt76	1	10	3	3	2	1	2	2	8	8	3	3	1	1	1	1	3	2	1	1	1	1	1	1	3	2	1	1	12.1	4.4	4.4	62.844	594	594	0	4.9339	NaN	NaN	NaN	0	0	Median
Q3UWL8	Q3UWL8	2	2	2	Prefoldin subunit 4	Pfdn4	Pfdn4	1	2	2	2	0	0	0	0	0	0	1	2	0	0	0	0	0	0	1	2	0	0	0	0	0	0	1	2	20.1	20.1	20.1	15.238	134	134	0	5.8919	NaN	NaN	NaN	0	0	Median
Q3UXZ6	Q3UXZ6	1	1	1	Protein FAM81A	Fam81a	Fam81a	1	1	1	1	0	0	0	0	0	0	1	0	0	0	0	0	0	0	1	0	0	0	0	0	0	0	1	0	3.3	3.3	3.3	41.709	364	364	1	-2	NaN	NaN	NaN	0	0	Median
Q3V0C5	Q3V0C5	1	1	1	Ubiquitin carboxyl-terminal hydrolase 48	Usp48	Usp48	1	1	1	1	0	0	0	0	1	0	0	0	0	0	0	0	1	0	0	0	0	0	0	0	1	0	0	0	1.8	1.8	1.8	120.63	1052	1052	1	-2	NaN	NaN	NaN	0	0	Median
Q3V0M2	Q3V0M2	1	1	1	Leucine-rich repeat-containing protein 36	Lrrc36	Lrrc36	1	1	1	1	0	0	0	0	0	0	1	0	0	0	0	0	0	0	1	0	0	0	0	0	0	0	1	0	2.3	2.3	2.3	83.762	755	755	1	-2	NaN	NaN	NaN	0	0	Median
Q3V0P3	Q3V0P3	2	2	2		Gm1527	Gm1527	1	2	2	2	0	0	0	0	0	1	0	1	0	0	0	0	0	1	0	1	0	0	0	0	0	1	0	1	4.6	4.6	4.6	74.178	650	650	0.015699	1.3486	NaN	NaN	NaN	0	0	Median
Q45VK7	Q45VK7	1	1	1	Cytoplasmic dynein 2 heavy chain 1	Dync2h1	Dync2h1	1	1	1	1	0	0	0	0	1	0	0	0	0	0	0	0	1	0	0	0	0	0	0	0	1	0	0	0	0.3	0.3	0.3	492.33	4306	4306	0.0018484	2.0934	1.2606	1.3324	NaN	1	0	Median
Q4FZC9	Q4FZC9	1	1	1	Nesprin-3	Syne3	Syne3	1	1	1	1	0	0	0	0	0	0	0	1	0	0	0	0	0	0	0	1	0	0	0	0	0	0	0	1	1.3	1.3	1.3	112.03	975	975	0.017107	1.3149	NaN	NaN	NaN	0	0	Median
Q4G0F8	Q4G0F8	1	1	1	Ubinuclein-1	Ubn1	Ubn1	1	1	1	1	0	0	1	1	0	0	0	0	0	0	1	1	0	0	0	0	0	0	1	1	0	0	0	0	0.9	0.9	0.9	122.33	1135	1135	0.02983	1.0084	NaN	NaN	NaN	0	0	Median
Q4KML4	Q4KML4	2	2	2	Costars family protein ABRACL	Abracl	Abracl	1	2	2	2	0	0	0	0	2	2	2	2	0	0	0	0	2	2	2	2	0	0	0	0	2	2	2	2	30.9	30.9	30.9	9.0303	81	81	0	9.2673	0.91456	1.0538	6.28	4	0	Median
Q4VAA2	Q4VAA2	1	1	1	Protein CDV3	Cdv3	Cdv3	1	1	1	1	1	0	0	0	1	1	1	1	1	0	0	0	1	1	1	1	1	0	0	0	1	1	1	1	2.8	2.8	2.8	29.729	281	281	0.019608	1.2053	0.9756	1.1398	6.7746	3	0	Median
Q501J6	Q501J6	6	2	2	Probable ATP-dependent RNA helicase DDX17	Ddx17	Ddx17	1	6	2	2	1	1	1	1	5	4	4	3	0	0	0	0	1	1	1	0	0	0	0	0	1	1	1	0	10.8	4	4	72.399	650	650	0	2.6954	NaN	NaN	NaN	0	0	Median
Q505F5	Q505F5	4	4	4	Leucine-rich repeat-containing protein 47	Lrrc47	Lrrc47	1	4	4	4	0	0	0	0	1	0	3	3	0	0	0	0	1	0	3	3	0	0	0	0	1	0	3	3	10.5	10.5	10.5	63.589	581	581	0	6.4182	NaN	NaN	NaN	0	0	Median
Q569Z6	Q569Z6	1	1	1	Thyroid hormone receptor-associated protein 3	Thrap3	Thrap3	1	1	1	1	0	0	0	0	0	1	0	0	0	0	0	0	0	1	0	0	0	0	0	0	0	1	0	0	1.4	1.4	1.4	108.18	951	951	0.037344	0.9367	NaN	NaN	NaN	0	0	Median
Q571E4	Q571E4	2	2	2	N-acetylgalactosamine-6-sulfatase	Galns	Galns	1	2	2	2	1	1	1	1	1	1	1	1	1	1	1	1	1	1	1	1	1	1	1	1	1	1	1	1	4	4	4	57.673	520	520	0	4.9923	1.0473	1.1597	NaN	1	0	Median
Q571I9	Q571I9	6	6	6	Aldehyde dehydrogenase family 16 member A1	Aldh16a1	Aldh16a1	1	6	6	6	0	0	0	1	6	5	5	5	0	0	0	1	6	5	5	5	0	0	0	1	6	5	5	5	10.6	10.6	10.6	84.755	802	802	0	33.967	0.83318	0.93286	21.254	14	0	Leave out requantified
Q5DTT1	Q5DTT1	1	1	1	Protein KIAA2022	Kiaa2022	Nexmif	1	1	1	1	0	0	0	0	1	0	0	0	0	0	0	0	1	0	0	0	0	0	0	0	1	0	0	0	1.1	1.1	1.1	167.1	1515	1515	1	-2	NaN	NaN	NaN	0	0	Median
Q5FWK3	Q5FWK3	3	3	3	Rho GTPase-activating protein 1	Arhgap1	Arhgap1	1	3	3	3	0	0	0	0	2	1	2	3	0	0	0	0	2	1	2	3	0	0	0	0	2	1	2	3	9.1	9.1	9.1	50.41	439	439	0	4.0438	NaN	NaN	NaN	0	0	Median
Q5HZI1	Q5HZI1	1	1	1	Microtubule-associated tumor suppressor 1 homolog	Mtus1	Mtus1	1	1	1	1	1	0	0	0	0	1	0	0	1	0	0	0	0	1	0	0	1	0	0	0	0	1	0	0	0.9	0.9	0.9	134.38	1210	1210	1	-2	NaN	NaN	NaN	0	0	Median
Q8CID3;Q5MJS3	Q8CID3;Q5MJS3	1;1	1;1	1;1	Protein FAM20A;Extracellular serine/threonine protein kinase FAM20C	Fam20a;Fam20c	Fam20a;Fam20c	2	1	1	1	0	0	0	1	0	0	0	0	0	0	0	1	0	0	0	0	0	0	0	1	0	0	0	0	2.2	2.2	2.2	61.525	541	541;579	0.0136	1.4017	NaN	NaN	NaN	0	0	Median
Q5ND52	Q5ND52	1	1	1	rRNA methyltransferase 3, mitochondrial	Rnmtl1	Mrm3	1	1	1	1	0	0	0	0	1	0	0	0	0	0	0	0	1	0	0	0	0	0	0	0	1	0	0	0	2.2	2.2	2.2	46.795	418	418	1	-2	NaN	NaN	NaN	0	0	Median
Q5SUF2	Q5SUF2	1	1	1	Luc7-like protein 3	Luc7l3	Luc7l3	1	1	1	1	0	0	0	0	0	0	1	1	0	0	0	0	0	0	1	1	0	0	0	0	0	0	1	1	2.5	2.5	2.5	51.45	432	432	0.0018657	2.1675	NaN	NaN	NaN	0	0	Median
Q5SUR0	Q5SUR0	9	9	9	Phosphoribosylformylglycinamidine synthase	Pfas	Pfas	1	9	9	9	0	1	0	2	5	3	4	2	0	1	0	2	5	3	4	2	0	1	0	2	5	3	4	2	9	9	9	144.63	1337	1337	0	10.19	1.0471	1.1939	0.55627	2	0	Median
Q5SW19	Q5SW19	3	3	3	Clustered mitochondria protein homolog	Cluh	Cluh	1	3	3	3	0	0	0	0	2	0	2	2	0	0	0	0	2	0	2	2	0	0	0	0	2	0	2	2	2.2	2.2	2.2	148.07	1315	1315	0	3.8937	NaN	NaN	NaN	0	0	Median
Q5XJY5	Q5XJY5	8	8	8	Coatomer subunit delta	Arcn1	Arcn1	1	8	8	8	0	0	0	0	6	7	6	7	0	0	0	0	6	7	6	7	0	0	0	0	6	7	6	7	17.6	17.6	17.6	57.229	511	511	0	21.743	0.89595	0.98411	19.531	15	0	Leave out requantified
Q60605;Q8CI43	Q60605	7;1	7;1	7;1	Myosin light polypeptide 6	Myl6	Myl6	2	7	7	7	4	4	3	2	6	6	7	5	4	4	3	2	6	6	7	5	4	4	3	2	6	6	7	5	47.7	47.7	47.7	16.93	151	151;207	0	55.864	0.89714	0.96172	9.6917	22	0	Leave out requantified
Q60631	Q60631	5	5	5	Growth factor receptor-bound protein 2	Grb2	Grb2	1	5	5	5	1	1	1	1	5	4	5	4	1	1	1	1	5	4	5	4	1	1	1	1	5	4	5	4	22.6	22.6	22.6	25.238	217	217	0	8.8549	0.93604	1.0026	3.3789	12	0	Leave out requantified
Q60648	Q60648	5	5	5	Ganglioside GM2 activator	Gm2a	Gm2a	1	5	5	5	2	2	2	2	4	3	2	3	2	2	2	2	4	3	2	3	2	2	2	2	4	3	2	3	29.5	29.5	29.5	20.824	193	193	0	8.1372	0.82582	0.88069	14.23	6	0	Leave out requantified
Q60668;Q9D3U4;Q9Z130	Q60668	3;1;1	3;1;1	3;1;1	Heterogeneous nuclear ribonucleoprotein D0	Hnrnpd	Hnrnpd	3	3	3	3	2	2	1	1	2	2	3	3	2	2	1	1	2	2	3	3	2	2	1	1	2	2	3	3	9	9	9	38.354	355	355;565;301	0	5.966	0.91472	0.97575	23.672	10	0	Leave out requantified
Q60676	Q60676	3	3	3	Serine/threonine-protein phosphatase 5	Ppp5c	Ppp5c	1	3	3	3	0	0	0	0	2	3	1	2	0	0	0	0	2	3	1	2	0	0	0	0	2	3	1	2	8.6	8.6	8.6	56.876	499	499	0	9.5859	NaN	NaN	NaN	0	0	Median
Q60692	Q60692	4	4	4	Proteasome subunit beta type-6	Psmb6	Psmb6	1	4	4	4	2	3	3	3	3	3	3	4	2	3	3	3	3	3	3	4	2	3	3	3	3	3	3	4	16.8	16.8	16.8	25.378	238	238	0	13.98	0.82637	0.9121	10.367	21	0	Leave out requantified
Q60710	Q60710	2	2	2	Deoxynucleoside triphosphate triphosphohydrolase SAMHD1	Samhd1	Samhd1	1	2	2	2	0	0	0	0	0	0	2	2	0	0	0	0	0	0	2	2	0	0	0	0	0	0	2	2	3.2	3.2	3.2	75.892	658	658	0.00097371	2.4732	NaN	NaN	NaN	0	0	Median
Q60714	Q60714	1	1	1	Long-chain fatty acid transport protein 1	Slc27a1	Slc27a1	1	1	1	1	0	1	0	0	0	0	0	0	0	1	0	0	0	0	0	0	0	1	0	0	0	0	0	0	1.2	1.2	1.2	71.275	646	646	1	-2	NaN	NaN	NaN	0	0	Median
Q60737	Q60737	2	2	2	Casein kinase II subunit alpha	Csnk2a1	Csnk2a1	1	2	2	2	0	0	0	0	1	0	2	2	0	0	0	0	1	0	2	2	0	0	0	0	1	0	2	2	6.1	6.1	6.1	45.133	391	391	0.00096712	2.4429	0.91703	0.99912	10.688	3	0	Plateau
Q60749	Q60749	1	1	1	KH domain-containing, RNA-binding, signal transduction-associated protein 1	Khdrbs1	Khdrbs1	1	1	1	1	0	0	0	0	1	0	0	0	0	0	0	0	1	0	0	0	0	0	0	0	1	0	0	0	2.3	2.3	2.3	48.37	443	443	0.044936	0.85464	NaN	NaN	NaN	0	0	Median
Q60854	Q60854	6	6	6	Serpin B6	Serpinb6	Serpinb6	1	6	6	6	0	0	0	0	4	4	4	4	0	0	0	0	4	4	4	4	0	0	0	0	4	4	4	4	20.9	20.9	20.9	42.598	378	378	0	15.496	1.4539	1.5832	20.165	2	0	Median
Q60864	Q60864	12	12	12	Stress-induced-phosphoprotein 1	Stip1	Stip1	1	12	12	12	2	2	5	2	9	7	8	7	2	2	5	2	9	7	8	7	2	2	5	2	9	7	8	7	23.2	23.2	23.2	62.581	543	543	0	66.283	0.99926	1.1064	76.179	19	0	Leave out requantified
Q60865	Q60865	2	2	2	Caprin-1	Caprin1	Caprin1	1	2	2	2	0	0	0	0	1	0	0	1	0	0	0	0	1	0	0	1	0	0	0	0	1	0	0	1	2.8	2.8	2.8	78.168	707	707	0.017067	1.3082	0.69164	0.74245	NaN	1	0	Median
Q60866	Q60866	3	3	3	Phosphotriesterase-related protein	Pter	Pter	1	3	3	3	0	0	0	0	1	0	1	1	0	0	0	0	1	0	1	1	0	0	0	0	1	0	1	1	10.3	10.3	10.3	39.218	349	349	0.0018282	2.0078	NaN	NaN	NaN	0	0	Median
Q60967	Q60967	1	1	1	Bifunctional 3-phosphoadenosine 5-phosphosulfate synthase 1;Sulfate adenylyltransferase;Adenylyl-sulfate kinase	Papss1	Papss1	1	1	1	1	0	0	0	0	0	1	1	1	0	0	0	0	0	1	1	1	0	0	0	0	0	1	1	1	2.1	2.1	2.1	70.793	624	624	0.016807	1.2555	1.1339	1.2907	14.207	2	0	Median
Q60972	Q60972	9	9	3	Histone-binding protein RBBP4	Rbbp4	Rbbp4	1	9	9	3	0	2	3	1	8	6	7	7	0	2	3	1	8	6	7	7	0	0	1	1	2	1	2	2	20.2	20.2	9.9	47.655	425	425	0	67.528	0.9822	1.0451	36.27	14	0	Leave out requantified
Q60973	Q60973	9	3	3	Histone-binding protein RBBP7	Rbbp7	Rbbp7	1	9	3	3	0	2	2	0	7	7	6	5	0	0	0	0	1	2	1	0	0	0	0	0	1	2	1	0	22.6	12.2	12.2	47.789	425	425	0	7.3599	0.93244	1.0129	16.186	3	0	Median
Q61024	Q61024	6	6	6	Asparagine synthetase [glutamine-hydrolyzing]	Asns	Asns	1	6	6	6	0	0	0	0	3	2	4	5	0	0	0	0	3	2	4	5	0	0	0	0	3	2	4	5	11.6	11.6	11.6	64.282	561	561	0	14.385	1.004	1.0937	14.294	7	0	Leave out requantified
Q61033	Q61033	4	4	4	Lamina-associated polypeptide 2, isoforms alpha/zeta	Tmpo	Tmpo	1	4	4	4	0	0	0	1	3	2	2	2	0	0	0	1	3	2	2	2	0	0	0	1	3	2	2	2	8.2	8.2	8.2	75.167	693	693	0	9.796	NaN	NaN	NaN	0	0	Median
Q61035;Q99KK9	Q61035	11;3	11;3	11;3	Histidine--tRNA ligase, cytoplasmic	Hars	Hars	2	11	11	11	2	3	4	3	10	8	8	7	2	3	4	3	10	8	8	7	2	3	4	3	10	8	8	7	24.2	24.2	24.2	57.432	509	509;505	0	65.246	0.9009	1.0449	42.597	21	0	Leave out requantified
Q61081	Q61081	2	2	2	Hsp90 co-chaperone Cdc37;Hsp90 co-chaperone Cdc37, N-terminally processed	Cdc37	Cdc37	1	2	2	2	0	0	0	0	2	1	2	1	0	0	0	0	2	1	2	1	0	0	0	0	2	1	2	1	8.4	8.4	8.4	44.593	379	379	0	20.069	0.80594	0.87877	9.7413	4	0	Median
Q61112	Q61112	5	5	5	45 kDa calcium-binding protein	Sdf4	Sdf4	1	5	5	5	1	2	4	4	1	0	2	1	1	2	4	4	1	0	2	1	1	2	4	4	1	0	2	1	15.8	15.8	15.8	42.064	361	361	0	16.331	0.67135	0.86867	14.463	6	0	Leave out requantified
Q61147	Q61147	3	3	3	Ceruloplasmin	Cp	Cp	1	3	3	3	0	1	3	2	0	0	0	0	0	1	3	2	0	0	0	0	0	1	3	2	0	0	0	0	2.5	2.5	2.5	121.15	1061	1061	0.00181	1.9568	NaN	NaN	NaN	0	0	Median
Q61152	Q61152	1	1	1	Tyrosine-protein phosphatase non-receptor type 18	Ptpn18	Ptpn18	1	1	1	1	0	0	0	0	0	1	0	0	0	0	0	0	0	1	0	0	0	0	0	0	0	1	0	0	4	4	4	50.201	453	453	0.017054	1.306	NaN	NaN	NaN	0	0	Median
Q61166	Q61166	4	4	4	Microtubule-associated protein RP/EB family member 1	Mapre1	Mapre1	1	4	4	4	0	0	0	0	3	2	2	1	0	0	0	0	3	2	2	1	0	0	0	0	3	2	2	1	23.5	23.5	23.5	30.016	268	268	0	15.287	0.87382	1.0227	6.4743	4	0	Median
Q61171	Q61171	7	7	7	Peroxiredoxin-2	Prdx2	Prdx2	1	7	7	7	2	1	3	4	6	7	7	6	2	1	3	4	6	7	7	6	2	1	3	4	6	7	7	6	31.3	31.3	31.3	21.778	198	198	0	45.712	0.91227	0.98659	11.807	32	0	Leave out requantified
Q61191	Q61191	2	2	2	Host cell factor 1;HCF N-terminal chain 1;HCF N-terminal chain 2;HCF N-terminal chain 3;HCF N-terminal chain 4;HCF N-terminal chain 5;HCF N-terminal chain 6;HCF C-terminal chain 1;HCF C-terminal chain 2;HCF C-terminal chain 3;HCF C-terminal chain 4;HCF C-terminal chain 5;HCF C-terminal chain 6	Hcfc1	Hcfc1	1	2	2	2	0	0	0	0	0	0	2	1	0	0	0	0	0	0	2	1	0	0	0	0	0	0	2	1	1.3	1.3	1.3	210.43	2045	2045	0	3.973	NaN	NaN	NaN	0	0	Median
Q61205	Q61205	1	1	1	Platelet-activating factor acetylhydrolase IB subunit gamma	Pafah1b3	Pafah1b3	1	1	1	1	0	0	0	0	1	1	1	1	0	0	0	0	1	1	1	1	0	0	0	0	1	1	1	1	3.9	3.9	3.9	25.853	232	232	0.0018149	1.9615	0.88053	1.0311	3.718	4	0	Median
Q61206	Q61206	2	2	2	Platelet-activating factor acetylhydrolase IB subunit beta	Pafah1b2	Pafah1b2	1	2	2	2	0	0	0	0	2	2	2	2	0	0	0	0	2	2	2	2	0	0	0	0	2	2	2	2	12.2	12.2	12.2	25.581	229	229	0	48.97	0.83657	0.95265	0.54673	8	0	Leave out requantified
Q61207	Q61207	9	9	9	Prosaposin	Psap	Psap	1	9	9	9	6	5	2	1	3	3	4	4	6	5	2	1	3	3	4	4	6	5	2	1	3	3	4	4	20.1	20.1	20.1	61.422	557	557	0	15.448	0.53827	0.63768	13.237	13	0	Leave out requantified
Q61233	Q61233	36	36	31	Plastin-2	Lcp1	Lcp1	1	36	36	31	15	13	14	19	28	25	30	26	15	13	14	19	28	25	30	26	13	11	12	16	24	21	27	23	69.1	69.1	61.1	70.148	627	627	0	323.31	0.92788	1.027	26.295	163	0	Leave out requantified
Q61316	Q61316	17	17	16	Heat shock 70 kDa protein 4	Hspa4	Hspa4	1	17	17	16	5	5	7	5	11	13	14	16	5	5	7	5	11	13	14	16	5	5	7	5	10	12	13	15	28.1	28.1	26.2	94.132	841	841	0	128.4	0.89633	1.017	14.851	34	0	Leave out requantified
Q61425	Q61425	1	1	1	Hydroxyacyl-coenzyme A dehydrogenase, mitochondrial	Hadh	Hadh	1	1	1	1	0	0	0	0	1	1	1	0	0	0	0	0	1	1	1	0	0	0	0	0	1	1	1	0	3.5	3.5	3.5	34.463	314	314	0.017121	1.3169	NaN	NaN	NaN	0	0	Median
Q61490	Q61490	2	2	2	CD166 antigen	Alcam	Alcam	1	2	2	2	1	1	2	1	1	0	0	1	1	1	2	1	1	0	0	1	1	1	2	1	1	0	0	1	2.1	2.1	2.1	65.091	583	583	0.0043668	1.8141	1.3827	1.3389	NaN	1	0	Median
Q61495;Q7TSF1;Q7TSF0	Q61495;Q7TSF1;Q7TSF0	4;4;3	4;4;3	4;4;3	Desmoglein-1-alpha;Desmoglein-1-beta;Desmoglein-1-gamma	Dsg1a;Dsg1b;Dsg1c	Dsg1a;Dsg1b;Dsg1c	3	4	4	4	1	0	0	0	3	3	0	1	1	0	0	0	3	3	0	1	1	0	0	0	3	3	0	1	3.7	3.7	3.7	114.6	1057	1057;1060;911	0	3.8455	NaN	NaN	NaN	0	0	Median
Q61508	Q61508	1	1	1	Extracellular matrix protein 1	Ecm1	Ecm1	1	1	1	1	0	0	0	0	0	0	1	1	0	0	0	0	0	0	1	1	0	0	0	0	0	0	1	1	1.8	1.8	1.8	62.832	559	559	0.043771	0.86871	NaN	NaN	NaN	0	0	Median
Q61543	Q61543	1	1	1	Golgi apparatus protein 1	Glg1	Glg1	1	1	1	1	0	0	1	0	0	0	0	0	0	0	1	0	0	0	0	0	0	0	1	0	0	0	0	0	1.1	1.1	1.1	133.73	1175	1175	0.0051903	1.7586	1.0686	1.1719	NaN	1	0	Median
Q61545	Q61545	3	3	3	RNA-binding protein EWS	Ewsr1	Ewsr1	1	3	3	3	0	0	0	0	3	2	2	3	0	0	0	0	3	2	2	3	0	0	0	0	3	2	2	3	8.1	8.1	8.1	68.461	655	655	0	91.09	0.86262	0.99349	3.9856	4	0	Median
Q61598	Q61598	22	22	17	Rab GDP dissociation inhibitor beta	Gdi2	Gdi2	1	22	22	17	4	5	3	4	17	11	14	16	4	5	3	4	17	11	14	16	3	4	2	3	13	8	9	11	52.1	52.1	41.3	50.537	445	445	0	135.53	0.82918	0.92251	31.059	56	0	Leave out requantified
Q61599	Q61599	4	4	4	Rho GDP-dissociation inhibitor 2	Arhgdib	Arhgdib	1	4	4	4	0	0	0	1	2	3	3	2	0	0	0	1	2	3	3	2	0	0	0	1	2	3	3	2	38.5	38.5	38.5	22.851	200	200	0	47.066	1.0043	1.1223	2.5907	11	0	Leave out requantified
Q61635;Q5NCB2;Q5SVP0;Q5NCB3	Q61635;Q5NCB2;Q5SVP0;Q5NCB3	2;1;1;1	2;1;1;1	2;1;1;1		Ifi47;Gm12185;9930111J21Rik1;Gm5431	Ifi47;Gm12185;9930111J21Rik1;Gm5431	4	2	2	2	0	0	0	0	0	2	1	0	0	0	0	0	0	2	1	0	0	0	0	0	0	2	1	0	4.8	4.8	4.8	46.784	420	420;835;844;844	0	2.6451	NaN	NaN	NaN	0	0	Median
Q61656	Q61656	11	11	7	Probable ATP-dependent RNA helicase DDX5	Ddx5	Ddx5	1	11	11	7	2	2	2	1	9	9	8	8	2	2	2	1	9	9	8	8	1	1	1	0	5	6	5	5	16.6	16.6	9.4	69.289	614	614	0	23.475	1.0106	1.1	16.833	25	0	Leave out requantified
Q61699	Q61699	3	3	3	Heat shock protein 105 kDa	Hsph1	Hsph1	1	3	3	3	0	1	0	0	0	1	2	1	0	1	0	0	0	1	2	1	0	1	0	0	0	1	2	1	4.2	4.2	4.2	96.406	858	858	0	3.3246	NaN	NaN	NaN	0	0	Median
Q61751	Q61751	1	1	1	Zinc finger protein 354A	Znf354a	Znf354a	1	1	1	1	0	0	0	0	0	0	1	0	0	0	0	0	0	0	1	0	0	0	0	0	0	0	1	0	2.6	2.6	2.6	65.662	572	572	1	-2	NaN	NaN	NaN	0	0	Median
Q61753	Q61753	9	9	9	D-3-phosphoglycerate dehydrogenase	Phgdh	Phgdh	1	9	9	9	5	6	5	6	7	7	8	9	5	6	5	6	7	7	8	9	5	6	5	6	7	7	8	9	18.6	18.6	18.6	56.585	533	533	0	31.82	0.79926	0.99184	25.694	31	0	Leave out requantified
Q61792	Q61792	9	9	9	LIM and SH3 domain protein 1	Lasp1	Lasp1	1	9	9	9	2	2	3	3	5	5	6	7	2	2	3	3	5	5	6	7	2	2	3	3	5	5	6	7	31.9	31.9	31.9	29.994	263	263	0	27.573	0.79149	0.9085	20.495	16	0	Leave out requantified
Q61838	Q61838	2	2	2	Alpha-2-macroglobulin;Alpha-2-macroglobulin 165 kDa subunit;Alpha-2-macroglobulin 35 kDa subunit	A2m	Pzp	1	2	2	2	1	0	2	1	0	1	1	1	1	0	2	1	0	1	1	1	1	0	2	1	0	1	1	1	1.2	1.2	1.2	165.85	1495	1495	0	2.7415	NaN	NaN	NaN	0	0	Median
Q61937	Q61937	6	6	6	Nucleophosmin	Npm1	Npm1	1	6	6	6	1	2	2	2	3	3	5	5	1	2	2	2	3	3	5	5	1	2	2	2	3	3	5	5	28.8	28.8	28.8	32.56	292	292	0	66.415	0.96969	1.0534	21.039	14	0	Leave out requantified
Q61990	Q61990	5	3	3	Poly(rC)-binding protein 2	Pcbp2	Pcbp2	1	5	3	3	1	0	0	0	5	4	4	4	1	0	0	0	3	2	2	2	1	0	0	0	3	2	2	2	19.1	10.5	10.5	38.221	362	362	0	13.98	0.86254	0.95325	5.3111	3	0	Median
Q62009	Q62009	1	1	1	Periostin	Postn	Postn	1	1	1	1	0	0	0	0	1	1	0	0	0	0	0	0	1	1	0	0	0	0	0	0	1	1	0	0	1.3	1.3	1.3	93.142	838	838	0.045847	0.8363	NaN	NaN	NaN	0	0	Median
Q62029	Q62029	5	1	1	Polyadenylate-binding protein	Pabpc2	Pabpc2	1	5	1	1	2	2	2	3	4	4	3	3	0	0	0	0	1	0	0	0	0	0	0	0	1	0	0	0	8.9	1.9	1.9	69.06	628	628	1	-2	NaN	NaN	NaN	0	0	Median
Q62059	Q62059	1	1	1	Versican core protein	Vcan	Vcan	1	1	1	1	0	0	0	0	1	0	0	0	0	0	0	0	1	0	0	0	0	0	0	0	1	0	0	0	0.6	0.6	0.6	366.78	3357	3357	1	-2	NaN	NaN	NaN	0	0	Median
Q62093	Q62093	3	3	3	Serine/arginine-rich splicing factor 2	Srsf2	Srsf2	1	3	3	3	1	0	1	2	0	1	1	1	1	0	1	2	0	1	1	1	1	0	1	2	0	1	1	1	14	14	14	25.476	221	221	0	4.2559	0.93692	1.0326	2.6601	2	0	Median
Q62120	Q62120	1	1	1	Tyrosine-protein kinase JAK2	Jak2	Jak2	1	1	1	1	0	0	0	0	1	0	0	0	0	0	0	0	1	0	0	0	0	0	0	0	1	0	0	0	1.7	1.7	1.7	130.23	1129	1129	1	-2	NaN	NaN	NaN	0	0	Median
Q62136	Q62136	2	2	1	Tyrosine-protein phosphatase non-receptor type 21	Ptpn21	Ptpn21	1	2	2	1	0	0	0	0	1	0	0	0	0	0	0	0	1	0	0	0	0	0	0	0	1	0	0	0	2	2	1	133.49	1176	1176	1	-2	NaN	NaN	NaN	0	0	Median
Q9QUI0;Q62159;Q9CR99;P62746	Q9QUI0;Q62159;Q9CR99;P62746	2;2;1;1	2;2;1;1	2;2;1;1	Transforming protein RhoA;Rho-related GTP-binding protein RhoC;Rho-related GTP-binding protein RhoB	Rhoa;Rhoc;4930544G11Rik;Rhob	Rhoa;Rhoc;4930544G11Rik;Rhob	4	2	2	2	0	0	1	0	1	1	2	1	0	0	1	0	1	1	2	1	0	0	1	0	1	1	2	1	13	13	13	21.782	193	193;193;193;196	0	6.4992	NaN	NaN	NaN	0	0	Median
Q62179	Q62179	2	2	2	Semaphorin-4B	Sema4b	Sema4b	1	2	2	2	1	0	1	1	0	0	0	0	1	0	1	1	0	0	0	0	1	0	1	1	0	0	0	0	2.8	2.8	2.8	91.391	823	823	0.037697	0.92616	NaN	NaN	NaN	0	0	Median
Q62189;F8VQ88;Q9CQI7	Q62189	4;1;1	4;1;1	4;1;1	U1 small nuclear ribonucleoprotein A	Snrpa	Snrpa	3	4	4	4	1	2	1	1	2	2	3	3	1	2	1	1	2	2	3	3	1	2	1	1	2	2	3	3	15	15	15	31.835	287	287;278;225	0	5.5705	0.8662	1.0018	67.836	13	0	Leave out requantified
Q62203	Q62203	1	1	1	Splicing factor 3A subunit 2	Sf3a2	Sf3a2	1	1	1	1	0	0	0	0	0	0	1	0	0	0	0	0	0	0	1	0	0	0	0	0	0	0	1	0	1.7	1.7	1.7	49.911	475	475	0.041497	0.90524	NaN	NaN	NaN	0	0	Median
Q62209	Q62209	1	1	1	Synaptonemal complex protein 1	Sycp1	Sycp1	1	1	1	1	0	0	0	0	1	0	0	0	0	0	0	0	1	0	0	0	0	0	0	0	1	0	0	0	1.1	1.1	1.1	115.93	993	993	0.044876	0.85378	NaN	NaN	NaN	0	0	Median
Q62318	Q62318	5	5	5	Transcription intermediary factor 1-beta	Trim28	Trim28	1	5	5	5	1	1	1	0	3	4	2	3	1	1	1	0	3	4	2	3	1	1	1	0	3	4	2	3	11	11	11	88.846	834	834	0	30.912	0.99968	1.0352	14.637	4	0	Leave out requantified
Q62348	Q62348	6	6	6	Translin	Tsn	Tsn	1	6	6	6	0	1	0	0	4	4	5	2	0	1	0	0	4	4	5	2	0	1	0	0	4	4	5	2	32.5	32.5	32.5	26.201	228	228	0	25.364	0.81439	0.94285	13.376	8	0	Leave out requantified
Q62351	Q62351	3	3	3	Transferrin receptor protein 1	Tfrc	Tfrc	1	3	3	3	0	0	0	0	1	1	1	3	0	0	0	0	1	1	1	3	0	0	0	0	1	1	1	3	3.8	3.8	3.8	85.73	763	763	0	2.8822	NaN	NaN	NaN	0	0	Median
Q62376	Q62376	4	4	4	U1 small nuclear ribonucleoprotein 70 kDa	Snrnp70	Snrnp70	1	4	4	4	0	0	0	0	2	2	2	2	0	0	0	0	2	2	2	2	0	0	0	0	2	2	2	2	11.2	11.2	11.2	51.991	448	448	0	6.1062	0.89706	1.0229	10.045	3	0	Median
Q62383	Q62383	1	1	1	Transcription elongation factor SPT6	Supt6h	Supt6h	1	1	1	1	1	0	0	0	0	0	0	0	1	0	0	0	0	0	0	0	1	0	0	0	0	0	0	0	0.6	0.6	0.6	199.08	1726	1726	1	-2	NaN	NaN	NaN	0	0	Median
Q62384	Q62384	3	3	3	Zinc finger protein ZPR1	Zpr1	Zpr1	1	3	3	3	0	0	0	0	3	2	0	0	0	0	0	0	3	2	0	0	0	0	0	0	3	2	0	0	8.3	8.3	8.3	50.714	459	459	0	3.9762	NaN	NaN	NaN	0	0	Median
Q62393	Q62393	3	3	3	Tumor protein D52	Tpd52	Tpd52	1	3	3	3	0	0	0	0	2	2	2	1	0	0	0	0	2	2	2	1	0	0	0	0	2	2	2	1	17.4	17.4	17.4	24.313	224	224	0	4.5564	NaN	NaN	NaN	0	0	Median
Q62418	Q62418	8	8	8	Drebrin-like protein	Dbnl	Dbnl	1	8	8	8	0	0	0	0	2	5	4	5	0	0	0	0	2	5	4	5	0	0	0	0	2	5	4	5	25.2	25.2	25.2	48.699	436	436	0	9.3673	0.79228	0.91252	13.616	2	0	Median
Q62422	Q62422	5	5	5	Osteoclast-stimulating factor 1	Ostf1	Ostf1	1	5	5	5	0	0	1	1	3	2	3	3	0	0	1	1	3	2	3	3	0	0	1	1	3	2	3	3	29.8	29.8	29.8	23.782	215	215	0	10.988	0.91824	1.0262	10.555	7	0	Leave out requantified
Q62426	Q62426	5	5	5	Cystatin-B	Cstb	Cstb	1	5	5	5	4	2	1	1	4	5	4	4	4	2	1	1	4	5	4	4	4	2	1	1	4	5	4	4	51	51	51	11.045	98	98	0	33.935	0.77591	0.86262	8.213	8	0	Leave out requantified
Q62433	Q62433	4	4	4	Protein NDRG1	Ndrg1	Ndrg1	1	4	4	4	1	1	1	1	3	4	3	3	1	1	1	1	3	4	3	3	1	1	1	1	3	4	3	3	16.8	16.8	16.8	43.008	394	394	0	18.409	1.03	1.1352	3.4051	2	0	Median
Q62446	Q62446	1	1	1	Peptidyl-prolyl cis-trans isomerase FKBP3	Fkbp3	Fkbp3	1	1	1	1	0	0	0	0	1	0	1	1	0	0	0	0	1	0	1	1	0	0	0	0	1	0	1	1	3.6	3.6	3.6	25.147	224	224	0.044786	0.85249	NaN	NaN	NaN	0	0	Median
Q62465	Q62465	9	9	9	Synaptic vesicle membrane protein VAT-1 homolog	Vat1	Vat1	1	9	9	9	4	3	2	1	7	8	8	8	4	3	2	1	7	8	8	8	4	3	2	1	7	8	8	8	34	34	34	43.096	406	406	0	77.568	0.97217	1.0424	9.3823	21	0	Leave out requantified
Q64010	Q64010	1	1	1	Adapter molecule crk	Crk	Crk	1	1	1	1	0	0	0	0	0	0	0	1	0	0	0	0	0	0	0	1	0	0	0	0	0	0	0	1	3.6	3.6	3.6	33.814	304	304	0.0018709	2.1937	NaN	NaN	NaN	0	0	Median
Q640L5	Q640L5	1	1	1	Coiled-coil domain-containing protein 18	Ccdc18	Ccdc18	1	1	1	1	0	0	0	0	0	0	1	1	0	0	0	0	0	0	1	1	0	0	0	0	0	0	1	1	0.7	0.7	0.7	169.74	1455	1455	0.0044287	1.8686	0.87346	1.0269	NaN	1	0	Median
Q64105	Q64105	3	3	3	Sepiapterin reductase	Spr	Spr	1	3	3	3	0	0	0	0	2	2	1	3	0	0	0	0	2	2	1	3	0	0	0	0	2	2	1	3	14.9	14.9	14.9	27.883	261	261	0	27.3	NaN	NaN	NaN	0	0	Median
Q64112	Q64112	2	2	2	Interferon-induced protein with tetratricopeptide repeats 2	Ifit2	Ifit2	1	2	2	2	0	0	0	0	1	0	1	0	0	0	0	0	1	0	1	0	0	0	0	0	1	0	1	0	5.5	5.5	5.5	55.02	472	472	0.0068259	1.6747	NaN	NaN	NaN	0	0	Median
Q64152	Q64152	1	1	1	Transcription factor BTF3	Btf3	Btf3	1	1	1	1	0	0	0	0	1	1	1	1	0	0	0	0	1	1	1	1	0	0	0	0	1	1	1	1	9.3	9.3	9.3	22.031	204	204	0	4.8715	0.92422	0.9867	28.592	2	0	Median
Q64191	Q64191	1	1	1	N(4)-(beta-N-acetylglucosaminyl)-L-asparaginase;Glycosylasparaginase alpha chain;Glycosylasparaginase beta chain	Aga	Aga	1	1	1	1	1	1	1	1	0	0	0	0	1	1	1	1	0	0	0	0	1	1	1	1	0	0	0	0	3.5	3.5	3.5	37.022	346	346	0.019623	1.2102	NaN	NaN	NaN	0	0	Median
Q64281;Q61450	Q64281;Q61450	2;1	2;1	2;1	Leukocyte immunoglobulin-like receptor subfamily B member 4;Mast cell surface glycoprotein Gp49A	Lilrb4;Gp49a	Lilrb4;Gp49a	2	2	2	2	1	1	1	1	2	2	0	1	1	1	1	1	2	2	0	1	1	1	1	1	2	2	0	1	6.6	6.6	6.6	37.544	335	335;303	0	5.0327	1.1214	1.2406	NaN	1	0	Median
Q64291	Q64291	1	1	1	Keratin, type I cytoskeletal 12	Krt12	Krt12	1	1	1	1	0	0	0	0	0	1	0	0	0	0	0	0	0	1	0	0	0	0	0	0	0	1	0	0	3.3	3.3	3.3	52.464	487	487	0.0089504	1.4676	NaN	NaN	NaN	0	0	Median
Q64324	Q64324	2	2	2	Syntaxin-binding protein 2	Stxbp2	Stxbp2	1	2	2	2	0	0	0	0	0	0	2	0	0	0	0	0	0	0	2	0	0	0	0	0	0	0	2	0	5.6	5.6	5.6	66.357	593	593	0.0089723	1.4692	NaN	NaN	NaN	0	0	Median
Q64337	Q64337	3	3	3	Sequestosome-1	Sqstm1	Sqstm1	1	3	3	3	1	0	0	0	2	1	2	3	1	0	0	0	2	1	2	3	1	0	0	0	2	1	2	3	11.1	11.1	11.1	48.162	442	442	0	6.3701	NaN	NaN	NaN	0	0	Median
Q64339	Q64339	3	3	3	Ubiquitin-like protein ISG15	Isg15	Isg15	1	3	3	3	0	1	1	1	2	3	3	3	0	1	1	1	2	3	3	3	0	1	1	1	2	3	3	3	17.4	17.4	17.4	17.897	161	161	0	23.948	0.59185	0.65132	10.998	3	0	Median
Q64433	Q64433	4	4	4	10 kDa heat shock protein, mitochondrial	Hspe1	Hspe1	1	4	4	4	2	2	2	2	4	4	4	3	2	2	2	2	4	4	4	3	2	2	2	2	4	4	4	3	40.2	40.2	40.2	10.963	102	102	0	15.155	0.70961	0.82367	26.359	12	0	Leave out requantified
Q64514	Q64514	3	3	3	Tripeptidyl-peptidase 2	Tpp2	Tpp2	1	3	3	3	0	0	0	0	0	1	2	2	0	0	0	0	0	1	2	2	0	0	0	0	0	1	2	2	2.7	2.7	2.7	139.88	1262	1262	0	2.9718	NaN	NaN	NaN	0	0	Median
Q64674	Q64674	8	8	8	Spermidine synthase	Srm	Srm	1	8	8	8	3	2	2	2	6	6	6	5	3	2	2	2	6	6	6	5	3	2	2	2	6	6	6	5	28.8	28.8	28.8	33.995	302	302	0	55.172	0.91741	1.0461	7.992	16	0	Leave out requantified
Q64695	Q64695	2	2	2	Endothelial protein C receptor	Procr	Procr	1	2	2	2	1	1	1	1	2	2	0	1	1	1	1	1	2	2	0	1	1	1	1	1	2	2	0	1	12.4	12.4	12.4	27.189	242	242	0	5.1975	NaN	NaN	NaN	0	0	Median
Q64727	Q64727	8	8	8	Vinculin	Vcl	Vcl	1	8	8	8	0	2	2	1	1	3	2	3	0	2	2	1	1	3	2	3	0	2	2	1	1	3	2	3	9.9	9.9	9.9	116.72	1066	1066	0	13.599	0.56392	0.59905	18.795	3	0	Leave out requantified
Q64737	Q64737	9	9	9	Trifunctional purine biosynthetic protein adenosine-3;Phosphoribosylamine--glycine ligase;Phosphoribosylformylglycinamidine cyclo-ligase;Phosphoribosylglycinamide formyltransferase	Gart	Gart	1	9	9	9	1	1	0	0	3	4	6	5	1	1	0	0	3	4	6	5	1	1	0	0	3	4	6	5	10.5	10.5	10.5	107.5	1010	1010	0	14.825	0.87079	0.99169	10.897	10	0	Leave out requantified
Q66JQ7	Q66JQ7	2	2	2	Protein CASC5	Casc5	Knl1	1	2	2	2	0	0	0	0	2	0	0	0	0	0	0	0	2	0	0	0	0	0	0	0	2	0	0	0	1.6	1.6	1.6	179.33	1612	1612	0.037931	0.93344	0.88982	0.94773	NaN	1	0	Median
Q68FD5	Q68FD5	31	31	31	Clathrin heavy chain 1	Cltc	Cltc	1	31	31	31	8	6	9	8	8	6	19	20	8	6	9	8	8	6	19	20	8	6	9	8	8	6	19	20	23	23	23	191.55	1675	1675	0	91.296	0.82857	0.88125	13.971	37	0	Leave out requantified
Q68FD7	Q68FD7	1	1	1	Folliculin-interacting protein 1	Fnip1	Fnip1	1	1	1	1	0	0	0	0	0	0	1	0	0	0	0	0	0	0	1	0	0	0	0	0	0	0	1	0	0.9	0.9	0.9	130.12	1165	1165	0.04336	0.88009	NaN	NaN	NaN	0	0	Median
Q68FG2	Q68FG2	1	1	1		Sptbn2	Sptbn2	1	1	1	1	0	0	0	0	0	0	1	0	0	0	0	0	0	0	1	0	0	0	0	0	0	0	1	0	0.4	0.4	0.4	270.92	2388	2388	1	-2	NaN	NaN	NaN	0	0	Median
Q80SW1;Q68FL4	Q80SW1;Q68FL4	1;1	1;1	1;1	Putative adenosylhomocysteinase 2;Putative adenosylhomocysteinase 3	Ahcyl1;Ahcyl2	Ahcyl1;Ahcyl2	2	1	1	1	0	0	0	0	0	0	1	1	0	0	0	0	0	0	1	1	0	0	0	0	0	0	1	1	2.3	2.3	2.3	58.951	530	530;613	0.027859	1.0905	NaN	NaN	NaN	0	0	Median
Q68FL6	Q68FL6	2	2	2	Methionine--tRNA ligase, cytoplasmic	Mars	Mars	1	2	2	2	0	0	0	1	0	0	0	1	0	0	0	1	0	0	0	1	0	0	0	1	0	0	0	1	2	2	2	101.43	902	902	0.00098232	2.5151	0.73072	0.78435	NaN	1	0	Median
Q6A028	Q6A028	2	2	2	Switch-associated protein 70	Swap70	Swap70	1	2	2	2	0	0	0	0	0	0	2	1	0	0	0	0	0	0	2	1	0	0	0	0	0	0	2	1	3.4	3.4	3.4	68.995	585	585	0.0019139	2.3745	NaN	NaN	NaN	0	0	Median
Q6A065	Q6A065	2	2	2	Centrosomal protein of 170 kDa	Cep170	Cep170	1	2	2	2	0	0	0	0	0	1	0	1	0	0	0	0	0	1	0	1	0	0	0	0	0	1	0	1	1.4	1.4	1.4	175.05	1588	1588	0.018223	1.2326	NaN	NaN	NaN	0	0	Median
Q6IRU2	Q6IRU2	8	7	7	Tropomyosin alpha-4 chain	Tpm4	Tpm4	1	8	7	7	3	3	2	5	1	2	6	5	3	3	2	5	1	2	5	4	3	3	2	5	1	2	5	4	26.2	22.6	22.6	28.467	248	248	0	28.234	0.94816	0.92881	38.396	6	0	Leave out requantified
Q6IRU5	Q6IRU5	1	1	1	Clathrin light chain B	Cltb	Cltb	1	1	1	1	0	0	0	0	1	1	1	1	0	0	0	0	1	1	1	1	0	0	0	0	1	1	1	1	4.4	4.4	4.4	25.171	229	229	0.0076207	1.6381	0.93672	1.0146	18.864	2	0	Median
Q6NV66	Q6NV66	1	1	1		Zfp646	Zfp646	1	1	1	1	0	0	0	0	0	0	1	0	0	0	0	0	0	0	1	0	0	0	0	0	0	0	1	0	0.7	0.7	0.7	196.8	1788	1788	0.017094	1.3148	NaN	NaN	NaN	0	0	Median
Q6NVF9	Q6NVF9	2	2	2	Cleavage and polyadenylation specificity factor subunit 6	Cpsf6	Cpsf6	1	2	2	2	0	0	0	0	0	0	2	0	0	0	0	0	0	0	2	0	0	0	0	0	0	0	2	0	4.2	4.2	4.2	59.152	551	551	0.0026834	1.9184	NaN	NaN	NaN	0	0	Median
Q6NXH8	Q6NXH8	1	1	1	Methyltransferase-like protein 25	Mettl25	Mettl25	1	1	1	1	0	0	0	0	0	0	0	1	0	0	0	0	0	0	0	1	0	0	0	0	0	0	0	1	3.2	3.2	3.2	66.735	597	597	0.019667	1.2213	NaN	NaN	NaN	0	0	Median
Q6NXK9	Q6NXK9	1	1	1	alpha-1,2-Mannosidase	Man1c1	Man1c1	1	1	1	1	0	0	1	0	0	0	0	0	0	0	1	0	0	0	0	0	0	0	1	0	0	0	0	0	1.9	1.9	1.9	70.723	625	625	0.037775	0.92756	NaN	NaN	NaN	0	0	Median
Q6NZJ6	Q6NZJ6	4	4	4	Eukaryotic translation initiation factor 4 gamma 1	Eif4g1	Eif4g1	1	4	4	4	0	0	0	0	1	1	3	3	0	0	0	0	1	1	3	3	0	0	0	0	1	1	3	3	2.8	2.8	2.8	176.07	1600	1600	0	19.24	0.84701	1.0007	NaN	1	0	Median
Q6NZN1	Q6NZN1	1	1	1	Peroxisome proliferator-activated receptor gamma coactivator-related protein 1	Pprc1	Pprc1	1	1	1	1	0	0	0	0	1	0	0	0	0	0	0	0	1	0	0	0	0	0	0	0	1	0	0	0	0.9	0.9	0.9	175.07	1644	1644	0.029893	1.0123	NaN	NaN	NaN	0	0	Median
Q6P1B1	Q6P1B1	8	8	8	Xaa-Pro aminopeptidase 1	Xpnpep1	Xpnpep1	1	8	8	8	0	1	1	1	7	7	6	8	0	1	1	1	7	7	6	8	0	1	1	1	7	7	6	8	15.9	15.9	15.9	69.59	623	623	0	39.313	0.92224	1.0387	13.765	18	0	Leave out requantified
Q6P1F6	Q6P1F6	3	3	3	Serine/threonine-protein phosphatase 2A 55 kDa regulatory subunit B alpha isoform	Ppp2r2a	Ppp2r2a	1	3	3	3	1	1	1	1	0	2	0	1	1	1	1	1	0	2	0	1	1	1	1	1	0	2	0	1	6.9	6.9	6.9	51.691	447	447	0	5.6718	NaN	NaN	NaN	0	0	Median
Q6P566	Q6P566	1	1	1	Protein limb expression 1 homolog	Lix1	Lix1	1	1	1	1	0	0	0	0	0	1	0	0	0	0	0	0	0	1	0	0	0	0	0	0	0	1	0	0	5.3	5.3	5.3	31.915	282	282	0.030108	1.0225	NaN	NaN	NaN	0	0	Median
Q6P5F9	Q6P5F9	6	6	6	Exportin-1	Xpo1	Xpo1	1	6	6	6	0	0	0	0	1	1	6	1	0	0	0	0	1	1	6	1	0	0	0	0	1	1	6	1	5.3	5.3	5.3	123.09	1071	1071	0	9.6194	0.93269	1.0923	19.19	4	0	Median
Q6P9P0	Q6P9P0	1	1	1	Protein FAM178A	Fam178a	Slf2	1	1	1	1	0	1	0	0	0	0	0	0	0	1	0	0	0	0	0	0	0	1	0	0	0	0	0	0	0.7	0.7	0.7	143.97	1278	1278	1	-2	NaN	NaN	NaN	0	0	Median
Q6P9R2	Q6P9R2	1	1	1	Serine/threonine-protein kinase OSR1	Oxsr1	Oxsr1	1	1	1	1	0	0	0	0	1	1	1	1	0	0	0	0	1	1	1	1	0	0	0	0	1	1	1	1	1.5	1.5	1.5	58.213	527	527	0.013655	1.4282	0.81644	0.95697	8.2101	2	0	Median
Q6PDM2	Q6PDM2	2	2	2	Serine/arginine-rich splicing factor 1	Srsf1	Srsf1	1	2	2	2	0	0	0	1	0	0	1	2	0	0	0	1	0	0	1	2	0	0	0	1	0	0	1	2	8.1	8.1	8.1	27.744	248	248	0.0084034	1.6018	NaN	NaN	NaN	0	0	Median
Q6PE01	Q6PE01	1	1	1	U5 small nuclear ribonucleoprotein 40 kDa protein	Snrnp40	Snrnp40	1	1	1	1	0	0	0	0	0	0	1	1	0	0	0	0	0	0	1	1	0	0	0	0	0	0	1	1	2.8	2.8	2.8	39.275	358	358	0.029689	1.0482	NaN	NaN	NaN	0	0	Median
Q6PHQ9	Q6PHQ9	2	1	1	Polyadenylate-binding protein	Pabpc4	Pabpc4	1	2	1	1	0	0	0	0	1	1	2	0	0	0	0	0	0	0	1	0	0	0	0	0	0	0	1	0	4.7	2.1	2.1	72.242	660	660	0.029496	1.0294	NaN	NaN	NaN	0	0	Median
Q6PIP5	Q6PIP5	2	2	2	NudC domain-containing protein 1	Nudcd1	Nudcd1	1	2	2	2	0	0	0	0	0	1	1	1	0	0	0	0	0	1	1	1	0	0	0	0	0	1	1	1	3.4	3.4	3.4	66.704	582	582	0.0026738	1.9149	NaN	NaN	NaN	0	0	Median
Q6V595	Q6V595	1	1	1	Kelch-like protein 6	Klhl6	Klhl6	1	1	1	1	1	0	1	0	0	0	0	0	1	0	1	0	0	0	0	0	1	0	1	0	0	0	0	0	1.6	1.6	1.6	70.19	619	619	1	-2	NaN	NaN	NaN	0	0	Median
Q6VNB8	Q6VNB8	1	1	1	WD repeat and FYVE domain-containing protein 3	Wdfy3	Wdfy3	1	1	1	1	0	0	0	0	1	0	0	0	0	0	0	0	1	0	0	0	0	0	0	0	1	0	0	0	0.5	0.5	0.5	392.33	3508	3508	1	-2	NaN	NaN	NaN	0	0	Median
Q6WIZ7	Q6WIZ7	1	1	1		Svs1	Svs1	1	1	1	1	0	0	0	0	1	0	0	0	0	0	0	0	1	0	0	0	0	0	0	0	1	0	0	0	1.3	1.3	1.3	93.529	820	820	0.029582	1.0315	NaN	NaN	NaN	0	0	Median
Q6WVG3	Q6WVG3	2	2	2	BTB/POZ domain-containing protein KCTD12	Kctd12	Kctd12	1	2	2	2	0	0	0	0	1	0	1	1	0	0	0	0	1	0	1	1	0	0	0	0	1	0	1	1	7.6	7.6	7.6	35.892	327	327	0	4.478	NaN	NaN	NaN	0	0	Median
Q6ZPK0	Q6ZPK0	1	1	1	PHD finger protein 21A	Phf21a	Phf21a	1	1	1	1	0	0	0	0	1	0	0	0	0	0	0	0	1	0	0	0	0	0	0	0	1	0	0	0	1.4	1.4	1.4	72.521	659	659	1	-2	NaN	NaN	NaN	0	0	Median
Q6ZQ06	Q6ZQ06	2	2	2	Centrosomal protein of 162 kDa	Cep162	Cep162	1	2	2	2	1	1	1	0	0	0	0	0	1	1	1	0	0	0	0	0	1	1	1	0	0	0	0	0	1.6	1.6	1.6	160.85	1403	1403	0.017081	1.3147	NaN	NaN	NaN	0	0	Median
Q6ZQ08	Q6ZQ08	1	1	1	CCR4-NOT transcription complex subunit 1	Cnot1	Cnot1	1	1	1	1	0	0	0	0	0	0	1	0	0	0	0	0	0	0	1	0	0	0	0	0	0	0	1	0	0.4	0.4	0.4	266.8	2375	2375	0.035466	0.94837	NaN	NaN	NaN	0	0	Median
Q6ZQ38	Q6ZQ38	3	3	3	Cullin-associated NEDD8-dissociated protein 1	Cand1	Cand1	1	3	3	3	0	0	0	0	0	0	2	2	0	0	0	0	0	0	2	2	0	0	0	0	0	0	2	2	3.2	3.2	3.2	136.33	1230	1230	0	2.9784	NaN	NaN	NaN	0	0	Median
Q6ZQ58	Q6ZQ58	1	1	1	La-related protein 1	Larp1	Larp1	1	1	1	1	0	0	0	0	0	1	1	1	0	0	0	0	0	1	1	1	0	0	0	0	0	1	1	1	1.7	1.7	1.7	121.12	1072	1072	0	17.125	NaN	NaN	NaN	0	0	Median
Q6ZQ93	Q6ZQ93	1	1	1	Ubiquitin carboxyl-terminal hydrolase 34	Usp34	Usp34	1	1	1	1	0	0	0	0	1	0	0	0	0	0	0	0	1	0	0	0	0	0	0	0	1	0	0	0	0.6	0.6	0.6	408.21	3582	3582	0.029927	1.0701	NaN	NaN	NaN	0	0	Median
Q6ZQL4	Q6ZQL4	1	1	1	WD repeat-containing protein 43	Wdr43	Wdr43	1	1	1	1	0	0	0	0	0	0	1	1	0	0	0	0	0	0	1	1	0	0	0	0	0	0	1	1	1.2	1.2	1.2	75.38	677	677	0.020942	1.1681	NaN	NaN	NaN	0	0	Median
Q6ZWM4	Q6ZWM4	3	3	3	U6 snRNA-associated Sm-like protein LSm8	Lsm8	Lsm8	1	3	3	3	0	0	0	0	1	1	1	1	0	0	0	0	1	1	1	1	0	0	0	0	1	1	1	1	36.5	36.5	36.5	10.403	96	96	0	3.2642	NaN	NaN	NaN	0	0	Median
Q6ZWN5	Q6ZWN5	12	12	12	40S ribosomal protein S9	Rps9	Rps9	1	12	12	12	4	2	4	4	7	8	8	10	4	2	4	4	7	8	8	10	4	2	4	4	7	8	8	10	44.3	44.3	44.3	22.591	194	194	0	20.652	0.84166	0.9265	5.8845	20	0	Leave out requantified
Q6ZWQ0	Q6ZWQ0	3	3	3	Nesprin-2	Syne2	Syne2	1	3	3	3	0	0	0	0	2	0	1	2	0	0	0	0	2	0	1	2	0	0	0	0	2	0	1	2	0.5	0.5	0.5	782.72	6874	6874	0.0231	1.1528	NaN	NaN	NaN	0	0	Median
Q6ZWU9;Q6ZWY3	Q6ZWU9;Q6ZWY3	2;1	2;1	2;1	40S ribosomal protein S27;40S ribosomal protein S27-like	Rps27;Rps27l	Rps27;Rps27l	2	2	2	2	1	0	1	0	2	1	1	2	1	0	1	0	2	1	1	2	1	0	1	0	2	1	1	2	29.8	29.8	29.8	9.461	84	84;84	0	9.8992	NaN	NaN	NaN	0	0	Median
Q6ZWV7	Q6ZWV7	1	1	1	60S ribosomal protein L35	Rpl35	Rpl35	1	1	1	1	0	0	0	1	1	0	1	1	0	0	0	1	1	0	1	1	0	0	0	1	1	0	1	1	8.1	8.1	8.1	14.552	123	123	0.0052038	1.7733	0.99389	1.057	NaN	1	0	Median
Q6ZWX6	Q6ZWX6	6	6	6	Eukaryotic translation initiation factor 2 subunit 1	Eif2s1	Eif2s1	1	6	6	6	2	2	2	2	2	2	5	6	2	2	2	2	2	2	5	6	2	2	2	2	2	2	5	6	19.7	19.7	19.7	36.108	315	315	0	18.002	0.91783	0.9626	15.609	11	0	Leave out requantified
Q6ZWY8	Q6ZWY8	1	1	1	Thymosin beta-10	Tmsb10	Tmsb10	1	1	1	1	0	0	0	0	1	0	0	0	0	0	0	0	1	0	0	0	0	0	0	0	1	0	0	0	31.8	31.8	31.8	5.0256	44	44	0.0051858	1.7547	NaN	NaN	NaN	0	0	Median
Q70FJ1	Q70FJ1	2	2	2	A-kinase anchor protein 9	Akap9	Akap9	1	2	2	2	0	0	0	0	0	0	1	1	0	0	0	0	0	0	1	1	0	0	0	0	0	0	1	1	0.8	0.8	0.8	435.87	3797	3797	0.016949	1.2786	0.97382	1.0188	NaN	1	0	Median
Q76MZ3;Q7TNP2	Q76MZ3	14;2	14;2	14;2	Serine/threonine-protein phosphatase 2A 65 kDa regulatory subunit A alpha isoform	Ppp2r1a	Ppp2r1a	2	14	14	14	2	3	4	4	11	12	12	10	2	3	4	4	11	12	12	10	2	3	4	4	11	12	12	10	32.6	32.6	32.6	65.322	589	589;601	0	56.782	0.911	1.0505	27.977	40	0	Leave out requantified
Q78PY7	Q78PY7	18	18	18	Staphylococcal nuclease domain-containing protein 1	Snd1	Snd1	1	18	18	18	2	4	5	4	6	7	13	12	2	4	5	4	6	7	13	12	2	4	5	4	6	7	13	12	26	26	26	102.09	910	910	0	54.152	0.87169	0.96687	13.463	16	0	Leave out requantified
Q792Z0;Q792Y8	Q792Z0;Q792Y8	1;1	1;1	1;1		Prss3;Gm10334	Prss3;Gm10334	2	1	1	1	0	0	0	0	1	1	1	0	0	0	0	0	1	1	1	0	0	0	0	0	1	1	1	0	8.1	8.1	8.1	26.183	246	246;246	0	8.409	NaN	NaN	NaN	0	0	Median
Q792Y9	Q792Y9	1	1	1		Gm5771	Gm5771	1	1	1	1	0	0	0	0	0	0	1	1	0	0	0	0	0	0	1	1	0	0	0	0	0	0	1	1	8.2	8.2	8.2	25.992	245	245	1	-2	NaN	NaN	NaN	0	0	Median
Q792Z1	Q792Z1	2	2	2		Try10	Try10	1	2	2	2	2	1	0	0	2	2	2	2	2	1	0	0	2	2	2	2	2	1	0	0	2	2	2	2	14.6	14.6	14.6	26.221	246	246	0	8.2109	NaN	NaN	NaN	0	0	Median
Q7M6Y3;Q61548	Q7M6Y3	6;2	6;2	6;2	Phosphatidylinositol-binding clathrin assembly protein	Picalm	Picalm	2	6	6	6	0	0	0	0	5	5	4	4	0	0	0	0	5	5	4	4	0	0	0	0	5	5	4	4	11.2	11.2	11.2	71.543	660	660;901	0	24.116	0.98583	1.0916	26.019	9	0	Leave out requantified
Q7TMB8;Q5SQX6	Q7TMB8	3;1	3;1	3;1	Cytoplasmic FMR1-interacting protein 1	Cyfip1	Cyfip1	2	3	3	3	0	0	0	0	1	1	2	0	0	0	0	0	1	1	2	0	0	0	0	0	1	1	2	0	2.2	2.2	2.2	145.24	1253	1253;1253	0	3.9313	0.89577	1.0339	6.2763	2	0	Median
Q7TMD7	Q7TMD7	2	2	2	Desmoglein-4	Dsg4	Dsg4	1	2	2	2	0	0	0	0	0	0	2	1	0	0	0	0	0	0	2	1	0	0	0	0	0	0	2	1	2.5	2.5	2.5	114.45	1041	1041	0.0091514	1.5404	NaN	NaN	NaN	0	0	Median
Q7TMK9	Q7TMK9	7	7	4	Heterogeneous nuclear ribonucleoprotein Q	Syncrip	Syncrip	1	7	7	4	1	1	1	1	5	4	5	6	1	1	1	1	5	4	5	6	0	0	0	0	3	2	3	3	12.8	12.8	8.3	69.632	623	623	0	31.853	0.88356	0.94751	10.06	16	0	Leave out requantified
Q7TMR0	Q7TMR0	1	1	1	Lysosomal Pro-X carboxypeptidase	Prcp	Prcp	1	1	1	1	1	1	1	1	0	0	0	0	1	1	1	1	0	0	0	0	1	1	1	1	0	0	0	0	2.9	2.9	2.9	55.026	491	491	0	5.5102	0.89851	0.97898	13.439	3	0	Plateau
Q9CYI4;Q7TNC4	Q9CYI4;Q7TNC4	1;1	1;1	1;1	Putative RNA-binding protein Luc7-like 1;Putative RNA-binding protein Luc7-like 2	Luc7l;Luc7l2	Luc7l;Luc7l2	2	1	1	1	0	0	0	0	1	1	1	0	0	0	0	0	1	1	1	0	0	0	0	0	1	1	1	0	2.7	2.7	2.7	43.934	371	371;392	0.020911	1.162	NaN	NaN	NaN	0	0	Median
Q7TPR4	Q7TPR4	23	12	10	Alpha-actinin-1	Actn1	Actn1	1	23	12	10	3	3	3	5	14	15	20	19	1	0	1	1	5	6	10	10	0	0	1	1	4	5	8	8	29.9	14.9	12.3	103.07	892	892	0	36.122	0.7541	0.88177	9.5738	11	0	Leave out requantified
Q7TPV4	Q7TPV4	6	6	6	Myb-binding protein 1A	Mybbp1a	Mybbp1a	1	6	6	6	0	0	0	0	3	5	2	3	0	0	0	0	3	5	2	3	0	0	0	0	3	5	2	3	5.4	5.4	5.4	152.04	1344	1344	0	7.5187	0.93482	1.0015	NaN	1	0	Median
Q7TPY4	Q7TPY4	1	1	1		Pramel5	Pramel5	1	1	1	1	0	1	0	0	0	0	0	0	0	1	0	0	0	0	0	0	0	1	0	0	0	0	0	0	2	2	2	57.562	500	500	1	-2	NaN	NaN	NaN	0	0	Median
Q7TQH0	Q7TQH0	3	3	3	Ataxin-2-like protein	Atxn2l	Atxn2l	1	3	3	3	0	0	0	0	1	1	1	3	0	0	0	0	1	1	1	3	0	0	0	0	1	1	1	3	3.5	3.5	3.5	110.65	1049	1049	0	4.4561	0.70851	0.88148	10.23	3	0	Plateau
Q7TQI3	Q7TQI3	8	8	8	Ubiquitin thioesterase OTUB1	Otub1	Otub1	1	8	8	8	2	2	2	2	7	7	3	4	2	2	2	2	7	7	3	4	2	2	2	2	7	7	3	4	33.6	33.6	33.6	31.27	271	271	0	21.044	0.9093	1.0148	13.467	4	0	Leave out requantified
Q7TQK5	Q7TQK5	1	1	1	Coiled-coil domain-containing protein 93	Ccdc93	Ccdc93	1	1	1	1	0	0	0	0	0	1	0	0	0	0	0	0	0	1	0	0	0	0	0	0	0	1	0	0	1.3	1.3	1.3	72.602	629	629	1	-2	NaN	NaN	NaN	0	0	Median
Q80T85	Q80T85	1	1	1	DDB1- and CUL4-associated factor 5	Dcaf5	Dcaf5	1	1	1	1	0	0	0	0	0	0	0	1	0	0	0	0	0	0	0	1	0	0	0	0	0	0	0	1	1.9	1.9	1.9	103.67	946	946	1	-2	NaN	NaN	NaN	0	0	Median
Q80TL7	Q80TL7	1	1	1	Protein MON2 homolog	Mon2	Mon2	1	1	1	1	1	0	0	0	0	0	0	0	1	0	0	0	0	0	0	0	1	0	0	0	0	0	0	0	0.6	0.6	0.6	189.08	1715	1715	0.016756	1.2497	NaN	NaN	NaN	0	0	Median
Q80U19	Q80U19	1	1	1	Disheveled-associated activator of morphogenesis 2	Daam2	Daam2	1	1	1	1	0	0	1	0	0	0	0	0	0	0	1	0	0	0	0	0	0	0	1	0	0	0	0	0	0.8	0.8	0.8	128.37	1115	1115	0.033566	0.96336	NaN	NaN	NaN	0	0	Median
Q80UG5	Q80UG5	3	3	3	Septin-9	Sept9	Sept9	1	3	3	3	0	0	0	1	3	3	3	2	0	0	0	1	3	3	3	2	0	0	0	1	3	3	3	2	5	5	5	65.574	583	583	0	11.27	1.1338	1.2344	0.45287	2	0	Median
Q80UM3	Q80UM3	1	1	1	N-alpha-acetyltransferase 15, NatA auxiliary subunit	Naa15	Naa15	1	1	1	1	0	0	0	0	0	0	1	1	0	0	0	0	0	0	1	1	0	0	0	0	0	0	1	1	1.3	1.3	1.3	100.96	865	865	0.020255	1.1719	NaN	NaN	NaN	0	0	Median
Q80UW8	Q80UW8	1	1	1	DNA-directed RNA polymerases I, II, and III subunit RPABC1	Polr2e	Polr2e	1	1	1	1	0	0	0	0	1	1	1	1	0	0	0	0	1	1	1	1	0	0	0	0	1	1	1	1	6.2	6.2	6.2	24.57	210	210	0.0018248	1.9839	0.83458	0.96918	4.8653	4	0	Median
Q80VD1	Q80VD1	2	2	2	Protein FAM98B	Fam98b	Fam98b	1	2	2	2	0	0	0	0	0	0	2	0	0	0	0	0	0	0	2	0	0	0	0	0	0	0	2	0	5.4	5.4	5.4	45.349	429	429	0.0018622	2.1474	NaN	NaN	NaN	0	0	Median
Q80VJ3	Q80VJ3	2	2	2	2-deoxynucleoside 5-phosphate N-hydrolase 1	Dnph1	Dnph1	1	2	2	2	0	0	0	0	1	2	1	2	0	0	0	0	1	2	1	2	0	0	0	0	1	2	1	2	16.2	16.2	16.2	18.977	173	173	0	4.1037	NaN	NaN	NaN	0	0	Median
Q80X50	Q80X50	2	2	2	Ubiquitin-associated protein 2-like	Ubap2l	Ubap2l	1	2	2	2	0	0	0	0	1	1	0	1	0	0	0	0	1	1	0	1	0	0	0	0	1	1	0	1	2.3	2.3	2.3	116.8	1107	1107	0.00098619	2.5448	NaN	NaN	NaN	0	0	Median
Q80X81;Q8CAY6	Q80X81;Q8CAY6	3;3	3;3	3;3	Acetyl-CoA acetyltransferase, cytosolic	Acat3;Acat2	Acat3;Acat2	2	3	3	3	0	0	0	0	2	3	2	2	0	0	0	0	2	3	2	2	0	0	0	0	2	3	2	2	6.8	6.8	6.8	41.47	397	397;397	0	5.4235	0.85682	1.0022	14.959	3	0	Median
Q80X90	Q80X90	9	6	6	Filamin-B	Flnb	Flnb	1	9	6	6	0	1	0	0	6	4	5	8	0	0	0	0	3	1	2	5	0	0	0	0	3	1	2	5	3.7	2.7	2.7	277.82	2602	2602	0	9.0103	NaN	NaN	NaN	0	0	Median
Q80XB4	Q80XB4	1	1	1	Nebulin-related-anchoring protein	Nrap	Nrap	1	1	1	1	0	0	0	0	1	0	1	1	0	0	0	0	1	0	1	1	0	0	0	0	1	0	1	1	1	1	1	195.75	1728	1728	0.0018018	1.948	NaN	NaN	NaN	0	0	Median
Q80XC2	Q80XC2	2	2	2	tRNA (adenine(58)-N(1))-methyltransferase catalytic subunit TRMT61A	Trmt61a	Trmt61a	1	2	2	2	0	0	0	1	0	0	1	1	0	0	0	1	0	0	1	1	0	0	0	1	0	0	1	1	3.8	3.8	3.8	31.639	290	290	0.0091135	1.5322	NaN	NaN	NaN	0	0	Median
Q8BZ81;Q80XG9	Q8BZ81;Q80XG9	1;1	1;1	1;1	Leucine-rich repeat transmembrane neuronal protein 3;Leucine-rich repeat transmembrane neuronal protein 4	Lrrtm3;Lrrtm4	Lrrtm3;Lrrtm4	2	1	1	1	0	0	0	0	0	1	0	0	0	0	0	0	0	1	0	0	0	0	0	0	0	1	0	0	2.2	2.2	2.2	66.087	582	582;590	1	-2	NaN	NaN	NaN	0	0	Median
Q80XL1	Q80XL1	1	1	1	E3 ubiquitin-protein ligase CBL-C	Cblc	Cblc	1	1	1	1	0	0	0	0	0	0	1	0	0	0	0	0	0	0	1	0	0	0	0	0	0	0	1	0	2	2	2	55.715	496	496	0.029862	1.0679	1.8576	2.0568	NaN	1	0	Median
Q80YS5	Q80YS5	1	1	1	Leucine-rich repeat-containing protein 27	Lrrc27	Lrrc27	1	1	1	1	0	0	0	0	0	1	0	0	0	0	0	0	0	1	0	0	0	0	0	0	0	1	0	0	2.1	2.1	2.1	59.852	523	523	1	-2	NaN	NaN	NaN	0	0	Median
Q80YV3	Q80YV3	1	1	1	Transformation/transcription domain-associated protein	Trrap	Trrap	1	1	1	1	0	0	1	0	0	0	0	0	0	0	1	0	0	0	0	0	0	0	1	0	0	0	0	0	0.5	0.5	0.5	291.55	2565	2565	1	-2	NaN	NaN	NaN	0	0	Median
Q80YX1	Q80YX1	10	10	10	Tenascin	Tnc	Tnc	1	10	10	10	4	1	6	4	0	0	0	0	4	1	6	4	0	0	0	0	4	1	6	4	0	0	0	0	5.1	5.1	5.1	231.8	2110	2110	0	9.1294	3.2135	3.1085	24.407	6	0	Leave out requantified
Q80ZX8	Q80ZX8	2	2	2	Sperm-associated antigen 1	Spag1	Spag1	1	2	2	2	0	0	0	0	0	0	1	1	0	0	0	0	0	0	1	1	0	0	0	0	0	0	1	1	2.9	2.9	2.9	100.67	901	901	1	-2	0.83208	0.89389	NaN	1	0	Median
Q810F8	Q810F8	1	1	1	T-box transcription factor TBX10	Tbx10	Tbx10	1	1	1	1	0	0	0	0	0	0	0	1	0	0	0	0	0	0	0	1	0	0	0	0	0	0	0	1	3.6	3.6	3.6	42.407	385	385	1	-2	NaN	NaN	NaN	0	0	Median
Q810L3	Q810L3	1	1	1	E3 ubiquitin-protein ligase CHFR	Chfr	Chfr	1	1	1	1	0	0	0	0	1	0	0	0	0	0	0	0	1	0	0	0	0	0	0	0	1	0	0	0	1.2	1.2	1.2	73.871	664	664	0.043801	0.86971	NaN	NaN	NaN	0	0	Median
Q811L6	Q811L6	1	1	1	Microtubule-associated serine/threonine-protein kinase 4	Mast4	Mast4	1	1	1	1	0	0	0	0	1	0	0	0	0	0	0	0	1	0	0	0	0	0	0	0	1	0	0	0	0.8	0.8	0.8	284	2618	2618	1	-2	NaN	NaN	NaN	0	0	Median
Q8BFQ8	Q8BFQ8	1	1	1	Parkinson disease 7 domain-containing protein 1	Pddc1	Gatd1	1	1	1	1	0	0	0	0	1	1	0	1	0	0	0	0	1	1	0	1	0	0	0	0	1	1	0	1	4.5	4.5	4.5	23.277	220	220	0.036729	0.94054	NaN	NaN	NaN	0	0	Median
Q8BFR4	Q8BFR4	5	5	5	N-acetylglucosamine-6-sulfatase	Gns	Gns	1	5	5	5	3	3	3	5	1	1	0	0	3	3	3	5	1	1	0	0	3	3	3	5	1	1	0	0	8.3	8.3	8.3	61.174	544	544	0	7.5136	0.61863	0.73573	7.5855	5	0	Leave out requantified
Q8BFS6	Q8BFS6	1	1	1	Serine/threonine-protein phosphatase CPPED1	Cpped1	Cpped1	1	1	1	1	0	0	0	0	0	0	0	1	0	0	0	0	0	0	0	1	0	0	0	0	0	0	0	1	3.5	3.5	3.5	35.247	312	312	0	2.8031	0.93586	1.0045	NaN	1	0	Median
Q8BFZ3	Q8BFZ3	8	1	1	Beta-actin-like protein 2	Actbl2	Actbl2	1	8	1	1	4	5	4	4	7	7	8	7	0	1	0	0	0	0	1	0	0	1	0	0	0	0	1	0	26.1	4.8	4.8	42.004	376	376	0.0017969	1.9393	0.99184	1.1312	7.3419	2	0	Median
Q8BG05	Q8BG05	9	1	1	Heterogeneous nuclear ribonucleoprotein A3	Hnrnpa3	Hnrnpa3	1	9	1	1	3	4	4	4	8	7	8	7	0	0	0	0	1	0	0	0	0	0	0	0	1	0	0	0	31.1	4	4	39.652	379	379	0	6.6338	0.96868	1.2223	NaN	1	0	Median
Q8BG07	Q8BG07	5	5	5	Phospholipase D4	Pld4	Pld4	1	5	5	5	2	3	2	3	4	4	3	3	2	3	2	3	4	4	3	3	2	3	2	3	4	4	3	3	11.9	11.9	11.9	56.153	503	503	0	11.454	0.78471	0.7844	10.713	6	0	Leave out requantified
Q8BG32	Q8BG32	10	10	10	26S proteasome non-ATPase regulatory subunit 11	Psmd11	Psmd11	1	10	10	10	1	4	2	3	7	8	8	7	1	4	2	3	7	8	8	7	1	4	2	3	7	8	8	7	27	27	27	47.436	422	422	0	24.458	0.92011	0.96649	8.5192	15	0	Leave out requantified
Q8BGB7	Q8BGB7	2	2	2	Enolase-phosphatase E1	Enoph1	Enoph1	1	2	2	2	0	0	0	0	2	1	1	2	0	0	0	0	2	1	1	2	0	0	0	0	2	1	1	2	7.8	7.8	7.8	28.6	257	257	0	2.9734	NaN	NaN	NaN	0	0	Median
Q8BGD9	Q8BGD9	2	2	2	Eukaryotic translation initiation factor 4B	Eif4b	Eif4b	1	2	2	2	0	0	0	0	2	1	1	2	0	0	0	0	2	1	1	2	0	0	0	0	2	1	1	2	2.6	2.6	2.6	68.839	611	611	0.0017921	1.926	NaN	NaN	NaN	0	0	Median
Q8BGQ7	Q8BGQ7	9	9	9	Alanine--tRNA ligase, cytoplasmic	Aars	Aars	1	9	9	9	3	2	3	1	1	1	7	5	3	2	3	1	1	1	7	5	3	2	3	1	1	1	7	5	11.2	11.2	11.2	106.91	968	968	0	19.856	0.88682	0.93397	58.882	10	0	Leave out requantified
Q8BGS2	Q8BGS2	2	2	2	BolA-like protein 2	Bola2	Bola2	1	2	2	2	0	0	1	1	1	1	1	1	0	0	1	1	1	1	1	1	0	0	1	1	1	1	1	1	20.9	20.9	20.9	10.214	86	86	0.00096993	2.4582	NaN	NaN	NaN	0	0	Median
Q8BH31	Q8BH31	1	1	1	Major facilitator superfamily domain-containing protein 8	Mfsd8	Mfsd8	1	1	1	1	0	0	0	0	1	0	0	0	0	0	0	0	1	0	0	0	0	0	0	0	1	0	0	0	1.9	1.9	1.9	57.569	519	519	1	-2	NaN	NaN	NaN	0	0	Median
Q8BH58	Q8BH58	2	2	2	TIP41-like protein	Tiprl	Tiprl	1	2	2	2	0	0	0	0	2	1	0	2	0	0	0	0	2	1	0	2	0	0	0	0	2	1	0	2	11.1	11.1	11.1	31.253	271	271	0	3.6661	1.1042	1.1834	NaN	1	0	Median
Q8BH69	Q8BH69	3	3	3	Selenide, water dikinase 1	Sephs1	Sephs1	1	3	3	3	0	0	0	0	2	2	2	2	0	0	0	0	2	2	2	2	0	0	0	0	2	2	2	2	11.7	11.7	11.7	42.906	392	392	0	5.6014	0.92475	0.98035	2.9714	3	0	Median
Q8BHK6	Q8BHK6	1	1	1	SLAM family member 7	Slamf7	Slamf7	1	1	1	1	0	0	0	0	1	0	0	0	0	0	0	0	1	0	0	0	0	0	0	0	1	0	0	0	6	6	6	37.187	333	333	1	-2	NaN	NaN	NaN	0	0	Median
Q8BHN3	Q8BHN3	7	7	7	Neutral alpha-glucosidase AB	Ganab	Ganab	1	7	7	7	4	2	5	3	1	3	4	4	4	2	5	3	1	3	4	4	4	2	5	3	1	3	4	4	7.6	7.6	7.6	106.91	944	944	0	9.6411	0.77649	0.82598	15.098	11	0	Leave out requantified
Q8BHP7	Q8BHP7	1	1	1	Olfactomedin-like protein 2A	Olfml2a	Olfml2a	1	1	1	1	0	0	0	0	0	0	1	1	0	0	0	0	0	0	1	1	0	0	0	0	0	0	1	1	1.5	1.5	1.5	76.547	681	681	1	-2	NaN	NaN	NaN	0	0	Median
Q8BIK4	Q8BIK4	1	1	1	Dedicator of cytokinesis protein 9	Dock9	Dock9	1	1	1	1	0	0	0	0	0	0	1	0	0	0	0	0	0	0	1	0	0	0	0	0	0	0	1	0	0.5	0.5	0.5	235.31	2055	2055	1	-2	NaN	NaN	NaN	0	0	Median
Q8BIQ5	Q8BIQ5	2	2	2	Cleavage stimulation factor subunit 2	Cstf2	Cstf2	1	2	2	2	0	0	0	0	1	1	1	0	0	0	0	0	1	1	1	0	0	0	0	0	1	1	1	0	4.3	4.3	4.3	61.341	580	580	0.0043937	1.8378	NaN	NaN	NaN	0	0	Median
Q8BJ71	Q8BJ71	1	1	1	Nuclear pore complex protein Nup93	Nup93	Nup93	1	1	1	1	0	0	0	0	1	0	1	0	0	0	0	0	1	0	1	0	0	0	0	0	1	0	1	0	1.5	1.5	1.5	93.28	819	819	0.037879	0.93138	NaN	NaN	NaN	0	0	Median
Q8BJU0	Q8BJU0	1	1	1	Small glutamine-rich tetratricopeptide repeat-containing protein alpha	Sgta	Sgta	1	1	1	1	0	0	0	0	1	1	0	0	0	0	0	0	1	1	0	0	0	0	0	0	1	1	0	0	4.1	4.1	4.1	34.322	315	315	0	2.7002	0.91181	1.0278	5.2164	2	0	Median
Q8BJW6	Q8BJW6	2	2	2	Eukaryotic translation initiation factor 2A;Eukaryotic translation initiation factor 2A, N-terminally processed	Eif2a	Eif2a	1	2	2	2	0	0	0	0	0	1	1	1	0	0	0	0	0	1	1	1	0	0	0	0	0	1	1	1	4.1	4.1	4.1	64.403	581	581	0.015773	1.3574	NaN	NaN	NaN	0	0	Median
Q8BJY1	Q8BJY1	8	8	8	26S proteasome non-ATPase regulatory subunit 5	Psmd5	Psmd5	1	8	8	8	0	0	1	0	4	4	6	8	0	0	1	0	4	4	6	8	0	0	1	0	4	4	6	8	20.4	20.4	20.4	55.971	504	504	0	15.864	0.88133	1.031	19.771	3	0	Median
Q8BK64	Q8BK64	6	6	6	Activator of 90 kDa heat shock protein ATPase homolog 1	Ahsa1	Ahsa1	1	6	6	6	1	1	0	1	6	5	4	3	1	1	0	1	6	5	4	3	1	1	0	1	6	5	4	3	21.9	21.9	21.9	38.117	338	338	0	45.031	0.88193	1.0171	7.2502	15	0	Leave out requantified
Q8BK67	Q8BK67	9	9	9	Protein RCC2	Rcc2	Rcc2	1	9	9	9	4	3	5	3	8	7	8	7	4	3	5	3	8	7	8	7	4	3	5	3	8	7	8	7	19.8	19.8	19.8	55.983	520	520	0	35.999	0.90543	1.0397	14.447	35	0	Leave out requantified
Q8BKC5	Q8BKC5	7	7	7	Importin-5	Ipo5	Ipo5	1	7	7	7	0	0	0	0	0	0	6	5	0	0	0	0	0	0	6	5	0	0	0	0	0	0	6	5	7.7	7.7	7.7	123.59	1097	1097	0	14.415	0.86295	0.95229	5.8715	5	0	Leave out requantified
Q9QZS6;Q8BKN6	Q9QZS6;Q8BKN6	1;1	1;1	1;1	Heparan sulfate glucosamine 3-O-sulfotransferase 3B1;Heparan sulfate glucosamine 3-O-sulfotransferase 3A1	Hs3st3b1;Hs3st3a1	Hs3st3b1;Hs3st3a1	2	1	1	1	0	0	0	0	0	1	0	0	0	0	0	0	0	1	0	0	0	0	0	0	0	1	0	0	1.8	1.8	1.8	43.296	390	390;393	1	-2	NaN	NaN	NaN	0	0	Median
Q8BL86	Q8BL86	1	1	1	Metallo-beta-lactamase domain-containing protein 2	Mblac2	Mblac2	1	1	1	1	0	0	0	0	0	1	0	0	0	0	0	0	0	1	0	0	0	0	0	0	0	1	0	0	5.4	5.4	5.4	31.205	279	279	1	-2	NaN	NaN	NaN	0	0	Median
Q8BL97;A2A4X6	Q8BL97	3;1	3;1	2;0	Serine/arginine-rich splicing factor 7	Srsf7	Srsf7	2	3	3	2	1	0	0	0	3	2	3	3	1	0	0	0	3	2	3	3	1	0	0	0	2	2	2	2	13.1	13.1	7.9	30.817	267	267;163	0	4.1812	1.1641	1.1241	NaN	1	0	Median
Q8BM75	Q8BM75	1	1	1	AT-rich interactive domain-containing protein 5B	Arid5b	Arid5b	1	1	1	1	0	0	0	0	0	0	1	0	0	0	0	0	0	0	1	0	0	0	0	0	0	0	1	0	1.1	1.1	1.1	131.84	1188	1188	0.013677	1.433	NaN	NaN	NaN	0	0	Median
Q8BMJ2	Q8BMJ2	2	2	2	Leucine--tRNA ligase, cytoplasmic	Lars	Lars	1	2	2	2	0	0	0	0	0	0	2	1	0	0	0	0	0	0	2	1	0	0	0	0	0	0	2	1	2	2	2	134.19	1178	1178	0	5.7343	NaN	NaN	NaN	0	0	Median
Q8BMK4	Q8BMK4	1	1	1	Cytoskeleton-associated protein 4	Ckap4	Ckap4	1	1	1	1	0	0	0	0	0	0	0	1	0	0	0	0	0	0	0	1	0	0	0	0	0	0	0	1	1.6	1.6	1.6	63.691	575	575	0.044756	0.85245	NaN	NaN	NaN	0	0	Median
Q8BML9	Q8BML9	8	8	8		Qars	Qars	1	8	8	8	0	1	0	0	2	4	5	4	0	1	0	0	2	4	5	4	0	1	0	0	2	4	5	4	11.4	11.4	11.4	87.676	775	775	0	11.454	0.90021	1.0527	29.782	5	0	Leave out requantified
Q8BND5	Q8BND5	11	11	11	Sulfhydryl oxidase 1	Qsox1	Qsox1	1	11	11	11	5	5	5	5	1	5	2	3	5	5	5	5	1	5	2	3	5	5	5	5	1	5	2	3	16.8	16.8	16.8	82.784	748	748	0	16.064	0.75142	0.82216	32.149	11	0	Leave out requantified
Q8BP27	Q8BP27	1	1	1	Swi5-dependent recombination DNA repair protein 1 homolog	Sfr1	Sfr1	1	1	1	1	0	0	0	0	0	0	1	0	0	0	0	0	0	0	1	0	0	0	0	0	0	0	1	0	4.1	4.1	4.1	35.182	319	319	0.031646	0.98563	NaN	NaN	NaN	0	0	Median
Q8BP47	Q8BP47	8	8	8	Asparagine--tRNA ligase, cytoplasmic	Nars	Nars	1	8	8	8	0	0	0	0	2	4	7	3	0	0	0	0	2	4	7	3	0	0	0	0	2	4	7	3	16.5	16.5	16.5	64.279	559	559	0	12.699	0.79978	0.93596	1.4852	2	0	Median
Q8BP48	Q8BP48	1	1	1	Methionine aminopeptidase 1	Metap1	Metap1	1	1	1	1	0	0	0	0	0	0	0	1	0	0	0	0	0	0	0	1	0	0	0	0	0	0	0	1	2.8	2.8	2.8	43.221	386	386	1	-2	NaN	NaN	NaN	0	0	Median
Q921Y0;Q8BPB0	Q921Y0;Q8BPB0	3;3	3;3	3;3	MOB kinase activator 1A;MOB kinase activator 1B	Mob1a;Mob1b	Mob1a;Mob1b	2	3	3	3	0	0	0	0	3	2	1	2	0	0	0	0	3	2	1	2	0	0	0	0	3	2	1	2	16.2	16.2	16.2	25.079	216	216;216	0	8.7513	1.4151	1.5395	36.531	7	0	Leave out requantified
Q8BPU7	Q8BPU7	1	1	1	Engulfment and cell motility protein 1	Elmo1	Elmo1	1	1	1	1	0	0	0	0	0	1	0	0	0	0	0	0	0	1	0	0	0	0	0	0	0	1	0	0	2.1	2.1	2.1	83.935	727	727	0	3.1885	0.94625	1.0663	NaN	1	0	Median
Q8BQN5	Q8BQN5	1	1	1	Protein FAM78B	Fam78b	Fam78b	1	1	1	1	0	0	0	0	1	0	0	0	0	0	0	0	1	0	0	0	0	0	0	0	1	0	0	0	5.7	5.7	5.7	29.834	261	261	0.037801	0.92794	NaN	NaN	NaN	0	0	Median
Q8BSU2	Q8BSU2	1	1	1	C-X-C motif chemokine 16	Cxcl16	Cxcl16	1	1	1	1	1	1	0	1	0	0	0	0	1	1	0	1	0	0	0	0	1	1	0	1	0	0	0	0	6.9	6.9	6.9	26.896	246	246	0.024318	1.1167	NaN	NaN	NaN	0	0	Median
Q8BTI8	Q8BTI8	1	1	1	Serine/arginine repetitive matrix protein 2	Srrm2	Srrm2	1	1	1	1	1	0	0	0	0	0	0	0	1	0	0	0	0	0	0	0	1	0	0	0	0	0	0	0	0.3	0.3	0.3	294.84	2703	2703	0.022912	1.1318	NaN	NaN	NaN	0	0	Median
Q8BTM8	Q8BTM8	49	49	45	Filamin-A	Flna	Flna	1	49	49	45	7	7	11	8	32	34	39	35	7	7	11	8	32	34	39	35	7	6	11	7	29	31	36	32	25.9	25.9	24.5	281.22	2647	2647	0	203.27	0.7802	0.87174	21.202	60	0	Leave out requantified
Q8BTW3	Q8BTW3	2	2	2	Exosome complex component MTR3	Exosc6	Exosc6	1	2	2	2	0	0	0	0	2	1	1	1	0	0	0	0	2	1	1	1	0	0	0	0	2	1	1	1	8.4	8.4	8.4	28.37	273	273	0	2.8922	NaN	NaN	NaN	0	0	Median
Q8BU30	Q8BU30	3	3	3	Isoleucine--tRNA ligase, cytoplasmic	Iars	Iars	1	3	3	3	0	0	0	1	2	2	2	3	0	0	0	1	2	2	2	3	0	0	0	1	2	2	2	3	2.1	2.1	2.1	144.27	1262	1262	0	3.5688	0.69895	0.81924	9.2995	2	0	Median
Q8BUV6	Q8BUV6	1	1	1	U7 snRNA-associated Sm-like protein LSm11	Lsm11	Lsm11	1	1	1	1	1	0	0	0	1	0	0	1	1	0	0	0	1	0	0	1	1	0	0	0	1	0	0	1	2.5	2.5	2.5	39.906	361	361	0.035491	0.94972	NaN	NaN	NaN	0	0	Median
Q8BV66	Q8BV66	2	2	2	Interferon-induced protein 44	Ifi44	Ifi44	1	2	2	2	0	1	1	1	2	2	2	2	0	1	1	1	2	2	2	2	0	1	1	1	2	2	2	2	5.9	5.9	5.9	47.852	422	422	0	5.8504	0.63988	0.84429	1.6215	3	0	Median
Q8BVE3	Q8BVE3	1	1	1	V-type proton ATPase subunit H	Atp6v1h	Atp6v1h	1	1	1	1	0	0	0	0	0	0	1	0	0	0	0	0	0	0	1	0	0	0	0	0	0	0	1	0	2.7	2.7	2.7	55.854	483	483	0.0018198	1.9692	NaN	NaN	NaN	0	0	Median
Q8BVF2	Q8BVF2	1	1	1	Phosducin-like protein 3	Pdcl3	Pdcl3	1	1	1	1	0	0	0	1	1	1	1	1	0	0	0	1	1	1	1	1	0	0	0	1	1	1	1	1	4.6	4.6	4.6	27.581	240	240	0.0043898	1.8347	NaN	NaN	NaN	0	0	Median
Q8BVI4	Q8BVI4	2	2	2	Dihydropteridine reductase	Qdpr	Qdpr	1	2	2	2	0	0	0	0	1	1	1	1	0	0	0	0	1	1	1	1	0	0	0	0	1	1	1	1	11.2	11.2	11.2	25.57	241	241	0	3.5329	0.85041	0.9102	NaN	1	0	Median
Q8BVQ5	Q8BVQ5	4	4	4	Protein phosphatase methylesterase 1	Ppme1	Ppme1	1	4	4	4	0	0	0	0	0	0	2	2	0	0	0	0	0	0	2	2	0	0	0	0	0	0	2	2	13	13	13	42.256	386	386	0	2.7007	NaN	NaN	NaN	0	0	Median
Q8BWP8	Q8BWP8	1	1	1	Beta-1,4-glucuronyltransferase 1	B4gat1	B4gat1	1	1	1	1	0	1	1	0	0	0	0	0	0	1	1	0	0	0	0	0	0	1	1	0	0	0	0	0	3.9	3.9	3.9	47.384	415	415	0.0018215	1.9722	NaN	NaN	NaN	0	0	Median
Q8BWY3	Q8BWY3	6	6	6	Eukaryotic peptide chain release factor subunit 1	Etf1	Etf1	1	6	6	6	2	2	0	0	4	4	4	4	2	2	0	0	4	4	4	4	2	2	0	0	4	4	4	4	15.6	15.6	15.6	49.03	437	437	0	42.145	1.0347	1.0321	10.716	7	0	Leave out requantified
Q8BWZ3	Q8BWZ3	4	4	4	N-alpha-acetyltransferase 25, NatB auxiliary subunit	Naa25	Naa25	1	4	4	4	0	1	0	0	0	0	1	3	0	1	0	0	0	0	1	3	0	1	0	0	0	0	1	3	4.9	4.9	4.9	111.71	972	972	0.0018921	2.3069	3.5468	4.1721	NaN	1	0	Median
Q8BY71	Q8BY71	1	1	1	Histone acetyltransferase type B catalytic subunit	Hat1	Hat1	1	1	1	1	0	0	0	0	0	0	0	1	0	0	0	0	0	0	0	1	0	0	0	0	0	0	0	1	3.1	3.1	3.1	49.278	416	416	0.0019029	2.332	NaN	NaN	NaN	0	0	Median
Q8BYA0	Q8BYA0	1	1	1	Tubulin-specific chaperone D	Tbcd	Tbcd	1	1	1	1	0	0	0	0	0	0	1	1	0	0	0	0	0	0	1	1	0	0	0	0	0	0	1	1	1	1	1	133.32	1196	1196	0.037853	0.93138	NaN	NaN	NaN	0	0	Median
Q8BYK6;P59326;Q91YT7	Q8BYK6;P59326;Q91YT7	2;1;1	2;1;1	2;1;1	YTH domain-containing family protein 3;YTH domain-containing family protein 1;YTH domain-containing family protein 2	Ythdf3;Ythdf1;Ythdf2	Ythdf3;Ythdf1;Ythdf2	3	2	2	2	0	0	0	0	1	2	1	0	0	0	0	0	1	2	1	0	0	0	0	0	1	2	1	0	3.2	3.2	3.2	63.961	585	585;559;579	0.0090909	1.5215	NaN	NaN	NaN	0	0	Median
Q8BZA9	Q8BZA9	2	2	2	Fructose-2,6-bisphosphatase TIGAR	Tigar	Tigar	1	2	2	2	0	0	0	0	2	1	1	1	0	0	0	0	2	1	1	1	0	0	0	0	2	1	1	1	11.5	11.5	11.5	29.19	269	269	0	2.9337	0.83383	0.96878	13.311	4	0	Median
Q8BZW8	Q8BZW8	2	2	2	NHL repeat-containing protein 2	Nhlrc2	Nhlrc2	1	2	2	2	0	0	0	0	0	1	0	1	0	0	0	0	0	1	0	1	0	0	0	0	0	1	0	1	3.6	3.6	3.6	78.429	725	725	0.0076336	1.6426	NaN	NaN	NaN	0	0	Median
Q8C033	Q8C033	1	1	1	Rho guanine nucleotide exchange factor 10	Arhgef10	Arhgef10	1	1	1	1	1	0	0	0	0	0	0	0	1	0	0	0	0	0	0	0	1	0	0	0	0	0	0	0	0.7	0.7	0.7	147.94	1345	1345	1	-2	NaN	NaN	NaN	0	0	Median
Q8C0C7	Q8C0C7	4	4	4	Phenylalanine--tRNA ligase alpha subunit	Farsa	Farsa	1	4	4	4	0	0	0	0	3	2	3	4	0	0	0	0	3	2	3	4	0	0	0	0	3	2	3	4	9.1	9.1	9.1	57.598	508	508	0	12.185	0.90233	1.0599	0.81754	4	0	Leave out requantified
Q8C0E2	Q8C0E2	2	1	1	Vacuolar protein sorting-associated protein 26B	Vps26b	Vps26b	1	2	1	1	0	0	0	0	1	0	0	1	0	0	0	0	0	0	0	1	0	0	0	0	0	0	0	1	5.4	3.3	3.3	39.124	336	336	0.043949	0.87513	NaN	NaN	NaN	0	0	Median
Q8C0S1	Q8C0S1	1	1	1	DIS3-like exonuclease 1	Dis3l	Dis3l	1	1	1	1	0	0	0	0	1	0	0	0	0	0	0	0	1	0	0	0	0	0	0	0	1	0	0	0	1	1	1	120.28	1053	1053	1	-2	NaN	NaN	NaN	0	0	Median
Q8C0T9	Q8C0T9	1	1	1	Adenylate cyclase type 10	Adcy10	Adcy10	1	1	1	1	0	0	0	0	0	1	0	0	0	0	0	0	0	1	0	0	0	0	0	0	0	1	0	0	0.7	0.7	0.7	186.41	1614	1614	1	-2	NaN	NaN	NaN	0	0	Median
Q8C115	Q8C115	1	1	1	Pleckstrin homology domain-containing family H member 2	Plekhh2	Plekhh2	1	1	1	1	0	0	0	0	0	1	0	0	0	0	0	0	0	1	0	0	0	0	0	0	0	1	0	0	0.6	0.6	0.6	167.73	1491	1491	1	-2	NaN	NaN	NaN	0	0	Median
Q8C170	Q8C170	1	1	1	Unconventional myosin-IXa	Myo9a	Myo9a	1	1	1	1	0	0	0	0	0	0	1	0	0	0	0	0	0	0	1	0	0	0	0	0	0	0	1	0	0.7	0.7	0.7	292.12	2542	2542	0.034843	0.95628	NaN	NaN	NaN	0	0	Median
Q8C1A5	Q8C1A5	11	11	11	Thimet oligopeptidase	Thop1	Thop1	1	11	11	11	0	0	0	0	8	5	7	7	0	0	0	0	8	5	7	7	0	0	0	0	8	5	7	7	19.5	19.5	19.5	78.025	687	687	0	22.227	0.81248	0.89956	NaN	1	0	Median
Q8C1B7;Q9R1T4;Q8CHH9	Q8C1B7	9;3;1	9;3;1	9;3;1	Septin-11	Sept11	Sept11	3	9	9	9	1	2	2	2	5	6	6	9	1	2	2	2	5	6	6	9	1	2	2	2	5	6	6	9	24.4	24.4	24.4	49.694	431	431;434;429	0	134.44	0.89808	1.0103	15.948	6	0	Leave out requantified
Q8C255	Q8C255	2	2	2	Dipeptidase 2	Dpep2	Dpep2	1	2	2	2	1	1	2	2	0	1	0	0	1	1	2	2	0	1	0	0	1	1	2	2	0	1	0	0	5.2	5.2	5.2	52.664	478	478	0	5.7779	1.2451	1.3754	3.8347	3	0	Plateau
Q8C2Q3	Q8C2Q3	1	1	1	RNA-binding protein 14	Rbm14	Rbm14	1	1	1	1	0	0	0	0	1	1	0	1	0	0	0	0	1	1	0	1	0	0	0	0	1	1	0	1	3.6	3.6	3.6	69.448	669	669	0	7.4733	NaN	NaN	NaN	0	0	Median
Q8C4V4	Q8C4V4	1	1	1	F-box/LRR-repeat protein 3	Fbxl3	Fbxl3	1	1	1	1	0	0	0	0	1	1	0	0	0	0	0	0	1	1	0	0	0	0	0	0	1	1	0	0	2.8	2.8	2.8	48.682	428	428	0.016832	1.2644	NaN	NaN	NaN	0	0	Median
Q8C5R8	Q8C5R8	3	1	1		Prps1l1	Prps1l1	1	3	1	1	1	0	1	1	3	2	2	3	1	0	1	1	1	1	1	1	1	0	1	1	1	1	1	1	11.6	4.1	4.1	34.82	318	318	0	4.3498	1.2059	1.1356	11.245	3	0	Plateau
Q8C7B8	Q8C7B8	1	1	1	Zinc finger SWIM domain-containing protein 4	Zswim4	Zswim4	1	1	1	1	0	0	0	0	0	1	0	0	0	0	0	0	0	1	0	0	0	0	0	0	0	1	0	0	0.6	0.6	0.6	122.44	1101	1101	0.027778	1.0794	NaN	NaN	NaN	0	0	Median
Q8C7R4	Q8C7R4	1	1	1	Ubiquitin-like modifier-activating enzyme 6	Uba6	Uba6	1	1	1	1	0	0	0	0	0	0	0	1	0	0	0	0	0	0	0	1	0	0	0	0	0	0	0	1	1.3	1.3	1.3	117.96	1053	1053	0.013492	1.3751	NaN	NaN	NaN	0	0	Median
Q8C879	Q8C879	1	1	1		Zfp202	Zfp202	1	1	1	1	0	0	0	0	1	1	1	1	0	0	0	0	1	1	1	1	0	0	0	0	1	1	1	1	2.8	2.8	2.8	73.38	641	641	0.009009	1.4832	NaN	NaN	NaN	0	0	Median
Q8CAA7	Q8CAA7	1	1	1	Glucose 1,6-bisphosphate synthase	Pgm2l1	Pgm2l1	1	1	1	1	0	0	0	0	0	1	0	0	0	0	0	0	0	1	0	0	0	0	0	0	0	1	0	0	1.8	1.8	1.8	70.279	621	621	0.033661	0.97049	0.19068	0.21566	NaN	1	0	Median
Q8CCN5	Q8CCN5	2	2	2	Breast carcinoma-amplified sequence 3 homolog	Bcas3	Bcas3	1	2	2	2	0	0	0	1	1	0	1	0	0	0	0	1	1	0	1	0	0	0	0	1	1	0	1	0	2.9	2.9	2.9	101.02	928	928	0.0083963	1.5821	NaN	NaN	NaN	0	0	Median
Q8CCS6;D3Z5F7	Q8CCS6;D3Z5F7	2;1	2;1	2;1	Polyadenylate-binding protein 2	Pabpn1;Gm20521	Pabpn1;Gm20521	2	2	2	2	0	0	1	0	0	0	1	1	0	0	1	0	0	0	1	1	0	0	1	0	0	0	1	1	8.9	8.9	8.9	32.296	302	302;333	0	3.6769	NaN	NaN	NaN	0	0	Median
Q8CDA1	Q8CDA1	1	1	1	Phosphatidylinositide phosphatase SAC2	Inpp5f	Inpp5f	1	1	1	1	0	0	1	0	0	0	0	0	0	0	1	0	0	0	0	0	0	0	1	0	0	0	0	0	0.8	0.8	0.8	127.61	1132	1132	1	-2	NaN	NaN	NaN	0	0	Median
Q8CDG1	Q8CDG1	1	1	1	Piwi-like protein 2	Piwil2	Piwil2	1	1	1	1	0	0	1	0	0	0	0	0	0	0	1	0	0	0	0	0	0	0	1	0	0	0	0	0	0.9	0.9	0.9	109.49	971	971	0.027818	1.085	NaN	NaN	NaN	0	0	Median
Q8CDI6	Q8CDI6	1	1	1	Coiled-coil domain-containing protein 158	Ccdc158	Ccdc158	1	1	1	1	0	0	0	0	1	1	0	0	0	0	0	0	1	1	0	0	0	0	0	0	1	1	0	0	0.9	0.9	0.9	126.82	1109	1109	0.025735	1.1009	NaN	NaN	NaN	0	0	Median
Q8CDK3	Q8CDK3	1	1	1	IQ and ubiquitin-like domain-containing protein	Iqub	Iqub	1	1	1	1	0	0	0	0	1	0	0	0	0	0	0	0	1	0	0	0	0	0	0	0	1	0	0	0	1	1	1	92.129	788	788	1	-2	NaN	NaN	NaN	0	0	Median
Q8CDN6	Q8CDN6	8	8	8	Thioredoxin-like protein 1	Txnl1	Txnl1	1	8	8	8	3	3	4	2	7	6	7	6	3	3	4	2	7	6	7	6	3	3	4	2	7	6	7	6	36	36	36	32.237	289	289	0	25.484	0.88503	0.99235	31.034	18	0	Leave out requantified
Q8CDN9	Q8CDN9	1	1	1	Leucine-rich repeat-containing protein 9	Lrrc9	Lrrc9	1	1	1	1	0	0	0	0	1	1	1	1	0	0	0	0	1	1	1	1	0	0	0	0	1	1	1	1	1.3	1.3	1.3	167.3	1456	1456	0.00097561	2.4758	NaN	NaN	NaN	0	0	Median
Q8CFP6	Q8CFP6	1	1	1	DnaJ homolog subfamily C member 27	Dnajc27	Dnajc27	1	1	1	1	0	0	0	0	1	0	0	0	0	0	0	0	1	0	0	0	0	0	0	0	1	0	0	0	4	4	4	30.831	273	273	1	-2	NaN	NaN	NaN	0	0	Median
Q8CG14	Q8CG14	1	1	1	Complement C1s-A subcomponent;Complement C1s-A subcomponent heavy chain;Complement C1s-A subcomponent light chain	C1sa	C1sa	1	1	1	1	1	1	0	1	1	1	1	1	1	1	0	1	1	1	1	1	1	1	0	1	1	1	1	1	1.3	1.3	1.3	76.857	688	688	0.015798	1.3609	0.86669	0.98083	1.8125	7	0	Median
Q8CG47	Q8CG47	3	3	3	Structural maintenance of chromosomes protein 4	Smc4	Smc4	1	3	3	3	0	1	0	0	1	0	1	1	0	1	0	0	1	0	1	1	0	1	0	0	1	0	1	1	3.3	3.3	3.3	146.89	1286	1286	0.00097276	2.4631	0.94009	0.97952	NaN	1	0	Median
Q8CG48	Q8CG48	1	1	1	Structural maintenance of chromosomes protein 2	Smc2	Smc2	1	1	1	1	0	0	0	0	0	0	0	1	0	0	0	0	0	0	0	1	0	0	0	0	0	0	0	1	0.8	0.8	0.8	134.24	1191	1191	1	-2	NaN	NaN	NaN	0	0	Median
Q8CG71	Q8CG71	1	1	1	Prolyl 3-hydroxylase 2	Leprel1	P3h2	1	1	1	1	0	1	0	0	0	0	0	0	0	1	0	0	0	0	0	0	0	1	0	0	0	0	0	0	1	1	1	80.153	703	703	0.034819	0.94973	0.91643	1.078	NaN	1	0	Median
Q8CGC7	Q8CGC7	6	6	6	Bifunctional glutamate/proline--tRNA ligase;Glutamate--tRNA ligase;Proline--tRNA ligase	Eprs	Eprs	1	6	6	6	0	0	1	1	4	2	6	6	0	0	1	1	4	2	6	6	0	0	1	1	4	2	6	6	5.2	5.2	5.2	170.08	1512	1512	0	16.783	0.91577	1.1367	8.2296	11	0	Leave out requantified
Q8CGR7	Q8CGR7	1	1	1	Uridine phosphorylase 2	Upp2	Upp2	1	1	1	1	0	0	0	0	1	1	0	0	0	0	0	0	1	1	0	0	0	0	0	0	1	1	0	0	4.1	4.1	4.1	35.755	320	320	0.00097943	2.5037	NaN	NaN	NaN	0	0	Median
Q8CGV2	Q8CGV2	1	1	1	Tryptophan 5-hydroxylase 2	Tph2	Tph2	1	1	1	1	0	0	0	0	0	0	1	0	0	0	0	0	0	0	1	0	0	0	0	0	0	0	1	0	2.9	2.9	2.9	55.858	488	488	0	3.479	NaN	NaN	NaN	0	0	Median
Q8CHG3	Q8CHG3	1	1	1	GRIP and coiled-coil domain-containing protein 2	Gcc2	Gcc2	1	1	1	1	0	0	0	0	0	0	0	1	0	0	0	0	0	0	0	1	0	0	0	0	0	0	0	1	1	1	1	194.44	1679	1679	1	-2	NaN	NaN	NaN	0	0	Median
Q8CHP8	Q8CHP8	1	1	1	Phosphoglycolate phosphatase	Pgp	Pgp	1	1	1	1	1	0	0	0	1	0	0	0	1	0	0	0	1	0	0	0	1	0	0	0	1	0	0	0	4	4	4	34.54	321	321	0.044816	0.85287	1.0258	0.99408	NaN	1	0	Median
Q8CI33	Q8CI33	1	1	1	CWF19-like protein 1	Cwf19l1	Cwf19l1	1	1	1	1	0	0	0	0	1	1	1	1	0	0	0	0	1	1	1	1	0	0	0	0	1	1	1	1	2.6	2.6	2.6	60.193	537	537	0	10.076	0.90645	1.0191	14.264	4	0	Median
Q8CIE6	Q8CIE6	6	6	6	Coatomer subunit alpha;Xenin;Proxenin	Copa	Copa	1	6	6	6	0	0	0	0	0	0	5	4	0	0	0	0	0	0	5	4	0	0	0	0	0	0	5	4	5.1	5.1	5.1	138.43	1224	1224	0	7.1836	0.80305	0.88903	NaN	1	0	Median
Q8CIG8	Q8CIG8	2	2	2	Protein arginine N-methyltransferase 5	Prmt5	Prmt5	1	2	2	2	0	0	0	0	0	0	2	2	0	0	0	0	0	0	2	2	0	0	0	0	0	0	2	2	3.5	3.5	3.5	72.679	637	637	0	5.7806	0.78066	0.88163	23.584	4	0	Leave out requantified
Q8CIH5	Q8CIH5	2	2	2	1-phosphatidylinositol 4,5-bisphosphate phosphodiesterase gamma-2	Plcg2	Plcg2	1	2	2	2	0	0	0	0	0	0	2	1	0	0	0	0	0	0	2	1	0	0	0	0	0	0	2	1	1.4	1.4	1.4	147.59	1265	1265	0.0089869	1.4737	NaN	NaN	NaN	0	0	Median
Q8CIH9	Q8CIH9	5	5	5	Amidophosphoribosyltransferase	Ppat	Ppat	1	5	5	5	0	0	0	0	4	3	1	2	0	0	0	0	4	3	1	2	0	0	0	0	4	3	1	2	10.3	10.3	10.3	57.402	517	517	0	9.9406	NaN	NaN	NaN	0	0	Median
Q8CIN4;O88643;Q61036	Q8CIN4;O88643;Q61036	6;3;3	6;3;3	6;3;3	Serine/threonine-protein kinase PAK 2;PAK-2p27;PAK-2p34;Serine/threonine-protein kinase PAK 1;Serine/threonine-protein kinase PAK 3	Pak2;Pak1;Pak3	Pak2;Pak1;Pak3	3	6	6	6	0	0	0	0	4	3	3	5	0	0	0	0	4	3	3	5	0	0	0	0	4	3	3	5	15.3	15.3	15.3	57.93	524	524;545;559	0	14.95	0.80074	0.87149	5.6159	3	0	Plateau
Q8HWB2;P79568;P14430;P14429;P14431	Q8HWB2;P79568;P14430;P14429	5;3;3;3;2	2;1;1;1;1	1;0;0;0;0	H-2 class I histocompatibility antigen, Q8 alpha chain;H-2 class I histocompatibility antigen, Q7 alpha chain	H2-Q4;H2-Q6;H2-Q8;H2-Q7	H2-Q4;H2-Q6;H2-Q8;H2-Q7	5	5	2	1	4	4	4	4	4	4	4	4	2	2	1	2	1	1	1	1	1	1	1	1	1	1	1	1	14.7	5.6	2.8	39.617	354	354;326;326;334;200	0	4.8215	2.0755	2.381	14.853	6	0	Median
Q8JZK9	Q8JZK9	2	2	2	Hydroxymethylglutaryl-CoA synthase, cytoplasmic	Hmgcs1	Hmgcs1	1	2	2	2	0	0	0	0	0	1	0	2	0	0	0	0	0	1	0	2	0	0	0	0	0	1	0	2	5.2	5.2	5.2	57.568	520	520	0	12.198	NaN	NaN	NaN	0	0	Median
Q8JZQ9	Q8JZQ9	6	6	6	Eukaryotic translation initiation factor 3 subunit B	Eif3b	Eif3b	1	6	6	6	1	1	1	1	2	2	4	5	1	1	1	1	2	2	4	5	1	1	1	1	2	2	4	5	11.5	11.5	11.5	91.369	803	803	0	48.139	0.95505	1.0515	1.4557	12	0	Leave out requantified
Q8JZV7	Q8JZV7	2	2	2	Putative N-acetylglucosamine-6-phosphate deacetylase	Amdhd2	Amdhd2	1	2	2	2	0	0	0	0	2	2	1	1	0	0	0	0	2	2	1	1	0	0	0	0	2	2	1	1	5.6	5.6	5.6	43.5	409	409	0	10.396	0.95823	1.0905	12.095	3	0	Median
Q8K057	Q8K057	2	2	2	Intraflagellar transport protein 80 homolog	Ift80	Ift80	1	2	2	2	0	0	0	1	1	0	0	0	0	0	0	1	1	0	0	0	0	0	0	1	1	0	0	0	3	3	3	87.81	777	777	0.0051635	1.734	NaN	NaN	NaN	0	0	Median
Q8K0C9	Q8K0C9	3	3	3	GDP-mannose 4,6 dehydratase	Gmds	Gmds	1	3	3	3	1	1	0	0	0	2	0	0	1	1	0	0	0	2	0	0	1	1	0	0	0	2	0	0	7.5	7.5	7.5	41.984	372	372	0	3.1182	0.9823	0.95361	NaN	1	0	Median
Q8K0T7	Q8K0T7	1	1	1	Protein unc-13 homolog C	Unc13c	Unc13c	1	1	1	1	0	0	0	0	1	0	0	0	0	0	0	0	1	0	0	0	0	0	0	0	1	0	0	0	0.5	0.5	0.5	249.84	2210	2210	1	-2	NaN	NaN	NaN	0	0	Median
Q8K183	Q8K183	7	7	7	Pyridoxal kinase	Pdxk	Pdxk	1	7	7	7	0	0	0	0	4	3	5	4	0	0	0	0	4	3	5	4	0	0	0	0	4	3	5	4	26.6	26.6	26.6	35.015	312	312	0	12.913	0.81476	0.95424	35.915	9	0	Leave out requantified
Q8K1B8	Q8K1B8	10	10	10	Fermitin family homolog 3	Fermt3	Fermt3	1	10	10	10	1	1	2	1	5	5	10	7	1	1	2	1	5	5	10	7	1	1	2	1	5	5	10	7	18.5	18.5	18.5	75.634	665	665	0	32.113	0.93865	1.0443	12.757	11	0	Leave out requantified
Q8K1G2	Q8K1G2	1	1	1	Limbin	Evc2	Evc2	1	1	1	1	0	0	0	0	1	1	1	1	0	0	0	0	1	1	1	1	0	0	0	0	1	1	1	1	1.1	1.1	1.1	137.64	1220	1220	0.0018232	1.9837	NaN	NaN	NaN	0	0	Median
Q8K1M6	Q8K1M6	4	4	4	Dynamin-1-like protein	Dnm1l	Dnm1l	1	4	4	4	0	0	0	0	1	1	1	2	0	0	0	0	1	1	1	2	0	0	0	0	1	1	1	2	5.5	5.5	5.5	82.657	742	742	0	4.468	NaN	NaN	NaN	0	0	Median
Q8K1R7	Q8K1R7	1	1	1	Serine/threonine-protein kinase Nek9	Nek9	Nek9	1	1	1	1	0	0	0	0	1	1	0	1	0	0	0	0	1	1	0	1	0	0	0	0	1	1	0	1	1.6	1.6	1.6	107.14	984	984	0	2.7701	NaN	NaN	NaN	0	0	Median
Q8K221	Q8K221	1	1	1	Arfaptin-2	Arfip2	Arfip2	1	1	1	1	0	0	0	0	1	0	1	1	0	0	0	0	1	0	1	1	0	0	0	0	1	0	1	1	5	5	5	37.772	341	341	0	2.7874	0.74621	0.87184	NaN	1	0	Median
Q8K2I4	Q8K2I4	1	1	1	Beta-mannosidase	Manba	Manba	1	1	1	1	0	1	0	0	0	0	0	0	0	1	0	0	0	0	0	0	0	1	0	0	0	0	0	0	1	1	1	100.83	879	879	0.04702	0.82319	NaN	NaN	NaN	0	0	Median
Q8K2K6	Q8K2K6	3	3	3	Arf-GAP domain and FG repeat-containing protein 1	Agfg1	Agfg1	1	3	3	3	0	0	0	0	1	2	3	1	0	0	0	0	1	2	3	1	0	0	0	0	1	2	3	1	9.4	9.4	9.4	58.042	561	561	0	4.4274	1.0389	1.1621	15.884	3	0	Median
Q8K2P1	Q8K2P1	1	1	1	Leucine rich adaptor protein 1-like	Lurap1l	Lurap1l	1	1	1	1	0	1	0	0	0	0	0	0	0	1	0	0	0	0	0	0	0	1	0	0	0	0	0	0	5.9	5.9	5.9	23.728	221	221	0.030043	1.0209	NaN	NaN	NaN	0	0	Median
Q8K2Q0	Q8K2Q0	1	1	1	COMM domain-containing protein 9	Commd9	Commd9	1	1	1	1	0	0	0	0	1	1	1	1	0	0	0	0	1	1	1	1	0	0	0	0	1	1	1	1	8.1	8.1	8.1	21.85	198	198	0	6.59	NaN	NaN	NaN	0	0	Median
Q8K385	Q8K385	3	3	3	Ferric-chelate reductase 1	FRRS1	FRRS1	1	3	3	3	2	1	1	1	2	1	2	1	2	1	1	1	2	1	2	1	2	1	1	1	2	1	2	1	4.9	4.9	4.9	66.047	592	592	0	3.209	0.80727	0.8918	8.3819	3	0	Median
Q8K3W0	Q8K3W0	1	1	1	BRCA1-A complex subunit BRE	Bre	Babam2	1	1	1	1	0	0	0	0	0	0	1	1	0	0	0	0	0	0	1	1	0	0	0	0	0	0	1	1	3.7	3.7	3.7	43.544	383	383	0	2.6086	1.0226	1.0984	NaN	1	0	Median
Q8K448	Q8K448	1	1	1	ATP-binding cassette sub-family A member 5	Abca5	Abca5	1	1	1	1	0	0	0	0	0	0	1	0	0	0	0	0	0	0	1	0	0	0	0	0	0	0	1	0	0.8	0.8	0.8	185.89	1642	1642	1	-2	NaN	NaN	NaN	0	0	Median
Q8K482	Q8K482	13	13	13	EMILIN-2	Emilin2	Emilin2	1	13	13	13	4	9	10	12	2	6	4	3	4	9	10	12	2	6	4	3	4	9	10	12	2	6	4	3	12.1	12.1	12.1	117.31	1074	1074	0	32.488	0.5635	0.62169	32.291	18	0	Leave out requantified
Q8K4T5	Q8K4T5	1	1	1	Dual specificity protein phosphatase 19	Dusp19	Dusp19	1	1	1	1	0	0	0	0	0	1	0	0	0	0	0	0	0	1	0	0	0	0	0	0	0	1	0	0	5.5	5.5	5.5	24.18	220	220	1	-2	NaN	NaN	NaN	0	0	Median
Q8K4Z3	Q8K4Z3	4	4	4	NAD(P)H-hydrate epimerase	Apoa1bp	Naxe	1	4	4	4	0	0	0	0	0	1	4	2	0	0	0	0	0	1	4	2	0	0	0	0	0	1	4	2	16	16	16	30.972	282	282	0	4.6342	0.80656	0.87768	10.269	2	0	Median
Q8K4Z5	Q8K4Z5	1	1	1	Splicing factor 3A subunit 1	Sf3a1	Sf3a1	1	1	1	1	0	0	0	0	0	0	1	0	0	0	0	0	0	0	1	0	0	0	0	0	0	0	1	0	0.9	0.9	0.9	88.544	791	791	0.03959	0.9168	0.44319	0.4907	NaN	1	0	Median
Q8K5B2	Q8K5B2	1	1	1	Multiple coagulation factor deficiency protein 2 homolog	Mcfd2	Mcfd2	1	1	1	1	0	0	0	0	0	1	1	1	0	0	0	0	0	1	1	1	0	0	0	0	0	1	1	1	4.8	4.8	4.8	16.168	145	145	0.023134	1.1578	NaN	NaN	NaN	0	0	Median
Q8QZY1	Q8QZY1	17	17	17	Eukaryotic translation initiation factor 3 subunit L	Eif3l	Eif3l	1	17	17	17	0	2	2	1	12	9	11	12	0	2	2	1	12	9	11	12	0	2	2	1	12	9	11	12	32.4	32.4	32.4	66.612	564	564	0	213.65	0.91844	0.98522	18.479	24	0	Leave out requantified
Q8QZY9	Q8QZY9	2	2	2	Splicing factor 3B subunit 4	Sf3b4	Sf3b4	1	2	2	2	0	0	0	0	1	1	1	0	0	0	0	0	1	1	1	0	0	0	0	0	1	1	1	0	7.3	7.3	7.3	44.355	424	424	0	2.9961	NaN	NaN	NaN	0	0	Median
Q8R010	Q8R010	3	3	3	Aminoacyl tRNA synthase complex-interacting multifunctional protein 2	Aimp2	Aimp2	1	3	3	3	0	0	0	0	2	1	3	3	0	0	0	0	2	1	3	3	0	0	0	0	2	1	3	3	14.4	14.4	14.4	35.377	320	320	0	4.4411	0.97917	1.0455	4.5697	4	0	Median
Q8R016	Q8R016	5	5	5	Bleomycin hydrolase	Blmh	Blmh	1	5	5	5	0	0	0	0	4	3	4	2	0	0	0	0	4	3	4	2	0	0	0	0	4	3	4	2	17.1	17.1	17.1	52.511	455	455	0	12.65	1.4526	1.5146	42.719	6	0	Leave out requantified
Q8R050;Q149F3	Q8R050	3;1	3;1	3;1	Eukaryotic peptide chain release factor GTP-binding subunit ERF3A	Gspt1	Gspt1	2	3	3	3	0	0	0	0	2	2	2	2	0	0	0	0	2	2	2	2	0	0	0	0	2	2	2	2	5.8	5.8	5.8	68.625	636	636;632	0	7.0656	0.7986	0.91036	5.2012	3	0	Plateau
Q8R081	Q8R081	9	9	9	Heterogeneous nuclear ribonucleoprotein L	Hnrnpl	Hnrnpl	1	9	9	9	0	0	0	0	8	5	5	5	0	0	0	0	8	5	5	5	0	0	0	0	8	5	5	5	21	21	21	63.963	586	586	0	18.972	1.4004	1.4248	48.12	3	0	Leave out requantified
Q8R146	Q8R146	1	1	1	Acylamino-acid-releasing enzyme	Apeh	Apeh	1	1	1	1	0	0	0	0	0	0	1	0	0	0	0	0	0	0	1	0	0	0	0	0	0	0	1	0	2	2	2	81.58	732	732	0.016858	1.2654	NaN	NaN	NaN	0	0	Median
Q8R180	Q8R180	3	3	3	ERO1-like protein alpha	Ero1l	Ero1a	1	3	3	3	0	0	1	0	0	0	0	2	0	0	1	0	0	0	0	2	0	0	1	0	0	0	0	2	6.7	6.7	6.7	54.084	464	464	0	2.852	NaN	NaN	NaN	0	0	Median
Q8R1B4	Q8R1B4	5	5	5	Eukaryotic translation initiation factor 3 subunit C	Eif3c	Eif3c	1	5	5	5	0	0	0	0	2	1	5	3	0	0	0	0	2	1	5	3	0	0	0	0	2	1	5	3	6.7	6.7	6.7	105.53	911	911	0	16.441	0.60015	0.70279	1.4259	2	0	Median
Q8R1F1	Q8R1F1	7	7	7	Niban-like protein 1	Fam129b	Fam129b	1	7	7	7	0	0	0	0	4	3	2	3	0	0	0	0	4	3	2	3	0	0	0	0	4	3	2	3	15.6	15.6	15.6	84.818	749	749	0	13.368	1.1469	1.2656	44.037	4	0	Leave out requantified
Q8R1G6	Q8R1G6	1	1	1	PDZ and LIM domain protein 2	Pdlim2	Pdlim2	1	1	1	1	0	0	1	0	0	0	0	0	0	0	1	0	0	0	0	0	0	0	1	0	0	0	0	0	4.3	4.3	4.3	37.703	349	349	0.0018382	2.0314	NaN	NaN	NaN	0	0	Median
Q8R1Q8	Q8R1Q8	1	1	1	Cytoplasmic dynein 1 light intermediate chain 1	Dync1li1	Dync1li1	1	1	1	1	0	0	0	0	0	0	1	1	0	0	0	0	0	0	1	1	0	0	0	0	0	0	1	1	1.7	1.7	1.7	56.614	523	523	0.023083	1.1524	NaN	NaN	NaN	0	0	Median
Q8R2K1	Q8R2K1	1	1	1	Fucose mutarotase	Fuom	Fuom	1	1	1	1	0	0	0	0	1	1	1	0	0	0	0	0	1	1	1	0	0	0	0	0	1	1	1	0	7.8	7.8	7.8	16.805	153	153	0.0052174	1.7873	NaN	NaN	NaN	0	0	Median
Q8R317	Q8R317	5	5	4	Ubiquilin-1	Ubqln1	Ubqln1	1	5	5	4	0	0	0	0	2	3	1	1	0	0	0	0	2	3	1	1	0	0	0	0	1	3	1	1	12.4	12.4	8.9	61.976	582	582	0	11.023	0.82885	0.93657	NaN	1	0	Median
Q8R323	Q8R323	1	1	1	Replication factor C subunit 3	Rfc3	Rfc3	1	1	1	1	0	1	0	0	0	0	0	0	0	1	0	0	0	0	0	0	0	1	0	0	0	0	0	0	2.8	2.8	2.8	40.526	356	356	1	-2	NaN	NaN	NaN	0	0	Median
Q8R366	Q8R366	3	3	3	Immunoglobulin superfamily member 8	Igsf8	Igsf8	1	3	3	3	2	2	3	3	2	1	2	2	2	2	3	3	2	1	2	2	2	2	3	3	2	1	2	2	6.2	6.2	6.2	65.01	611	611	0	6.1141	0.93139	0.94894	5.4604	4	0	Median
Q8R3C0	Q8R3C0	2	2	2	Mini-chromosome maintenance complex-binding protein	Mcmbp	Mcmbp	1	2	2	2	0	0	0	0	1	0	1	0	0	0	0	0	1	0	1	0	0	0	0	0	1	0	1	0	3.6	3.6	3.6	72.89	642	642	0.00096618	2.4402	NaN	NaN	NaN	0	0	Median
Q8R480	Q8R480	1	1	1	Nuclear pore complex protein Nup85	Nup85	Nup85	1	1	1	1	0	1	1	1	1	1	0	1	0	1	1	1	1	1	0	1	0	1	1	1	1	1	0	1	1.2	1.2	1.2	74.775	656	656	0.013644	1.4197	0.89194	0.99391	4.7721	6	0	Median
Q8R4P4	Q8R4P4	2	2	2	Transmembrane channel-like protein 2	Tmc2	Tmc2	1	2	2	2	0	1	0	0	1	1	0	0	0	1	0	0	1	1	0	0	0	1	0	0	1	1	0	0	2.4	2.4	2.4	101.13	888	888	0.0097324	1.4581	NaN	NaN	NaN	0	0	Median
Q8R4R6	Q8R4R6	1	1	1	Nucleoporin NUP53	Nup35	Nup35	1	1	1	1	0	0	0	0	1	0	1	1	0	0	0	0	1	0	1	1	0	0	0	0	1	0	1	1	4	4	4	34.785	325	325	0.0090312	1.4998	NaN	NaN	NaN	0	0	Median
Q8R4U7	Q8R4U7	1	1	1	Leucine zipper protein 1	Luzp1	Luzp1	1	1	1	1	0	1	0	0	0	0	0	0	0	1	0	0	0	0	0	0	0	1	0	0	0	0	0	0	0.8	0.8	0.8	119.31	1068	1068	1	-2	NaN	NaN	NaN	0	0	Median
Q8R5F7	Q8R5F7	1	1	1	Interferon-induced helicase C domain-containing protein 1	Ifih1	Ifih1	1	1	1	1	0	0	0	0	0	0	1	0	0	0	0	0	0	0	1	0	0	0	0	0	0	0	1	0	1.4	1.4	1.4	115.97	1025	1025	0.00095969	2.409	NaN	NaN	NaN	0	0	Median
Q8VBT6	Q8VBT6	1	1	1	Apolipoprotein B receptor	Apobr	Apobr	1	1	1	1	0	0	0	0	0	0	1	1	0	0	0	0	0	0	1	1	0	0	0	0	0	0	1	1	1.4	1.4	1.4	102.7	942	942	0.009106	1.5304	NaN	NaN	NaN	0	0	Median
Q8VBV7	Q8VBV7	4	4	4	COP9 signalosome complex subunit 8	Cops8	Cops8	1	4	4	4	0	0	0	0	2	2	4	3	0	0	0	0	2	2	4	3	0	0	0	0	2	2	4	3	26.3	26.3	26.3	23.255	209	209	0	9.1968	0.84125	0.98401	NaN	1	0	Median
Q8VCG1	Q8VCG1	3	3	3		Dut	Dut	1	3	3	3	0	0	0	0	2	2	2	2	0	0	0	0	2	2	2	2	0	0	0	0	2	2	2	2	24	24	24	21.251	200	200	0	16.717	NaN	NaN	NaN	0	0	Median
Q8VCN5	Q8VCN5	1	1	1	Cystathionine gamma-lyase	Cth	Cth	1	1	1	1	0	0	0	0	1	1	1	1	0	0	0	0	1	1	1	1	0	0	0	0	1	1	1	1	3.3	3.3	3.3	43.567	398	398	0.0044131	1.8616	NaN	NaN	NaN	0	0	Median
Q8VCT3	Q8VCT3	6	6	6	Aminopeptidase B	Rnpep	Rnpep	1	6	6	6	0	1	0	1	1	0	4	3	0	1	0	1	1	0	4	3	0	1	0	1	1	0	4	3	10.6	10.6	10.6	72.415	650	650	0	7.4669	0.83101	0.94715	4.0946	2	0	Median
Q8VDD5;O08638;Q6URW6	Q8VDD5	8;1;1	8;1;1	6;1;1	Myosin-9	Myh9	Myh9	3	8	8	6	0	0	1	2	2	1	7	2	0	0	1	2	2	1	7	2	0	0	1	2	2	1	5	2	4.7	4.7	3.5	226.37	1960	1960;1972;2000	0	40.327	0.84601	0.92731	7.8463	6	0	Leave out requantified
Q8VDJ3	Q8VDJ3	1	1	1	Vigilin	Hdlbp	Hdlbp	1	1	1	1	0	0	0	0	1	1	1	1	0	0	0	0	1	1	1	1	0	0	0	0	1	1	1	1	0.9	0.9	0.9	141.74	1268	1268	0.0018639	2.1489	0.97158	1.0457	NaN	1	0	Median
Q8VDM4	Q8VDM4	5	5	5	26S proteasome non-ATPase regulatory subunit 2	Psmd2	Psmd2	1	5	5	5	0	1	2	1	0	0	3	0	0	1	2	1	0	0	3	0	0	1	2	1	0	0	3	0	6.8	6.8	6.8	100.2	908	908	0	5.9267	0.74054	0.93191	9.2693	2	0	Median
Q8VDN2	Q8VDN2	1	1	1	Sodium/potassium-transporting ATPase subunit alpha-1	Atp1a1	Atp1a1	1	1	1	1	0	0	0	1	0	0	0	0	0	0	0	1	0	0	0	0	0	0	0	1	0	0	0	0	1.1	1.1	1.1	112.98	1023	1023	0.0052083	1.7764	0.74962	0.83163	NaN	1	0	Median
Q8VE37	Q8VE37	3	3	3	Regulator of chromosome condensation	Rcc1	Rcc1	1	3	3	3	0	0	0	0	3	2	3	2	0	0	0	0	3	2	3	2	0	0	0	0	3	2	3	2	8.3	8.3	8.3	44.93	421	421	0	44.56	0.94628	1.0931	14.622	8	0	Leave out requantified
Q8VEK3	Q8VEK3	2	2	2	Heterogeneous nuclear ribonucleoprotein U	Hnrnpu	Hnrnpu	1	2	2	2	0	0	1	1	1	0	2	1	0	0	1	1	1	0	2	1	0	0	1	1	1	0	2	1	3.8	3.8	3.8	87.917	800	800	0.00098912	2.5604	NaN	NaN	NaN	0	0	Median
Q8VG45	Q8VG45	1	1	1	Olfactory receptor	Olfr821	Olfr821	1	1	1	1	0	0	0	0	0	0	0	1	0	0	0	0	0	0	0	1	0	0	0	0	0	0	0	1	2.3	2.3	2.3	35.099	310	310	1	-2	NaN	NaN	NaN	0	0	Median
Q8VH17	Q8VH17	1	1	1	Olfactory receptor	Olfr578	Olfr578	1	1	1	1	0	0	0	0	1	0	0	1	0	0	0	0	1	0	0	1	0	0	0	0	1	0	0	1	3.2	3.2	3.2	35.682	313	313	0.037749	0.92733	NaN	NaN	NaN	0	0	Median
Q8VHE6	Q8VHE6	2	2	2	Dynein heavy chain 5, axonemal	Dnah5	Dnah5	1	2	2	2	0	0	0	0	0	2	0	0	0	0	0	0	0	2	0	0	0	0	0	0	0	2	0	0	0.5	0.5	0.5	527.55	4621	4621	0.027166	1.0942	NaN	NaN	NaN	0	0	Median
Q8VHM5	Q8VHM5	4	1	1		Hnrnpr	Hnrnpr	1	4	1	1	1	1	1	1	2	3	3	4	0	0	0	0	0	1	1	1	0	0	0	0	0	1	1	1	6.5	2.1	2.1	70.887	632	632	0.0097482	1.4608	NaN	NaN	NaN	0	0	Median
Q8VHN7	Q8VHN7	1	1	1	G-protein coupled receptor 98	Gpr98	Gpr98	1	1	1	1	1	1	0	0	1	1	0	1	1	1	0	0	1	1	0	1	1	1	0	0	1	1	0	1	0.1	0.1	0.1	687.45	6298	6298	0.013481	1.3746	NaN	NaN	NaN	0	0	Median
Q8VI93	Q8VI93	6	6	6	2-5-oligoadenylate synthase 3	Oas3	Oas3	1	6	6	6	0	0	0	0	3	2	4	6	0	0	0	0	3	2	4	6	0	0	0	0	3	2	4	6	8	8	8	126.33	1138	1138	0	17.715	1.3852	1.5659	71.397	4	0	Median
Q8VI94	Q8VI94	2	2	2	2-5-oligoadenylate synthase-like protein 1	Oasl1	Oasl1	1	2	2	2	0	0	0	0	0	0	2	0	0	0	0	0	0	0	2	0	0	0	0	0	0	0	2	0	4.9	4.9	4.9	59.088	511	511	0	3.2574	NaN	NaN	NaN	0	0	Median
Q8VIJ6	Q8VIJ6	15	15	14	Splicing factor, proline- and glutamine-rich	Sfpq	Sfpq	1	15	15	14	2	2	2	2	10	9	7	8	2	2	2	2	10	9	7	8	1	1	1	1	10	9	6	7	30	30	28.9	75.441	699	699	0	57.912	0.87612	1.0006	11.87	23	0	Leave out requantified
Q8WTY4	Q8WTY4	1	1	1	Anamorsin	Ciapin1	Ciapin1	1	1	1	1	0	0	0	0	0	0	1	1	0	0	0	0	0	0	1	1	0	0	0	0	0	0	1	1	3.9	3.9	3.9	33.429	309	309	0.037267	0.93588	NaN	NaN	NaN	0	0	Median
Q91V12	Q91V12	5	5	5	Cytosolic acyl coenzyme A thioester hydrolase	Acot7	Acot7	1	5	5	5	0	0	0	0	3	3	5	5	0	0	0	0	3	3	5	5	0	0	0	0	3	3	5	5	17.3	17.3	17.3	42.536	381	381	0	12.557	0.77817	0.86325	6.6189	5	0	Leave out requantified
Q91V41	Q91V41	2	2	2	Ras-related protein Rab-14	Rab14	Rab14	1	2	2	2	0	0	0	0	0	0	2	2	0	0	0	0	0	0	2	2	0	0	0	0	0	0	2	2	13.5	13.5	13.5	23.897	215	215	0	4.129	NaN	NaN	NaN	0	0	Median
Q91V64	Q91V64	2	2	2	Isochorismatase domain-containing protein 1	Isoc1	Isoc1	1	2	2	2	0	0	0	0	2	2	2	2	0	0	0	0	2	2	2	2	0	0	0	0	2	2	2	2	10.1	10.1	10.1	32.032	297	297	0	18.745	0.91335	0.97455	9.0063	4	0	Median
Q91V89	Q91V89	1	1	1		Ppp2r5d	Ppp2r5d	1	1	1	1	0	0	0	0	1	0	1	0	0	0	0	0	1	0	1	0	0	0	0	0	1	0	1	0	1.9	1.9	1.9	68.994	594	594	1	-2	NaN	NaN	NaN	0	0	Median
Q91V92	Q91V92	20	20	20	ATP-citrate synthase	Acly	Acly	1	20	20	20	1	2	3	1	8	9	11	11	1	2	3	1	8	9	11	11	1	2	3	1	8	9	11	11	22.2	22.2	22.2	119.73	1091	1091	0	37.993	0.9141	0.99583	15.17	7	0	Leave out requantified
Q91VH2	Q91VH2	1	1	1	Sorting nexin-9	Snx9	Snx9	1	1	1	1	0	0	0	0	1	0	1	0	0	0	0	0	1	0	1	0	0	0	0	0	1	0	1	0	2.4	2.4	2.4	66.545	595	595	0	2.7147	NaN	NaN	NaN	0	0	Median
Q91VH6	Q91VH6	4	4	4	Protein MEMO1	Memo1	Memo1	1	4	4	4	0	0	0	1	1	2	2	2	0	0	0	1	1	2	2	2	0	0	0	1	1	2	2	2	17.8	17.8	17.8	33.692	297	297	0	18	0.9046	1.0582	21.942	3	0	Median
Q91VI7	Q91VI7	9	9	9	Ribonuclease inhibitor	Rnh1	Rnh1	1	9	9	9	3	2	2	3	7	7	7	7	3	2	2	3	7	7	7	7	3	2	2	3	7	7	7	7	26.3	26.3	26.3	49.816	456	456	0	105.14	0.93657	1.0159	45.489	27	0	Leave out requantified
Q91VK1	Q91VK1	2	1	1	Basic leucine zipper and W2 domain-containing protein 2	Bzw2	Bzw2	1	2	1	1	0	0	0	0	2	1	1	0	0	0	0	0	1	1	0	0	0	0	0	0	1	1	0	0	3.8	2.1	2.1	48.063	419	419	0.0051724	1.7407	NaN	NaN	NaN	0	0	Median
Q91VR8	Q91VR8	2	2	2	Protein BRICK1	Brk1	Brk1	1	2	2	2	0	0	1	0	0	0	1	1	0	0	1	0	0	0	1	1	0	0	1	0	0	0	1	1	24	24	24	8.7608	75	75	0.00098425	2.5378	NaN	NaN	NaN	0	0	Median
Q91VW3	Q91VW3	3	3	3	SH3 domain-binding glutamic acid-rich-like protein 3	Sh3bgrl3	Sh3bgrl3	1	3	3	3	2	0	1	2	3	3	2	2	2	0	1	2	3	3	2	2	2	0	1	2	3	3	2	2	31.2	31.2	31.2	10.477	93	93	0	19.777	0.92501	1.0103	0.029383	13	0	Leave out requantified
Q91W90	Q91W90	4	4	4	Thioredoxin domain-containing protein 5	Txndc5	Txndc5	1	4	4	4	0	0	0	0	2	1	1	1	0	0	0	0	2	1	1	1	0	0	0	0	2	1	1	1	12.5	12.5	12.5	46.415	417	417	0.001857	2.1175	NaN	NaN	NaN	0	0	Median
Q91WC3	Q91WC3	1	1	1	Long-chain-fatty-acid--CoA ligase 6	Acsl6	Acsl6	1	1	1	1	0	0	0	0	0	1	0	0	0	0	0	0	0	1	0	0	0	0	0	0	0	1	0	0	2.7	2.7	2.7	78.016	697	697	1	-2	NaN	NaN	NaN	0	0	Median
Q91WJ8	Q91WJ8	8	7	7	Far upstream element-binding protein 1	Fubp1	Fubp1	1	8	7	7	0	1	1	1	4	5	3	4	0	1	1	1	3	5	2	3	0	1	1	1	3	5	2	3	14.9	13.8	13.8	68.539	651	651	0	10.966	0.79628	0.91508	28.153	6	0	Leave out requantified
Q91WK0	Q91WK0	1	1	1	Leucine-rich repeat flightless-interacting protein 2	Lrrfip2	Lrrfip2	1	1	1	1	0	0	0	0	0	0	1	0	0	0	0	0	0	0	1	0	0	0	0	0	0	0	1	0	4.3	4.3	4.3	47.147	415	415	0.025716	1.1002	NaN	NaN	NaN	0	0	Median
Q91WK2	Q91WK2	4	4	4	Eukaryotic translation initiation factor 3 subunit H	Eif3h	Eif3h	1	4	4	4	0	0	0	0	4	3	3	4	0	0	0	0	4	3	3	4	0	0	0	0	4	3	3	4	13.9	13.9	13.9	39.832	352	352	0	7.2372	0.75783	0.82196	25.143	7	0	Leave out requantified
Q91WQ3	Q91WQ3	14	14	14	Tyrosine--tRNA ligase, cytoplasmic;Tyrosine--tRNA ligase, cytoplasmic, N-terminally processed	Yars	Yars	1	14	14	14	2	1	3	1	4	8	8	4	2	1	3	1	4	8	8	4	2	1	3	1	4	8	8	4	26.9	26.9	26.9	59.105	528	528	0	18.181	0.85492	0.94638	12.609	5	0	Leave out requantified
Q91XV3	Q91XV3	5	5	5	Brain acid soluble protein 1	Basp1	Basp1	1	5	5	5	2	2	2	1	3	4	5	4	2	2	2	1	3	4	5	4	2	2	2	1	3	4	5	4	45.1	45.1	45.1	22.086	226	226	0	107.9	0.85233	0.99769	10.055	18	0	Leave out requantified
Q91YD9	Q91YD9	1	1	1	Neural Wiskott-Aldrich syndrome protein	Wasl	Wasl	1	1	1	1	0	0	1	0	0	0	0	0	0	0	1	0	0	0	0	0	0	0	1	0	0	0	0	0	1.6	1.6	1.6	54.274	501	501	0.029218	1.0739	33.189	37.222	NaN	1	0	Median
Q91YI0	Q91YI0	4	4	4	Argininosuccinate lyase	Asl	Asl	1	4	4	4	0	0	0	0	3	2	2	2	0	0	0	0	3	2	2	2	0	0	0	0	3	2	2	2	12.3	12.3	12.3	51.739	464	464	0	9.5256	0.39202	0.44566	NaN	1	0	Median
Q91YJ2	Q91YJ2	1	1	1	Sorting nexin-4	Snx4	Snx4	1	1	1	1	0	0	0	0	0	0	1	1	0	0	0	0	0	0	1	1	0	0	0	0	0	0	1	1	2	2	2	51.777	450	450	0.03169	0.98989	NaN	NaN	NaN	0	0	Median
Q91YP2	Q91YP2	2	2	2	Neurolysin, mitochondrial	Nln	Nln	1	2	2	2	0	0	0	0	1	0	1	1	0	0	0	0	1	0	1	1	0	0	0	0	1	0	1	1	2.8	2.8	2.8	80.428	704	704	0.0090016	1.4817	0.63006	0.72644	NaN	1	0	Median
Q91YP3	Q91YP3	2	2	2	Deoxyribose-phosphate aldolase	Dera	Dera	1	2	2	2	0	0	0	0	1	1	2	1	0	0	0	0	1	1	2	1	0	0	0	0	1	1	2	1	6.6	6.6	6.6	34.975	318	318	0.0018067	1.9531	1.0131	1.0891	11.892	2	0	Median
Q91YR1	Q91YR1	2	1	1	Twinfilin-1	Twf1	Twf1	1	2	1	1	0	0	0	0	2	0	0	0	0	0	0	0	1	0	0	0	0	0	0	0	1	0	0	0	5.7	3.7	3.7	40.079	350	350	0	11.664	NaN	NaN	NaN	0	0	Median
Q91YR9	Q91YR9	1	1	1	Prostaglandin reductase 1	Ptgr1	Ptgr1	1	1	1	1	0	1	0	0	0	1	0	0	0	1	0	0	0	1	0	0	0	1	0	0	0	1	0	0	3	3	3	35.56	329	329	0.017015	1.2974	NaN	NaN	NaN	0	0	Median
Q91Z53	Q91Z53	1	1	1	Glyoxylate reductase/hydroxypyruvate reductase	Grhpr	Grhpr	1	1	1	1	0	0	0	0	0	1	0	0	0	0	0	0	0	1	0	0	0	0	0	0	0	1	0	0	4.9	4.9	4.9	35.328	328	328	0	2.7458	NaN	NaN	NaN	0	0	Median
Q91ZJ5	Q91ZJ5	2	2	2	UTP--glucose-1-phosphate uridylyltransferase	Ugp2	Ugp2	1	2	2	2	0	0	0	0	1	1	0	1	0	0	0	0	1	1	0	1	0	0	0	0	1	1	0	1	6.3	6.3	6.3	56.979	508	508	0.001885	2.295	NaN	NaN	NaN	0	0	Median
Q91ZX7	Q91ZX7	4	4	4	Prolow-density lipoprotein receptor-related protein 1;Low-density lipoprotein receptor-related protein 1 85 kDa subunit;Low-density lipoprotein receptor-related protein 1 515 kDa subunit;Low-density lipoprotein receptor-related protein 1 intracellular domain	Lrp1	Lrp1	1	4	4	4	2	2	1	2	0	0	1	1	2	2	1	2	0	0	1	1	2	2	1	2	0	0	1	1	1	1	1	504.74	4545	4545	0	4.0789	0.95483	0.82168	NaN	1	0	Median
Q920A5	Q920A5	4	4	4	Retinoid-inducible serine carboxypeptidase	Scpep1	Scpep1	1	4	4	4	2	2	3	2	0	1	1	0	2	2	3	2	0	1	1	0	2	2	3	2	0	1	1	0	9.1	9.1	9.1	50.964	452	452	0	8.775	0.62343	0.68449	31.485	3	0	Leave out requantified
Q920E5;A0A0G2JEA5	Q920E5;A0A0G2JEA5	11;8	11;8	11;8	Farnesyl pyrophosphate synthase	Fdps	Fdps;Gm43738	2	11	11	11	3	3	1	2	10	10	10	10	3	3	1	2	10	10	10	10	3	3	1	2	10	10	10	10	30	30	30	40.581	353	353;862	0	167.78	0.87352	0.94962	13.737	44	0	Leave out requantified
Q921F2	Q921F2	3	3	3	TAR DNA-binding protein 43	Tardbp	Tardbp	1	3	3	3	0	0	0	0	2	3	2	2	0	0	0	0	2	3	2	2	0	0	0	0	2	3	2	2	13	13	13	44.547	414	414	0	42.37	NaN	NaN	NaN	0	0	Median
Q921H8;Q8VCH0	Q921H8;Q8VCH0	6;5	6;5	6;5	3-ketoacyl-CoA thiolase A, peroxisomal;3-ketoacyl-CoA thiolase B, peroxisomal	Acaa1a;Acaa1b	Acaa1a;Acaa1b	2	6	6	6	1	0	0	0	5	4	4	4	1	0	0	0	5	4	4	4	1	0	0	0	5	4	4	4	18.9	18.9	18.9	43.953	424	424;424	0	11.129	1.0139	1.1901	5.2756	2	0	Median
Q921I9	Q921I9	3	3	3	Exosome complex component RRP41	Exosc4	Exosc4	1	3	3	3	0	0	0	0	2	1	1	3	0	0	0	0	2	1	1	3	0	0	0	0	2	1	1	3	15.5	15.5	15.5	26.249	245	245	0	6.5664	NaN	NaN	NaN	0	0	Median
Q921M3	Q921M3	2	2	2	Splicing factor 3B subunit 3	Sf3b3	Sf3b3	1	2	2	2	0	1	0	0	0	0	1	2	0	1	0	0	0	0	1	2	0	1	0	0	0	0	1	2	2.5	2.5	2.5	135.55	1217	1217	0	6.0565	0.79628	0.93078	NaN	1	0	Median
Q921M7;Q8BHZ0	Q921M7	8;1	8;1	8;1	Protein FAM49B	Fam49b	Fam49b	2	8	8	8	1	0	0	0	7	7	8	8	1	0	0	0	7	7	8	8	1	0	0	0	7	7	8	8	32.7	32.7	32.7	36.776	324	324;323	0	106.49	0.74974	0.87835	10.65	12	0	Leave out requantified
Q921T2	Q921T2	2	2	2	Torsin-1A-interacting protein 1	Tor1aip1	Tor1aip1	1	2	2	2	0	0	0	0	2	0	2	1	0	0	0	0	2	0	2	1	0	0	0	0	2	0	2	1	5.4	5.4	5.4	66.78	595	595	0	2.7717	NaN	NaN	NaN	0	0	Median
Q922B2	Q922B2	8	8	8	Aspartate--tRNA ligase, cytoplasmic	Dars	Dars	1	8	8	8	1	2	3	4	0	1	2	2	1	2	3	4	0	1	2	2	1	2	3	4	0	1	2	2	15.8	15.8	15.8	57.147	501	501	0	9.1885	0.85585	0.9447	12.076	5	0	Leave out requantified
Q922D8	Q922D8	2	2	2	C-1-tetrahydrofolate synthase, cytoplasmic;Methylenetetrahydrofolate dehydrogenase;Methenyltetrahydrofolate cyclohydrolase;Formyltetrahydrofolate synthetase;C-1-tetrahydrofolate synthase, cytoplasmic, N-terminally processed	Mthfd1	Mthfd1	1	2	2	2	0	0	0	0	1	1	1	1	0	0	0	0	1	1	1	1	0	0	0	0	1	1	1	1	2.9	2.9	2.9	101.2	935	935	0	4.5535	1.0056	1.1535	25.212	2	0	Median
Q922F4	Q922F4	11	2	2	Tubulin beta-6 chain	Tubb6	Tubb6	1	11	2	2	1	2	2	2	8	9	9	8	0	0	0	0	1	2	1	1	0	0	0	0	1	2	1	1	28.4	6.3	6.3	50.09	447	447	0	4.2208	NaN	NaN	NaN	0	0	Median
Q922H4	Q922H4	1	1	1	Mannose-1-phosphate guanyltransferase alpha	Gmppa	Gmppa	1	1	1	1	0	0	0	0	1	0	0	1	0	0	0	0	1	0	0	1	0	0	0	0	1	0	0	1	3.3	3.3	3.3	46.244	420	420	0.013611	1.4033	NaN	NaN	NaN	0	0	Median
Q922Q8	Q922Q8	1	1	1	Leucine-rich repeat-containing protein 59	Lrrc59	Lrrc59	1	1	1	1	0	0	0	0	1	0	1	1	0	0	0	0	1	0	1	1	0	0	0	0	1	0	1	1	3.9	3.9	3.9	34.877	307	307	0	3.6832	1.0555	1.1681	NaN	1	0	Median
Q922R8	Q922R8	6	6	6	Protein disulfide-isomerase A6	Pdia6	Pdia6	1	6	6	6	1	3	5	3	2	1	2	2	1	3	5	3	2	1	2	2	1	3	5	3	2	1	2	2	18.4	18.4	18.4	48.1	440	440	0	24.647	0.93511	1.0333	26.46	12	0	Leave out requantified
Q923D2	Q923D2	3	3	3	Flavin reductase (NADPH)	Blvrb	Blvrb	1	3	3	3	2	1	1	1	3	1	1	1	2	1	1	1	3	1	1	1	2	1	1	1	3	1	1	1	23.3	23.3	23.3	22.197	206	206	0	7.8106	0.37445	0.42495	12.578	6	0	Leave out requantified
Q923D4	Q923D4	2	2	2	Splicing factor 3B subunit 5	Sf3b5	Sf3b5	1	2	2	2	0	0	0	0	2	1	2	1	0	0	0	0	2	1	2	1	0	0	0	0	2	1	2	1	32.6	32.6	32.6	10.119	86	86	0	12.28	0.67877	0.72116	59.799	2	0	Median
Q923G2	Q923G2	1	1	1	DNA-directed RNA polymerases I, II, and III subunit RPABC3	Polr2h	Polr2h	1	1	1	1	0	1	0	0	1	1	1	1	0	1	0	0	1	1	1	1	0	1	0	0	1	1	1	1	8.7	8.7	8.7	17.143	150	150	0	11.458	1.049	1.1039	16.895	4	0	Median
Q923W1	Q923W1	1	1	1	Trimethylguanosine synthase	Tgs1	Tgs1	1	1	1	1	1	0	0	0	0	0	0	0	1	0	0	0	0	0	0	0	1	0	0	0	0	0	0	0	0.8	0.8	0.8	96.789	853	853	1	-2	NaN	NaN	NaN	0	0	Median
Q93092	Q93092	15	15	15	Transaldolase	Taldo1	Taldo1	1	15	15	15	5	5	4	6	13	12	10	12	5	5	4	6	13	12	10	12	5	5	4	6	13	12	10	12	38.3	38.3	38.3	37.387	337	337	0	60.055	0.85697	0.95771	12.362	61	0	Leave out requantified
Q99020	Q99020	7	7	7	Heterogeneous nuclear ribonucleoprotein A/B	Hnrnpab	Hnrnpab	1	7	7	7	2	3	2	2	5	7	6	6	2	3	2	2	5	7	6	6	2	3	2	2	5	7	6	6	24.6	24.6	24.6	30.831	285	285	0	36.894	0.95265	1.0365	45.863	14	0	Leave out requantified
Q99J09	Q99J09	1	1	1	Methylosome protein 50	Wdr77	Wdr77	1	1	1	1	0	0	0	0	1	1	1	1	0	0	0	0	1	1	1	1	0	0	0	0	1	1	1	1	4.4	4.4	4.4	36.942	342	342	0	2.667	NaN	NaN	NaN	0	0	Median
Q99J36	Q99J36	3	3	3	THUMP domain-containing protein 1	Thumpd1	Thumpd1	1	3	3	3	0	0	0	0	0	1	2	3	0	0	0	0	0	1	2	3	0	0	0	0	0	1	2	3	11.4	11.4	11.4	38.884	350	350	0	14.229	NaN	NaN	NaN	0	0	Median
Q99J77	Q99J77	3	3	3		Nans	Nans	1	3	3	3	0	0	0	0	1	2	3	0	0	0	0	0	1	2	3	0	0	0	0	0	1	2	3	0	11.4	11.4	11.4	40.024	359	359	0	6.8649	NaN	NaN	NaN	0	0	Median
Q99J95	Q99J95	2	2	1	Cyclin-dependent kinase 9	Cdk9	Cdk9	1	2	2	1	1	1	1	1	2	2	0	1	1	1	1	1	2	2	0	1	0	0	0	0	1	1	0	1	5.4	5.4	3.2	42.761	372	372	0	3.6672	NaN	NaN	NaN	0	0	Median
Q99JF5	Q99JF5	2	2	2	Diphosphomevalonate decarboxylase	Mvd	Mvd	1	2	2	2	0	0	0	0	0	1	2	0	0	0	0	0	0	1	2	0	0	0	0	0	0	1	2	0	5.5	5.5	5.5	44.072	401	401	0.0084246	1.6081	NaN	NaN	NaN	0	0	Median
Q99JI4	Q99JI4	6	6	6	26S proteasome non-ATPase regulatory subunit 6	Psmd6	Psmd6	1	6	6	6	0	1	0	0	2	1	4	3	0	1	0	0	2	1	4	3	0	1	0	0	2	1	4	3	17.7	17.7	17.7	45.536	389	389	0	17.148	0.93988	1.0003	1.2474	5	0	Leave out requantified
Q99JV5	Q99JV5	1	1	1	StAR-related lipid transfer protein 4	Stard4	Stard4	1	1	1	1	0	0	0	0	0	0	0	1	0	0	0	0	0	0	0	1	0	0	0	0	0	0	0	1	7.6	7.6	7.6	25.579	224	224	0.044726	0.85136	NaN	NaN	NaN	0	0	Median
Q99JX4	Q99JX4	2	2	2	Eukaryotic translation initiation factor 3 subunit M	Eif3m	Eif3m	1	2	2	2	0	0	0	0	0	0	2	0	0	0	0	0	0	0	2	0	0	0	0	0	0	0	2	0	10.2	10.2	10.2	42.516	374	374	0.0090684	1.5152	NaN	NaN	NaN	0	0	Median
Q99JY9;Q641P0	Q99JY9	10;3	10;3	10;3	Actin-related protein 3	Actr3	Actr3	2	10	10	10	3	2	0	0	8	8	10	7	3	2	0	0	8	8	10	7	3	2	0	0	8	8	10	7	28.5	28.5	28.5	47.357	418	418;418	0	27.855	0.84928	0.98207	22.098	20	0	Leave out requantified
Q99K48	Q99K48	8	7	7	Non-POU domain-containing octamer-binding protein	Nono	Nono	1	8	7	7	1	1	1	2	6	4	7	5	0	0	0	1	6	4	6	4	0	0	0	1	6	4	6	4	21.4	19.7	19.7	54.54	473	473	0	14.468	0.97169	1.0382	13.851	9	0	Leave out requantified
Q99K51;Q3V0K9	Q99K51	13;3	8;2	8;2	Plastin-3	Pls3	Pls3	2	13	8	8	3	2	3	4	7	7	7	7	1	0	1	1	3	3	4	4	1	0	1	1	3	3	4	4	22.2	14.3	14.3	70.741	630	630;630	0	14.952	0.77524	0.8312	NaN	1	0	Median
Q99K85	Q99K85	15	15	15	Phosphoserine aminotransferase	Psat1	Psat1	1	15	15	15	7	8	6	5	14	14	14	12	7	8	6	5	14	14	14	12	7	8	6	5	14	14	14	12	44.6	44.6	44.6	40.472	370	370	0	108.18	0.94995	1.0382	20.136	56	0	Leave out requantified
Q99KB8	Q99KB8	1	1	1	Hydroxyacylglutathione hydrolase, mitochondrial	Hagh	Hagh	1	1	1	1	0	0	0	0	1	1	1	0	0	0	0	0	1	1	1	0	0	0	0	0	1	1	1	0	3.9	3.9	3.9	34.084	309	309	0	7.5599	0.9732	1.032	NaN	1	0	Median
Q99KC8;Q8BGF0	Q99KC8	7;1	7;1	7;1	von Willebrand factor A domain-containing protein 5A	Vwa5a	Vwa5a	2	7	7	7	0	0	0	0	4	4	7	7	0	0	0	0	4	4	7	7	0	0	0	0	4	4	7	7	9	9	9	87.142	793	793;804	0	13.121	0.67203	0.77229	29.98	10	0	Leave out requantified
Q99KI0	Q99KI0	1	1	1	Aconitate hydratase, mitochondrial	Aco2	Aco2	1	1	1	1	1	1	1	1	0	0	0	0	1	1	1	1	0	0	0	0	1	1	1	1	0	0	0	0	1.9	1.9	1.9	85.462	780	780	0.0019011	2.3315	NaN	NaN	NaN	0	0	Median
Q99KJ8	Q99KJ8	4	4	4	Dynactin subunit 2	Dctn2	Dctn2	1	4	4	4	0	0	1	1	2	1	2	3	0	0	1	1	2	1	2	3	0	0	1	1	2	1	2	3	12.4	12.4	12.4	44.116	402	402	0	12.064	1.0772	1.2592	NaN	1	0	Median
Q99KK7	Q99KK7	5	5	5	Dipeptidyl peptidase 3	Dpp3	Dpp3	1	5	5	5	0	0	0	0	4	1	2	2	0	0	0	0	4	1	2	2	0	0	0	0	4	1	2	2	10	10	10	82.897	738	738	0	11.75	NaN	NaN	NaN	0	0	Median
Q99KP3	Q99KP3	1	1	1	Lambda-crystallin homolog	Cryl1	Cryl1	1	1	1	1	0	0	0	0	0	0	1	1	0	0	0	0	0	0	1	1	0	0	0	0	0	0	1	1	5.6	5.6	5.6	35.208	319	319	0	6.3752	NaN	NaN	NaN	0	0	Median
Q99KP6	Q99KP6	3	3	3	Pre-mRNA-processing factor 19	Prpf19	Prpf19	1	3	3	3	0	0	0	0	2	1	1	1	0	0	0	0	2	1	1	1	0	0	0	0	2	1	1	1	6.2	6.2	6.2	55.238	504	504	0.0018587	2.1279	NaN	NaN	NaN	0	0	Median
Q99KQ4	Q99KQ4	9	9	9	Nicotinamide phosphoribosyltransferase	Nampt	Nampt	1	9	9	9	3	4	2	3	5	7	7	6	3	4	2	3	5	7	7	6	3	4	2	3	5	7	7	6	27.7	27.7	27.7	55.446	491	491	0	95.009	0.80469	0.9501	17.857	16	0	Leave out requantified
Q99KV1	Q99KV1	1	1	1	DnaJ homolog subfamily B member 11	Dnajb11	Dnajb11	1	1	1	1	1	1	1	1	0	0	0	0	1	1	1	1	0	0	0	0	1	1	1	1	0	0	0	0	3.1	3.1	3.1	40.555	358	358	0.0090535	1.5112	NaN	NaN	NaN	0	0	Median
Q99L27	Q99L27	1	1	1	GMP reductase 2	Gmpr2	Gmpr2	1	1	1	1	0	0	0	0	0	0	1	1	0	0	0	0	0	0	1	1	0	0	0	0	0	0	1	1	2.6	2.6	2.6	38.018	348	348	0.036136	0.94473	NaN	NaN	NaN	0	0	Median
Q99L47	Q99L47	4	4	4	Hsc70-interacting protein	St13	St13	1	4	4	4	2	1	3	2	0	0	3	3	2	1	3	2	0	0	3	3	2	1	3	2	0	0	3	3	11.9	11.9	11.9	41.655	371	371	0	5.5766	0.89859	1.0091	5.7846	4	0	Median
Q99LB6	Q99LB6	1	1	1	Methionine adenosyltransferase 2 subunit beta	Mat2b	Mat2b	1	1	1	1	0	0	0	0	1	0	0	1	0	0	0	0	1	0	0	1	0	0	0	0	1	0	0	1	3.6	3.6	3.6	37.392	334	334	0.0026714	1.9127	NaN	NaN	NaN	0	0	Median
Q99LD4	Q99LD4	5	5	5	COP9 signalosome complex subunit 1	Gps1	Gps1	1	5	5	5	0	0	1	0	2	2	2	3	0	0	1	0	2	2	2	3	0	0	1	0	2	2	2	3	12.3	12.3	12.3	53.442	471	471	0	7.0231	1.0377	1.145	5.967	5	0	Leave out requantified
Q99LE6	Q99LE6	1	1	1	ATP-binding cassette sub-family F member 2	Abcf2	Abcf2	1	1	1	1	0	0	0	0	0	0	0	1	0	0	0	0	0	0	0	1	0	0	0	0	0	0	0	1	2.4	2.4	2.4	71.781	628	628	0	2.6112	NaN	NaN	NaN	0	0	Median
Q99LF4	Q99LF4	4	4	4	tRNA-splicing ligase RtcB homolog	Rtcb	Rtcb	1	4	4	4	0	0	0	0	3	3	1	2	0	0	0	0	3	3	1	2	0	0	0	0	3	3	1	2	8.9	8.9	8.9	55.249	505	505	0	4.7166	NaN	NaN	NaN	0	0	Median
Q99LJ1	Q99LJ1	2	2	2	Tissue alpha-L-fucosidase	Fuca1	Fuca1	1	2	2	2	2	1	1	1	0	0	0	0	2	1	1	1	0	0	0	0	2	1	1	1	0	0	0	0	4	4	4	52.28	452	452	0.013622	1.4123	NaN	NaN	NaN	0	0	Median
Q99LN9	Q99LN9	3	3	3	Deoxyhypusine hydroxylase	Dohh	Dohh	1	3	3	3	0	0	0	0	0	0	2	2	0	0	0	0	0	0	2	2	0	0	0	0	0	0	2	2	15.2	15.2	15.2	32.905	302	302	0	3.6639	NaN	NaN	NaN	0	0	Median
Q99LS3	Q99LS3	6	6	6	Phosphoserine phosphatase	Psph	Psph	1	6	6	6	0	0	1	1	4	4	4	5	0	0	1	1	4	4	4	5	0	0	1	1	4	4	4	5	27.6	27.6	27.6	25.096	225	225	0	13.628	0.7852	0.87844	5.9783	12	0	Leave out requantified
Q99LX0	Q99LX0	4	4	4	Protein deglycase DJ-1	Park7	Park7	1	4	4	4	1	2	1	2	4	4	4	4	1	2	1	2	4	4	4	4	1	2	1	2	4	4	4	4	31.2	31.2	31.2	20.021	189	189	0	24.154	0.88028	0.9934	7.9137	11	0	Leave out requantified
Q99MD9	Q99MD9	4	4	4	Nuclear autoantigenic sperm protein	Nasp	Nasp	1	4	4	4	0	0	1	1	3	0	2	3	0	0	1	1	3	0	2	3	0	0	1	1	3	0	2	3	6.7	6.7	6.7	83.953	773	773	0	4.322	1.0097	1.0956	1.5528	4	0	Leave out requantified
Q99MN1	Q99MN1	11	11	11	Lysine--tRNA ligase	Kars	Kars	1	11	11	11	0	0	0	0	3	6	6	7	0	0	0	0	3	6	6	7	0	0	0	0	3	6	6	7	20.8	20.8	20.8	67.839	595	595	0	15.784	NaN	NaN	NaN	0	0	Median
Q99MZ3	Q99MZ3	1	1	1	Carbohydrate-responsive element-binding protein	Mlxipl	Mlxipl	1	1	1	1	0	1	0	0	0	0	0	0	0	1	0	0	0	0	0	0	0	1	0	0	0	0	0	0	0.9	0.9	0.9	94.874	864	864	1	-2	NaN	NaN	NaN	0	0	Median
Q99N32	Q99N32	2	2	2	Beta-klotho	Klb	Klb	1	2	2	2	0	0	0	0	2	0	0	0	0	0	0	0	2	0	0	0	0	0	0	0	2	0	0	0	3.2	3.2	3.2	120.19	1043	1043	0.024372	1.1245	1.0116	1.0292	NaN	1	0	Median
Q99N69	Q99N69	2	2	2	Leupaxin	Lpxn	Lpxn	1	2	2	2	0	0	0	0	1	0	0	1	0	0	0	0	1	0	0	1	0	0	0	0	1	0	0	1	8.3	8.3	8.3	43.478	386	386	0.0018868	2.2964	NaN	NaN	NaN	0	0	Median
Q99NB8	Q99NB8	2	1	1	Ubiquilin-4	Ubqln4	Ubqln4	1	2	1	1	0	0	0	0	1	0	1	0	0	0	0	0	0	0	1	0	0	0	0	0	0	0	1	0	5.5	2.2	2.2	63.505	596	596	0.037905	0.93205	NaN	NaN	NaN	0	0	Median
Q99NB9	Q99NB9	2	2	2	Splicing factor 3B subunit 1	Sf3b1	Sf3b1	1	2	2	2	0	0	0	0	0	2	1	1	0	0	0	0	0	2	1	1	0	0	0	0	0	2	1	1	2	2	2	145.81	1304	1304	0.009205	1.5612	NaN	NaN	NaN	0	0	Median
Q99NH8	Q99NH8	1	1	1	Triggering receptor expressed on myeloid cells 2	Trem2	Trem2	1	1	1	1	0	0	0	0	1	1	0	0	0	0	0	0	1	1	0	0	0	0	0	0	1	1	0	0	6.2	6.2	6.2	24.527	227	227	0	3.2433	NaN	NaN	NaN	0	0	Median
Q99P31	Q99P31	2	2	2	Hsp70-binding protein 1	Hspbp1	Hspbp1	1	2	2	2	0	0	0	0	2	0	0	1	0	0	0	0	2	0	0	1	0	0	0	0	2	0	0	1	5.6	5.6	5.6	39.166	357	357	0.0018779	2.246	NaN	NaN	NaN	0	0	Median
Q99P72	Q99P72	1	1	1	Reticulon-4	Rtn4	Rtn4	1	1	1	1	0	1	0	0	1	1	1	1	0	1	0	0	1	1	1	1	0	1	0	0	1	1	1	1	1.1	1.1	1.1	126.61	1162	1162	0	6.4257	1.0897	1.2566	5.5811	4	0	Median
Q99P88	Q99P88	1	1	1	Nuclear pore complex protein Nup155	Nup155	Nup155	1	1	1	1	0	1	1	0	0	0	0	0	0	1	1	0	0	0	0	0	0	1	1	0	0	0	0	0	0.7	0.7	0.7	155.12	1391	1391	0.030475	1.001	NaN	NaN	NaN	0	0	Median
Q99P91	Q99P91	6	6	6	Transmembrane glycoprotein NMB	Gpnmb	Gpnmb	1	6	6	6	3	1	3	1	3	3	3	3	3	1	3	1	3	3	3	3	3	1	3	1	3	3	3	3	10.5	10.5	10.5	63.675	574	574	0	34.657	0.7965	0.88139	NaN	1	0	Median
Q99PD7	Q99PD7	1	1	1	Sodium/potassium/calcium exchanger 3	Slc24a3	Slc24a3	1	1	1	1	0	0	0	0	0	0	1	0	0	0	0	0	0	0	1	0	0	0	0	0	0	0	1	0	2.8	2.8	2.8	71.941	645	645	0.029775	1.061	NaN	NaN	NaN	0	0	Median
Q99PL5	Q99PL5	1	1	1	Ribosome-binding protein 1	Rrbp1	Rrbp1	1	1	1	1	0	0	0	0	0	0	1	1	0	0	0	0	0	0	1	1	0	0	0	0	0	0	1	1	0.7	0.7	0.7	172.88	1605	1605	0.0043783	1.8253	NaN	NaN	NaN	0	0	Median
Q99PT1	Q99PT1	8	8	8	Rho GDP-dissociation inhibitor 1	Arhgdia	Arhgdia	1	8	8	8	4	5	4	4	8	8	8	8	4	5	4	4	8	8	8	8	4	5	4	4	8	8	8	8	49.5	49.5	49.5	23.407	204	204	0	139.09	1.0782	1.2159	25.223	40	0	Leave out requantified
Q9BDB7	Q9BDB7	3	3	3	Interferon-induced protein 44-like;Minor histocompatibility antigen HA-28	Ifi44l	Ifi44l	1	3	3	3	2	2	0	0	0	2	2	2	2	2	0	0	0	2	2	2	2	2	0	0	0	2	2	2	11	11	11	49.679	447	447	0	5.048	0.73689	0.86988	5.1463	2	0	Median
Q9CPN9	Q9CPN9	1	1	1		2210010C04Rik	2210010C04Rik	1	1	1	1	0	0	0	0	1	1	1	1	0	0	0	0	1	1	1	1	0	0	0	0	1	1	1	1	4.9	4.9	4.9	26.422	247	247	0	3.4486	NaN	NaN	NaN	0	0	Median
Q9CPP0	Q9CPP0	1	1	1	Nucleoplasmin-3	Npm3	Npm3	1	1	1	1	0	0	0	0	1	0	1	0	0	0	0	0	1	0	1	0	0	0	0	0	1	0	1	0	9.1	9.1	9.1	19.023	175	175	0	18.404	0.82724	0.96688	NaN	1	0	Median
Q9CPR4;B2RY53	Q9CPR4	4;1	4;1	4;1	60S ribosomal protein L17	Rpl17	Rpl17	2	4	4	4	0	0	0	0	3	2	1	1	0	0	0	0	3	2	1	1	0	0	0	0	3	2	1	1	27.2	27.2	27.2	21.423	184	184;190	0	6.0464	0.81634	0.83057	NaN	1	0	Median
Q9CPT4	Q9CPT4	3	3	3	Myeloid-derived growth factor	Mydgf	Mydgf	1	3	3	3	2	3	0	0	1	2	0	0	2	3	0	0	1	2	0	0	2	3	0	0	1	2	0	0	21.7	21.7	21.7	17.982	166	166	0	3.5567	0.7578	0.89776	NaN	1	0	Median
Q9CPU0	Q9CPU0	5	5	5	Lactoylglutathione lyase	Glo1	Glo1	1	5	5	5	2	1	2	1	2	2	4	3	2	1	2	1	2	2	4	3	2	1	2	1	2	2	4	3	18.5	18.5	18.5	20.809	184	184	0	4.9946	1.0166	1.1202	6.6986	10	0	Leave out requantified
Q9CPV4	Q9CPV4	5	5	5	Glyoxalase domain-containing protein 4	Glod4	Glod4	1	5	5	5	0	0	0	0	4	5	3	4	0	0	0	0	4	5	3	4	0	0	0	0	4	5	3	4	24.2	24.2	24.2	33.316	298	298	0	29.698	0.90267	0.99883	1.636	6	0	Leave out requantified
Q9CPW4	Q9CPW4	2	2	2	Actin-related protein 2/3 complex subunit 5	Arpc5	Arpc5	1	2	2	2	1	1	1	1	2	2	1	2	1	1	1	1	2	2	1	2	1	1	1	1	2	2	1	2	16.6	16.6	16.6	16.288	151	151	0	6.2462	0.93434	1.0393	4.8202	8	0	Median
Q9CPY7	Q9CPY7	9	9	9	Cytosol aminopeptidase	Lap3	Lap3	1	9	9	9	1	1	1	2	7	4	6	4	1	1	1	2	7	4	6	4	1	1	1	2	7	4	6	4	20.6	20.6	20.6	56.141	519	519	0	24.284	1.0968	1.1914	15.449	4	0	Leave out requantified
Q9CQ22	Q9CQ22	2	2	2	Ragulator complex protein LAMTOR1	Lamtor1	Lamtor1	1	2	2	2	0	0	0	0	0	0	2	1	0	0	0	0	0	0	2	1	0	0	0	0	0	0	2	1	16.1	16.1	16.1	17.749	161	161	0.00097847	2.5021	NaN	NaN	NaN	0	0	Median
Q9CQ48	Q9CQ48	1	1	1	NudC domain-containing protein 2	Nudcd2	Nudcd2	1	1	1	1	0	0	0	0	0	0	1	1	0	0	0	0	0	0	1	1	0	0	0	0	0	0	1	1	5.7	5.7	5.7	17.66	157	157	0.045878	0.83673	NaN	NaN	NaN	0	0	Median
Q9CQ60	Q9CQ60	6	6	6	6-phosphogluconolactonase	Pgls	Pgls	1	6	6	6	2	2	1	1	5	6	6	5	2	2	1	1	5	6	6	5	2	2	1	1	5	6	6	5	37.4	37.4	37.4	27.254	257	257	0	32.66	0.8598	0.96508	7.1767	16	0	Leave out requantified
Q9CQ65	Q9CQ65	3	3	3	S-methyl-5-thioadenosine phosphorylase	Mtap	Mtap	1	3	3	3	0	0	0	0	1	1	2	2	0	0	0	0	1	1	2	2	0	0	0	0	1	1	2	2	12.4	12.4	12.4	31.062	283	283	0.0018519	2.1	NaN	NaN	NaN	0	0	Median
Q9CQ71	Q9CQ71	1	1	1	Replication protein A 14 kDa subunit	Rpa3	Rpa3	1	1	1	1	0	0	0	0	1	1	1	1	0	0	0	0	1	1	1	1	0	0	0	0	1	1	1	1	14	14	14	13.584	121	121	0.0019084	2.3699	NaN	NaN	NaN	0	0	Median
Q9CQ80	Q9CQ80	1	1	1	Vacuolar protein-sorting-associated protein 25	Vps25	Vps25	1	1	1	1	0	0	0	0	0	0	1	0	0	0	0	0	0	0	1	0	0	0	0	0	0	0	1	0	5.7	5.7	5.7	20.747	176	176	0.0043975	1.8435	1.2556	1.4681	NaN	1	0	Median
Q9CQ92	Q9CQ92	2	2	2	Mitochondrial fission 1 protein	Fis1	Fis1	1	2	2	2	0	0	0	0	1	1	2	1	0	0	0	0	1	1	2	1	0	0	0	0	1	1	2	1	15.8	15.8	15.8	17.008	152	152	0.0051591	1.7305	1.0309	1.1512	NaN	1	0	Median
Q9CQC6	Q9CQC6	4	4	3	Basic leucine zipper and W2 domain-containing protein 1	Bzw1	Bzw1	1	4	4	3	0	0	0	0	1	1	3	1	0	0	0	0	1	1	3	1	0	0	0	0	0	1	2	1	8.6	8.6	6.9	48.043	419	419	0	2.7963	NaN	NaN	NaN	0	0	Median
Q9CQE8	Q9CQE8	2	2	2	UPF0568 protein C14orf166 homolog		RTRAF	1	2	2	2	0	0	0	0	1	1	2	2	0	0	0	0	1	1	2	2	0	0	0	0	1	1	2	2	9.8	9.8	9.8	28.152	244	244	0	7.3656	0.67961	0.79407	NaN	1	0	Median
Q9CQF3	Q9CQF3	1	1	1	Cleavage and polyadenylation specificity factor subunit 5	Nudt21	Nudt21	1	1	1	1	0	0	0	0	1	0	0	0	0	0	0	0	1	0	0	0	0	0	0	0	1	0	0	0	6.6	6.6	6.6	26.24	227	227	0.015625	1.3345	NaN	NaN	NaN	0	0	Median
Q9CQI6	Q9CQI6	5	5	5	Coactosin-like protein	Cotl1	Cotl1	1	5	5	5	3	2	3	3	2	2	1	1	3	2	3	3	2	2	1	1	3	2	3	3	2	2	1	1	33.8	33.8	33.8	15.944	142	142	0	8.338	0.80643	0.89419	25.468	9	0	Leave out requantified
Q9CQM5	Q9CQM5	2	2	2	Thioredoxin domain-containing protein 17	Txndc17	Txndc17	1	2	2	2	0	0	1	1	2	2	1	1	0	0	1	1	2	2	1	1	0	0	1	1	2	2	1	1	15.4	15.4	15.4	14.015	123	123	0.0009901	2.5718	0.79674	0.9441	12.718	6	0	Median
Q9CQM9	Q9CQM9	5	5	5	Glutaredoxin-3	Glrx3	Glrx3	1	5	5	5	1	1	0	0	3	3	3	3	1	1	0	0	3	3	3	3	1	1	0	0	3	3	3	3	23.1	23.1	23.1	37.778	337	337	0	22.847	1.086	1.2774	11.278	3	0	Median
Q9CQR2	Q9CQR2	3	3	3	40S ribosomal protein S21	Rps21	Rps21	1	3	3	3	1	1	1	1	3	3	3	3	1	1	1	1	3	3	3	3	1	1	1	1	3	3	3	3	47	47	47	9.1413	83	83	0	43.718	0.81775	0.95037	4.5194	8	0	Leave out requantified
Q9CQR6	Q9CQR6	2	2	2	Serine/threonine-protein phosphatase 6 catalytic subunit;Serine/threonine-protein phosphatase 6 catalytic subunit, N-terminally processed	Ppp6c	Ppp6c	1	2	2	2	0	0	0	0	0	1	1	1	0	0	0	0	0	1	1	1	0	0	0	0	0	1	1	1	9.2	9.2	9.2	35.159	305	305	0.0018165	1.9657	1.0847	1.1827	0.89878	2	0	Median
Q9CQT1	Q9CQT1	2	2	2	Methylthioribose-1-phosphate isomerase	Mri1	Mri1	1	2	2	2	1	1	0	0	1	1	1	1	1	1	0	0	1	1	1	1	1	1	0	0	1	1	1	1	5.7	5.7	5.7	39.41	369	369	0	2.9417	0.79543	0.93249	9.6877	2	0	Median
Q9CQV8	Q9CQV8	10	5	5	14-3-3 protein beta/alpha;14-3-3 protein beta/alpha, N-terminally processed	Ywhab	Ywhab	1	10	5	5	4	4	4	4	8	9	9	8	2	2	2	2	4	4	4	5	2	2	2	2	4	4	4	5	48	30.5	30.5	28.086	246	246	0	184.14	0.86652	0.98094	8.6039	22	0	Leave out requantified
Q9CQW9;A0A1B0GT68;Q99J93	Q9CQW9	4;1;1	4;1;1	4;1;1	Interferon-induced transmembrane protein 3	Ifitm3	Ifitm3	3	4	4	4	4	4	4	4	3	4	4	3	4	4	4	4	3	4	4	3	4	4	4	4	3	4	4	3	48.2	48.2	48.2	14.954	137	137;152;144	0	46.919	0.57582	0.65189	4.2068	30	0	Leave out requantified
Q9CR00	Q9CR00	1	1	1	26S proteasome non-ATPase regulatory subunit 9	Psmd9	Psmd9	1	1	1	1	0	0	0	0	1	1	1	1	0	0	0	0	1	1	1	1	0	0	0	0	1	1	1	1	3.6	3.6	3.6	24.72	222	222	0.015723	1.3518	0.87666	1.0314	NaN	1	0	Median
Q9CR16	Q9CR16	7	7	7	Peptidyl-prolyl cis-trans isomerase D	Ppid	Ppid	1	7	7	7	1	0	1	1	6	6	4	6	1	0	1	1	6	6	4	6	1	0	1	1	6	6	4	6	19.7	19.7	19.7	40.742	370	370	0	17.738	0.88621	1.0009	8.4273	19	0	Leave out requantified
Q9CR24	Q9CR24	1	1	1	Nucleoside diphosphate-linked moiety X motif 8, mitochondrial	Nudt8	Nudt8	1	1	1	1	1	1	0	0	1	0	0	0	1	1	0	0	1	0	0	0	1	1	0	0	1	0	0	0	6.2	6.2	6.2	23.252	210	210	0.017161	1.3258	NaN	NaN	NaN	0	0	Median
Q9CR26	Q9CR26	1	1	1	Vacuolar protein sorting-associated protein VTA1 homolog	Vta1	Vta1	1	1	1	1	0	0	0	0	1	1	1	1	0	0	0	0	1	1	1	1	0	0	0	0	1	1	1	1	4.5	4.5	4.5	33.913	309	309	0.00096899	2.4465	NaN	NaN	NaN	0	0	Median
Q9CR57	Q9CR57	3	3	3	60S ribosomal protein L14	Rpl14	Rpl14	1	3	3	3	2	2	1	2	3	3	3	3	2	2	1	2	3	3	3	3	2	2	1	2	3	3	3	3	17.1	17.1	17.1	23.564	217	217	0	11.918	0.77274	0.86773	0.63065	14	0	Leave out requantified
Q9CRA8	Q9CRA8	1	1	1	Exosome complex component RRP46	Exosc5	Exosc5	1	1	1	1	0	0	0	0	0	0	1	0	0	0	0	0	0	0	1	0	0	0	0	0	0	0	1	0	5.5	5.5	5.5	25.194	235	235	0.043331	0.87934	NaN	NaN	NaN	0	0	Median
Q9CT10	Q9CT10	2	2	2	Ran-binding protein 3	Ranbp3	Ranbp3	1	2	2	2	0	0	0	0	2	0	2	2	0	0	0	0	2	0	2	2	0	0	0	0	2	0	2	2	5.5	5.5	5.5	52.572	491	491	0	3.669	NaN	NaN	NaN	0	0	Median
Q9CTN5	Q9CTN5	1	1	1	Protein SIX6OS1	Six6os1	Six6os1	1	1	1	1	0	0	1	0	0	0	0	0	0	0	1	0	0	0	0	0	0	0	1	0	0	0	0	0	1.7	1.7	1.7	66.866	574	574	0.029624	1.0406	NaN	NaN	NaN	0	0	Median
Q9CVB6	Q9CVB6	13	13	13	Actin-related protein 2/3 complex subunit 2	Arpc2	Arpc2	1	13	13	13	2	2	2	2	11	10	10	10	2	2	2	2	11	10	10	10	2	2	2	2	11	10	10	10	46.3	46.3	46.3	34.357	300	300	0	37.163	0.88527	1.0124	26.537	26	0	Leave out requantified
Q9CWJ9	Q9CWJ9	15	15	15	Bifunctional purine biosynthesis protein PURH;Phosphoribosylaminoimidazolecarboxamide formyltransferase;IMP cyclohydrolase	Atic	Atic	1	15	15	15	6	4	4	3	13	12	15	13	6	4	4	3	13	12	15	13	6	4	4	3	13	12	15	13	33.3	33.3	33.3	64.217	592	592	0	117.31	0.86848	0.99986	13.198	27	0	Leave out requantified
Q9CWK8	Q9CWK8	3	3	2	Sorting nexin-2	Snx2	Snx2	1	3	3	2	0	0	0	1	2	3	3	3	0	0	0	1	2	3	3	3	0	0	0	0	1	2	2	2	6.7	6.7	4.6	58.47	519	519	0	13.532	NaN	NaN	NaN	0	0	Median
Q9CWQ0	Q9CWQ0	1	1	1	Diphthine synthase	Dph5	Dph5	1	1	1	1	0	0	0	0	0	0	1	0	0	0	0	0	0	0	1	0	0	0	0	0	0	0	1	0	6.8	6.8	6.8	31.218	281	281	0.029753	1.0583	NaN	NaN	NaN	0	0	Median
Q9CWW6	Q9CWW6	1	1	1	Peptidyl-prolyl cis-trans isomerase NIMA-interacting 4	Pin4	Pin4	1	1	1	1	0	0	0	0	1	0	1	0	0	0	0	0	1	0	1	0	0	0	0	0	1	0	1	0	9.2	9.2	9.2	13.815	131	131	0	2.6861	NaN	NaN	NaN	0	0	Median
Q9CX34	Q9CX34	3	3	3	Suppressor of G2 allele of SKP1 homolog	Sugt1	Sugt1	1	3	3	3	0	0	1	1	2	3	2	2	0	0	1	1	2	3	2	2	0	0	1	1	2	3	2	2	10.7	10.7	10.7	38.158	336	336	0	7.1413	0.847	0.90428	6.0424	4	0	Leave out requantified
Q9CX56	Q9CX56	3	3	3	26S proteasome non-ATPase regulatory subunit 8	Psmd8	Psmd8	1	3	3	3	0	1	0	0	2	1	2	2	0	1	0	0	2	1	2	2	0	1	0	0	2	1	2	2	7.4	7.4	7.4	39.93	353	353	0	5.0809	0.90194	1.0128	10.502	5	0	Leave out requantified
Q9CX86	Q9CX86	3	3	3	Heterogeneous nuclear ribonucleoprotein A0	Hnrnpa0	Hnrnpa0	1	3	3	3	0	0	0	0	1	1	1	2	0	0	0	0	1	1	1	2	0	0	0	0	1	1	1	2	14.1	14.1	14.1	30.53	305	305	0.0019066	2.3642	1.0198	1.0376	NaN	1	0	Median
Q9CXF4	Q9CXF4	1	1	1	TBC1 domain family member 15	Tbc1d15	Tbc1d15	1	1	1	1	0	0	0	0	0	0	0	1	0	0	0	0	0	0	0	1	0	0	0	0	0	0	0	1	1.8	1.8	1.8	76.526	671	671	0.029667	1.045	NaN	NaN	NaN	0	0	Median
Q9CXW3	Q9CXW3	3	3	3	Calcyclin-binding protein	Cacybp	Cacybp	1	3	3	3	0	1	1	0	3	2	3	3	0	1	1	0	3	2	3	3	0	1	1	0	3	2	3	3	10.9	10.9	10.9	26.51	229	229	0	4.4344	1.0221	1.0938	18.399	4	0	Leave out requantified
Q9CXY6	Q9CXY6	6	6	6	Interleukin enhancer-binding factor 2	Ilf2	Ilf2	1	6	6	6	1	1	0	0	3	4	5	5	1	1	0	0	3	4	5	5	1	1	0	0	3	4	5	5	18.7	18.7	18.7	43.062	390	390	0	27.003	0.87712	0.9817	24.165	4	0	Leave out requantified
Q9CY52	Q9CY52	1	1	1	Probable tRNA(His) guanylyltransferase	Thg1l	Thg1l	1	1	1	1	0	0	0	0	1	1	0	1	0	0	0	0	1	1	0	1	0	0	0	0	1	1	0	1	6	6	6	34.971	298	298	0.0090386	1.5004	NaN	NaN	NaN	0	0	Median
Q9CY58	Q9CY58	8	8	8	Plasminogen activator inhibitor 1 RNA-binding protein	Serbp1	Serbp1	1	8	8	8	0	0	0	0	5	5	4	5	0	0	0	0	5	5	4	5	0	0	0	0	5	5	4	5	27.3	27.3	27.3	44.714	407	407	0	38.319	0.86522	0.93419	19.659	11	0	Leave out requantified
Q9CY64	Q9CY64	13	13	13	Biliverdin reductase A	Blvra	Blvra	1	13	13	13	3	3	6	4	8	8	10	10	3	3	6	4	8	8	10	10	3	3	6	4	8	8	10	10	41	41	41	33.524	295	295	0	33.868	0.76022	0.89424	14.369	22	0	Leave out requantified
Q9CY66	Q9CY66	1	1	1	H/ACA ribonucleoprotein complex subunit 1	Gar1	Gar1	1	1	1	1	0	0	0	0	1	0	0	0	0	0	0	0	1	0	0	0	0	0	0	0	1	0	0	0	3.9	3.9	3.9	23.474	231	231	0.037671	0.92545	NaN	NaN	NaN	0	0	Median
Q9CYH6	Q9CYH6	1	1	1	Ribosome biogenesis regulatory protein homolog	Rrs1	Rrs1	1	1	1	1	0	0	0	0	0	0	1	1	0	0	0	0	0	0	1	1	0	0	0	0	0	0	1	1	3.3	3.3	3.3	41.551	365	365	0.031712	0.99048	NaN	NaN	NaN	0	0	Median
Q9CYK2	Q9CYK2	1	1	1	Glutaminyl-peptide cyclotransferase	Qpct	Qpct	1	1	1	1	1	1	1	1	0	0	0	0	1	1	1	1	0	0	0	0	1	1	1	1	0	0	0	0	3	3	3	41.118	362	362	0.0018957	2.321	0.64272	0.71057	NaN	1	0	Median
Q9CYN9	Q9CYN9	9	9	9	Renin receptor	Atp6ap2	Atp6ap2	1	9	9	9	3	4	4	4	9	6	7	7	3	4	4	4	9	6	7	7	3	4	4	4	9	6	7	7	33.1	33.1	33.1	39.091	350	350	0	87.199	0.84947	0.91924	10.064	26	0	Leave out requantified
Q9CYR6	Q9CYR6	5	5	5	Phosphoacetylglucosamine mutase	Pgm3	Pgm3	1	5	5	5	0	0	0	0	1	1	5	1	0	0	0	0	1	1	5	1	0	0	0	0	1	1	5	1	10.9	10.9	10.9	59.452	542	542	0	16.923	0.8536	0.97365	3.1435	3	0	Median
Q9CZ04	Q9CZ04	3	3	3	COP9 signalosome complex subunit 7a	Cops7a	Cops7a	1	3	3	3	0	0	0	0	0	0	2	2	0	0	0	0	0	0	2	2	0	0	0	0	0	0	2	2	12.7	12.7	12.7	30.224	275	275	0	4.6936	NaN	NaN	NaN	0	0	Median
Q9CZ30	Q9CZ30	7	7	7	Obg-like ATPase 1	Ola1	Ola1	1	7	7	7	1	1	1	1	5	5	5	3	1	1	1	1	5	5	5	3	1	1	1	1	5	5	5	3	18.2	18.2	18.2	44.729	396	396	0	28.637	0.8873	0.94031	11.787	13	0	Leave out requantified
Q9CZ44	Q9CZ44	10	10	10	NSFL1 cofactor p47	Nsfl1c	Nsfl1c	1	10	10	10	3	3	1	1	4	6	7	6	3	3	1	1	4	6	7	6	3	3	1	1	4	6	7	6	34.3	34.3	34.3	40.709	370	370	0	44.837	0.85793	0.9773	10.629	11	0	Leave out requantified
Q9CZD3	Q9CZD3	11	11	11	Glycine--tRNA ligase	Gars	Gars	1	11	11	11	1	1	5	3	6	4	7	9	1	1	5	3	6	4	7	9	1	1	5	3	6	4	7	9	17.8	17.8	17.8	81.877	729	729	0	42.262	0.85143	1.0307	32.385	14	0	Leave out requantified
Q9CZM2	Q9CZM2	6	6	6	60S ribosomal protein L15	Rpl15	Rpl15	1	6	6	6	1	1	1	2	3	5	6	4	1	1	1	2	3	5	6	4	1	1	1	2	3	5	6	4	29.4	29.4	29.4	24.146	204	204	0	20.033	0.84343	0.98691	14.284	15	0	Leave out requantified
Q9CZN7;P50431	Q9CZN7	7;1	7;1	7;1	Serine hydroxymethyltransferase	Shmt2	Shmt2	2	7	7	7	5	4	5	6	4	3	1	1	5	4	5	6	4	3	1	1	5	4	5	6	4	3	1	1	13.9	13.9	13.9	55.758	504	504;478	0	11.673	0.68396	0.68505	36.083	11	0	Leave out requantified
Q9CZU6;Q80X68	Q9CZU6;Q80X68	2;1	2;1	2;1	Citrate synthase, mitochondrial;Citrate synthase	Cs;Csl	Cs;Csl	2	2	2	2	0	1	1	1	0	0	0	0	0	1	1	1	0	0	0	0	0	1	1	1	0	0	0	0	5.8	5.8	5.8	51.736	464	464;466	0	4.6622	0.49587	0.65383	10.031	3	0	Median
Q9CZX8	Q9CZX8	7	7	7	40S ribosomal protein S19	Rps19	Rps19	1	7	7	7	2	2	2	2	6	4	7	6	2	2	2	2	6	4	7	6	2	2	2	2	6	4	7	6	36.6	36.6	36.6	16.085	145	145	0	13.26	0.90936	1.009	10.966	19	0	Leave out requantified
Q9D024	Q9D024	1	1	1	Coiled-coil domain-containing protein 47	Ccdc47	Ccdc47	1	1	1	1	0	0	1	1	0	0	0	0	0	0	1	1	0	0	0	0	0	0	1	1	0	0	0	0	1.4	1.4	1.4	55.843	483	483	0.042799	0.89481	NaN	NaN	NaN	0	0	Median
Q9D0C4	Q9D0C4	1	1	1	tRNA (guanine(37)-N1)-methyltransferase	Trmt5	Trmt5	1	1	1	1	0	0	0	0	0	0	1	0	0	0	0	0	0	0	1	0	0	0	0	0	0	0	1	0	1.8	1.8	1.8	56.794	501	501	0.03359	0.96621	NaN	NaN	NaN	0	0	Median
Q9D0E1	Q9D0E1	3	3	3	Heterogeneous nuclear ribonucleoprotein M	Hnrnpm	Hnrnpm	1	3	3	3	0	0	0	0	0	2	2	1	0	0	0	0	0	2	2	1	0	0	0	0	0	2	2	1	4.8	4.8	4.8	77.648	729	729	0	3.7766	NaN	NaN	NaN	0	0	Median
Q9D0F1	Q9D0F1	1	1	1	Kinetochore protein NDC80 homolog	Ndc80	Ndc80	1	1	1	1	0	0	0	0	0	1	0	0	0	0	0	0	0	1	0	0	0	0	0	0	0	1	0	0	1.1	1.1	1.1	73.961	642	642	1	-2	NaN	NaN	NaN	0	0	Median
Q9D0F9;A2CEK3	Q9D0F9;A2CEK3	14;11	14;11	14;11	Phosphoglucomutase-1	Pgm1;Pgm2	Pgm1;Pgm2	2	14	14	14	2	5	5	5	9	8	9	8	2	5	5	5	9	8	9	8	2	5	5	5	9	8	9	8	27.8	27.8	27.8	61.417	562	562;580	0	36.955	0.91814	1.1102	24.179	22	0	Leave out requantified
Q9D0I9	Q9D0I9	16	16	16	Arginine--tRNA ligase, cytoplasmic	Rars	Rars	1	16	16	16	1	2	4	3	8	9	11	12	1	2	4	3	8	9	11	12	1	2	4	3	8	9	11	12	26.7	26.7	26.7	75.673	660	660	0	46.43	0.92695	0.95932	21.404	22	0	Leave out requantified
Q9D0J8	Q9D0J8	1	1	1	Parathymosin	Ptms	Ptms	1	1	1	1	1	0	1	1	0	0	0	0	1	0	1	1	0	0	0	0	1	0	1	1	0	0	0	0	10.9	10.9	10.9	11.43	101	101	0	2.8487	0.89409	1.1774	8.9278	3	0	Median
Q9D0R2;Q8BLY2	Q9D0R2	10;1	10;1	10;1	Threonine--tRNA ligase, cytoplasmic	Tars	Tars	2	10	10	10	1	1	2	1	8	6	5	5	1	1	2	1	8	6	5	5	1	1	2	1	8	6	5	5	15.2	15.2	15.2	83.355	722	722;790	0	18.323	0.55826	0.64567	37.499	7	0	Leave out requantified
Q9D0T1	Q9D0T1	1	1	1	NHP2-like protein 1;NHP2-like protein 1, N-terminally processed	Nhp2l1	Snu13	1	1	1	1	0	0	0	0	1	0	0	0	0	0	0	0	1	0	0	0	0	0	0	0	1	0	0	0	9.4	9.4	9.4	14.173	128	128	0.0018605	2.1435	NaN	NaN	NaN	0	0	Median
Q9D172	Q9D172	1	1	1	ES1 protein homolog, mitochondrial	D10Jhu81e	Gatd3a	1	1	1	1	0	0	1	1	0	0	0	0	0	0	1	1	0	0	0	0	0	0	1	1	0	0	0	0	4.9	4.9	4.9	28.09	266	266	0.036678	0.93915	NaN	NaN	NaN	0	0	Median
Q9D1A2	Q9D1A2	18	18	18	Cytosolic non-specific dipeptidase	Cndp2	Cndp2	1	18	18	18	3	3	3	3	13	12	12	10	3	3	3	3	13	12	12	10	3	3	3	3	13	12	12	10	50.7	50.7	50.7	52.767	475	475	0	71.862	0.81166	0.95242	15.709	24	0	Leave out requantified
Q9D1E6	Q9D1E6	2	2	2	Tubulin-folding cofactor B	Tbcb	Tbcb	1	2	2	2	0	0	0	0	2	1	0	0	0	0	0	0	2	1	0	0	0	0	0	0	2	1	0	0	7.8	7.8	7.8	27.385	244	244	0.022963	1.1373	NaN	NaN	NaN	0	0	Median
Q9D1J1	Q9D1J1	1	1	1	Adaptin ear-binding coat-associated protein 2	Necap2	Necap2	1	1	1	1	0	0	0	0	0	0	1	0	0	0	0	0	0	0	1	0	0	0	0	0	0	0	1	0	5.3	5.3	5.3	28.598	266	266	0.00095785	2.3906	NaN	NaN	NaN	0	0	Median
Q9D1J3	Q9D1J3	2	2	2	SAP domain-containing ribonucleoprotein	Sarnp	Sarnp	1	2	2	2	1	0	1	0	1	1	1	1	1	0	1	0	1	1	1	1	1	0	1	0	1	1	1	1	9	9	9	23.532	210	210	0.00098814	2.5576	NaN	NaN	NaN	0	0	Median
Q9D1M4	Q9D1M4	2	2	2	Eukaryotic translation elongation factor 1 epsilon-1	Eef1e1	Eef1e1	1	2	2	2	0	0	0	0	1	1	0	1	0	0	0	0	1	1	0	1	0	0	0	0	1	1	0	1	12.1	12.1	12.1	19.859	174	174	0.00096246	2.4284	NaN	NaN	NaN	0	0	Median
Q9D1P4	Q9D1P4	1	1	1	Cysteine and histidine-rich domain-containing protein 1	Chordc1	Chordc1	1	1	1	1	0	0	0	0	1	0	1	1	0	0	0	0	1	0	1	1	0	0	0	0	1	0	1	1	4.5	4.5	4.5	37.35	331	331	0.0018315	2.0179	0.87658	0.91707	9.4386	3	0	Median
Q9D1Q6	Q9D1Q6	3	3	3	Endoplasmic reticulum resident protein 44	Erp44	Erp44	1	3	3	3	2	2	2	2	0	2	1	1	2	2	2	2	0	2	1	1	2	2	2	2	0	2	1	1	5.7	5.7	5.7	46.852	406	406	0	2.7289	0.97509	1.1334	19.031	9	0	Leave out requantified
Q9D1R9	Q9D1R9	1	1	1	60S ribosomal protein L34	Rpl34	Rpl34	1	1	1	1	0	1	1	0	1	1	1	1	0	1	1	0	1	1	1	1	0	1	1	0	1	1	1	1	6.8	6.8	6.8	13.293	117	117	0.013535	1.3921	NaN	NaN	NaN	0	0	Median
Q9D358	Q9D358	3	3	3	Low molecular weight phosphotyrosine protein phosphatase	Acp1	Acp1	1	3	3	3	1	1	1	1	1	3	3	3	1	1	1	1	1	3	3	3	1	1	1	1	1	3	3	3	24.1	24.1	24.1	18.192	158	158	0	9.76	1.058	1.027	NaN	1	0	Median
Q9D4J1	Q9D4J1	2	1	1	EF-hand domain-containing protein D1	Efhd1	Efhd1	1	2	1	1	0	0	0	0	2	1	1	1	0	0	0	0	1	0	0	0	0	0	0	0	1	0	0	0	9.6	5	5	26.999	240	240	1	-2	NaN	NaN	NaN	0	0	Median
Q9D620	Q9D620	1	1	1	Rab11 family-interacting protein 1	Rab11fip1	Rab11fip1	1	1	1	1	0	0	0	0	0	0	0	1	0	0	0	0	0	0	0	1	0	0	0	0	0	0	0	1	1.2	1.2	1.2	70.683	645	645	0.013503	1.3756	1.4407	1.6959	NaN	1	0	Median
Q9D662	Q9D662	7	7	5	Protein transport protein Sec23B	Sec23b	Sec23b	1	7	7	5	1	1	1	1	3	2	7	5	1	1	1	1	3	2	7	5	1	1	1	1	2	1	5	4	12.1	12.1	9	86.436	767	767	0	31.118	0.72027	0.84154	32.679	8	0	Leave out requantified
Q9D6E4	Q9D6E4	1	1	1	Tetratricopeptide repeat protein 9B	Ttc9b	Ttc9b	1	1	1	1	0	0	0	0	1	0	0	0	0	0	0	0	1	0	0	0	0	0	0	0	1	0	0	0	4.6	4.6	4.6	25.909	239	239	0.02956	1.0304	NaN	NaN	NaN	0	0	Median
Q9D6J1	Q9D6J1	1	1	1	Ceramide synthase 4	Cers4	Cers4	1	1	1	1	0	0	0	0	0	0	1	0	0	0	0	0	0	0	1	0	0	0	0	0	0	0	1	0	2.3	2.3	2.3	46.016	393	393	0.034916	0.9579	NaN	NaN	NaN	0	0	Median
Q9D6R2	Q9D6R2	3	3	3	Isocitrate dehydrogenase [NAD] subunit alpha, mitochondrial	Idh3a	Idh3a	1	3	3	3	0	0	1	0	0	0	2	1	0	0	1	0	0	0	2	1	0	0	1	0	0	0	2	1	8.5	8.5	8.5	39.638	366	366	0	3.3464	NaN	NaN	NaN	0	0	Median
Q9D7E3	Q9D7E3	1	1	1	Ovarian cancer-associated gene 2 protein homolog	Ovca2	Ovca2	1	1	1	1	0	0	0	0	1	0	0	1	0	0	0	0	1	0	0	1	0	0	0	0	1	0	0	1	9.8	9.8	9.8	24.245	225	225	0.00097087	2.4615	NaN	NaN	NaN	0	0	Median
Q9D7S7	Q9D7S7	1	1	1	60S ribosomal protein L22-like 1	Rpl22l1	Rpl22l1	1	1	1	1	0	0	0	0	0	0	1	0	0	0	0	0	0	0	1	0	0	0	0	0	0	0	1	0	9.8	9.8	9.8	14.467	122	122	0.0084388	1.6228	NaN	NaN	NaN	0	0	Median
Q9D7X3	Q9D7X3	2	2	2	Dual specificity protein phosphatase 3	Dusp3	Dusp3	1	2	2	2	0	0	0	0	0	0	1	1	0	0	0	0	0	0	1	1	0	0	0	0	0	0	1	1	15.7	15.7	15.7	20.472	185	185	0	3.3535	NaN	NaN	NaN	0	0	Median
Q9D805	Q9D805	1	1	1	Calpain-9	Capn9	Capn9	1	1	1	1	1	0	0	0	0	0	0	0	1	0	0	0	0	0	0	0	1	0	0	0	0	0	0	0	2.9	2.9	2.9	78.976	690	690	0.020316	1.1841	NaN	NaN	NaN	0	0	Median
Q9D819	Q9D819	4	4	4	Inorganic pyrophosphatase	Ppa1	Ppa1	1	4	4	4	1	1	1	1	3	4	3	2	1	1	1	1	3	4	3	2	1	1	1	1	3	4	3	2	13.5	13.5	13.5	32.667	289	289	0	5.8336	0.91699	1.0296	10.832	10	0	Leave out requantified
Q9D868	Q9D868	2	2	2	Peptidyl-prolyl cis-trans isomerase H	Ppih	Ppih	1	2	2	2	0	0	0	0	1	1	0	1	0	0	0	0	1	1	0	1	0	0	0	0	1	1	0	1	9.6	9.6	9.6	20.463	188	188	0.0091211	1.5326	0.8985	0.96444	NaN	1	0	Median
Q9D880	Q9D880	1	1	1	Mitochondrial import inner membrane translocase subunit TIM50	Timm50	Timm50	1	1	1	1	0	0	0	0	0	0	1	1	0	0	0	0	0	0	1	1	0	0	0	0	0	0	1	1	3.1	3.1	3.1	39.776	353	353	0.0089796	1.4694	NaN	NaN	NaN	0	0	Median
Q9D892	Q9D892	1	1	1	Inosine triphosphate pyrophosphatase	Itpa	Itpa	1	1	1	1	0	0	1	0	1	1	1	1	0	0	1	0	1	1	1	1	0	0	1	0	1	1	1	1	5.6	5.6	5.6	21.897	198	198	0	3.7132	NaN	NaN	NaN	0	0	Median
Q9D898	Q9D898	1	1	1	Actin-related protein 2/3 complex subunit 5-like protein	Arpc5l	Arpc5l	1	1	1	1	0	0	0	0	1	1	1	0	0	0	0	0	1	1	1	0	0	0	0	0	1	1	1	0	7.8	7.8	7.8	16.98	153	153	0	2.8758	NaN	NaN	NaN	0	0	Median
Q9D8C4	Q9D8C4	3	3	3	Interferon-induced 35 kDa protein homolog	Ifi35	Ifi35	1	3	3	3	0	0	0	0	0	0	2	1	0	0	0	0	0	0	2	1	0	0	0	0	0	0	2	1	15.7	15.7	15.7	31.875	286	286	0	26.361	NaN	NaN	NaN	0	0	Median
Q9D8E6	Q9D8E6	9	9	9	60S ribosomal protein L4	Rpl4	Rpl4	1	9	9	9	4	4	2	4	8	8	6	7	4	4	2	4	8	8	6	7	4	4	2	4	8	8	6	7	25.1	25.1	25.1	47.153	419	419	0	37.064	0.83111	0.86816	11.314	29	0	Leave out requantified
Q9D8N0	Q9D8N0	16	16	16	Elongation factor 1-gamma	Eef1g	Eef1g	1	16	16	16	9	9	7	8	14	12	14	16	9	9	7	8	14	12	14	16	9	9	7	8	14	12	14	16	33.4	33.4	33.4	50.06	437	437	0	130.18	0.90563	1.0109	34.28	74	0	Leave out requantified
Q9D8S9	Q9D8S9	1	1	1	BolA-like protein 1	Bola1	Bola1	1	1	1	1	0	1	1	0	1	1	1	1	0	1	1	0	1	1	1	1	0	1	1	0	1	1	1	1	12.4	12.4	12.4	14.379	137	137	0	13.026	0.91543	1.0367	9.6986	8	0	Median
Q9D8T2	Q9D8T2	1	1	1	Gasdermin-D	Gsdmdc1	Gsdmdc1	1	1	1	1	0	0	0	0	0	1	0	0	0	0	0	0	0	1	0	0	0	0	0	0	0	1	0	0	1.8	1.8	1.8	53.237	487	487	0.037645	0.92514	NaN	NaN	NaN	0	0	Median
Q9D8U8	Q9D8U8	4	4	4	Sorting nexin-5	Snx5	Snx5	1	4	4	4	0	0	0	0	2	1	3	2	0	0	0	0	2	1	3	2	0	0	0	0	2	1	3	2	10.4	10.4	10.4	46.797	404	404	0	5.2635	0.8547	0.9735	7.3665	3	0	Plateau
Q9D8W5	Q9D8W5	13	13	13	26S proteasome non-ATPase regulatory subunit 12	Psmd12	Psmd12	1	13	13	13	0	0	0	0	6	7	6	10	0	0	0	0	6	7	6	10	0	0	0	0	6	7	6	10	31.6	31.6	31.6	52.895	456	456	0	30.519	0.94827	1.0027	8.6421	4	0	Leave out requantified
Q9D8Y0	Q9D8Y0	9	9	8	EF-hand domain-containing protein D2	Efhd2	Efhd2	1	9	9	8	2	3	3	4	7	8	8	6	2	3	3	4	7	8	8	6	2	3	3	4	6	7	7	5	33.3	33.3	28.8	26.791	240	240	0	41.781	0.90369	0.96269	18.446	22	0	Leave out requantified
Q9D906	Q9D906	1	1	1	Ubiquitin-like modifier-activating enzyme ATG7	Atg7	Atg7	1	1	1	1	0	0	0	0	0	0	1	0	0	0	0	0	0	0	1	0	0	0	0	0	0	0	1	0	1.9	1.9	1.9	77.519	698	698	0.020225	1.1699	NaN	NaN	NaN	0	0	Median
Q9D975	Q9D975	1	1	1	Sulfiredoxin-1	Srxn1	Srxn1	1	1	1	1	0	0	0	0	0	1	0	0	0	0	0	0	0	1	0	0	0	0	0	0	0	1	0	0	6.6	6.6	6.6	14.149	136	136	0.029808	1.0078	NaN	NaN	NaN	0	0	Median
Q9D9B0	Q9D9B0	1	1	1	Coiled-coil domain-containing protein 70	Ccdc70	Ccdc70	1	1	1	1	0	0	0	0	0	0	0	1	0	0	0	0	0	0	0	1	0	0	0	0	0	0	0	1	3.6	3.6	3.6	27.598	223	223	0.03951	0.91205	NaN	NaN	NaN	0	0	Median
Q9DAA3	Q9DAA3	1	1	1	Uncharacterized protein C4orf36 homolog			1	1	1	1	0	0	0	0	0	0	1	0	0	0	0	0	0	0	1	0	0	0	0	0	0	0	1	0	6	6	6	13.552	117	117	0.015649	1.338	0.8959	1.053	NaN	1	0	Median
Q9DAR7	Q9DAR7	8	8	8	m7GpppX diphosphatase	Dcps	Dcps	1	8	8	8	0	0	1	3	8	6	4	6	0	0	1	3	8	6	4	6	0	0	1	3	8	6	4	6	27.5	27.5	27.5	38.988	338	338	0	24.997	1.008	1.126	22.71	9	0	Leave out requantified
Q9DB05;P28663	Q9DB05	3;1	3;1	3;1	Alpha-soluble NSF attachment protein	Napa	Napa	2	3	3	3	0	0	0	0	2	0	2	1	0	0	0	0	2	0	2	1	0	0	0	0	2	0	2	1	11.5	11.5	11.5	33.189	295	295;298	0	5.3316	1.0745	1.2688	NaN	1	0	Median
Q9DBC7	Q9DBC7	3	3	3	cAMP-dependent protein kinase type I-alpha regulatory subunit;cAMP-dependent protein kinase type I-alpha regulatory subunit, N-terminally processed	Prkar1a	Prkar1a	1	3	3	3	0	0	0	0	1	1	1	2	0	0	0	0	1	1	1	2	0	0	0	0	1	1	1	2	12.3	12.3	12.3	43.185	381	381	0	7.7909	NaN	NaN	NaN	0	0	Median
Q9DBD0	Q9DBD0	1	1	1	Inhibitor of carbonic anhydrase	Ica	Ica	1	1	1	1	0	1	1	0	1	1	1	1	0	1	1	0	1	1	1	1	0	1	1	0	1	1	1	1	1.9	1.9	1.9	76.765	700	700	0.0051414	1.7188	NaN	NaN	NaN	0	0	Median
Q9DBG3	Q9DBG3	4	1	1	AP-2 complex subunit beta	Ap2b1	Ap2b1	1	4	1	1	0	0	0	0	0	1	4	3	0	0	0	0	0	0	1	1	0	0	0	0	0	0	1	1	5.9	1.4	1.4	104.58	937	937	0.012893	1.4357	0.78795	0.84555	NaN	1	0	Median
Q9DBH5	Q9DBH5	1	1	1	Vesicular integral-membrane protein VIP36	Lman2	Lman2	1	1	1	1	0	0	0	0	0	1	1	0	0	0	0	0	0	1	1	0	0	0	0	0	0	1	1	0	2.2	2.2	2.2	40.429	358	358	0.016988	1.2894	NaN	NaN	NaN	0	0	Median
Q9DBJ1;O70250	Q9DBJ1	15;4	15;4	15;4	Phosphoglycerate mutase 1	Pgam1	Pgam1	2	15	15	15	6	5	6	6	14	12	12	13	6	5	6	6	14	12	12	13	6	5	6	6	14	12	12	13	65	65	65	28.832	254	254;253	0	323.31	0.96106	1.0392	8.4899	67	0	Leave out requantified
Q9DBP5	Q9DBP5	5	5	5	UMP-CMP kinase	Cmpk1	Cmpk1	1	5	5	5	1	1	2	1	5	5	2	4	1	1	2	1	5	5	2	4	1	1	2	1	5	5	2	4	28.6	28.6	28.6	22.165	196	196	0	11.559	1.0582	1.079	18.705	10	0	Leave out requantified
Q9DBT5	Q9DBT5	3	3	3	AMP deaminase 2	Ampd2	Ampd2	1	3	3	3	0	0	0	0	1	2	3	3	0	0	0	0	1	2	3	3	0	0	0	0	1	2	3	3	3	3	3	92.023	798	798	0	3.3347	0.85191	0.9986	NaN	1	0	Median
Q9DBZ5	Q9DBZ5	2	2	2	Eukaryotic translation initiation factor 3 subunit K	Eif3k	Eif3k	1	2	2	2	1	1	1	1	1	1	2	1	1	1	1	1	1	1	2	1	1	1	1	1	1	1	2	1	11.5	11.5	11.5	25.086	218	218	0	6.2049	1.0664	1.05	10.921	6	0	Median
Q9DCC4	Q9DCC4	1	1	1	Pyrroline-5-carboxylate reductase 3	Pycrl	Pycr3	1	1	1	1	0	0	0	0	1	1	0	0	0	0	0	0	1	1	0	0	0	0	0	0	1	1	0	0	4	4	4	28.721	274	274	0.0018553	2.1086	1.0435	1.1163	NaN	1	0	Median
Q9DCD0	Q9DCD0	20	20	20	6-phosphogluconate dehydrogenase, decarboxylating	Pgd	Pgd	1	20	20	20	7	7	7	6	15	16	18	14	7	7	7	6	15	16	18	14	7	7	7	6	15	16	18	14	43.9	43.9	43.9	53.247	483	483	0	323.31	0.9666	1.0582	6.9355	77	0	Leave out requantified
Q9DCD2	Q9DCD2	1	1	1	Pre-mRNA-splicing factor SYF1	Xab2	Xab2	1	1	1	1	1	0	0	0	0	0	0	0	1	0	0	0	0	0	0	0	1	0	0	0	0	0	0	0	1.2	1.2	1.2	99.986	855	855	0.043919	0.87371	NaN	NaN	NaN	0	0	Median
Q9DCH4	Q9DCH4	9	9	9	Eukaryotic translation initiation factor 3 subunit F	Eif3f	Eif3f	1	9	9	9	1	1	1	1	8	6	8	7	1	1	1	1	8	6	8	7	1	1	1	1	8	6	8	7	30.2	30.2	30.2	37.984	361	361	0	76.24	0.87095	0.97737	2.7901	21	0	Leave out requantified
Q9DCL8	Q9DCL8	1	1	1	Protein phosphatase inhibitor 2	Ppp1r2	Ppp1r2	1	1	1	1	0	0	0	0	0	0	1	1	0	0	0	0	0	0	1	1	0	0	0	0	0	0	1	1	5.3	5.3	5.3	23.119	206	206	0.0018298	2.0119	NaN	NaN	NaN	0	0	Median
Q9DCL9	Q9DCL9	6	6	6	Multifunctional protein ADE2;Phosphoribosylaminoimidazole-succinocarboxamide synthase;Phosphoribosylaminoimidazole carboxylase	Paics	Paics	1	6	6	6	0	0	0	0	2	4	4	4	0	0	0	0	2	4	4	4	0	0	0	0	2	4	4	4	14.8	14.8	14.8	47.006	425	425	0	11.78	1.0557	1.132	9.8361	6	0	Leave out requantified
Q9DCQ7	Q9DCQ7	1	1	1	Alpha-1-antitrypsin 1-6	Serpina1f	Serpina1f	1	1	1	1	0	0	0	0	0	0	1	0	0	0	0	0	0	0	1	0	0	0	0	0	0	0	1	0	3.2	3.2	3.2	46.336	411	411	0.037723	0.9267	NaN	NaN	NaN	0	0	Median
Q9DD18	Q9DD18	1	1	1	D-tyrosyl-tRNA(Tyr) deacylase 1	Dtd1	Dtd1	1	1	1	1	0	0	0	0	1	1	1	1	0	0	0	0	1	1	1	1	0	0	0	0	1	1	1	1	7.7	7.7	7.7	23.384	209	209	0.0018762	2.2384	NaN	NaN	NaN	0	0	Median
Q9EPL2	Q9EPL2	5	5	5	Calsyntenin-1;Soluble Alc-alpha;CTF1-alpha	Clstn1	Clstn1	1	5	5	5	1	0	3	3	0	0	0	0	1	0	3	3	0	0	0	0	1	0	3	3	0	0	0	0	4.9	4.9	4.9	108.9	979	979	0.00095877	2.3963	0.67152	0.69251	0.62611	2	0	Median
Q9EPL8	Q9EPL8	1	1	1	Importin-7	Ipo7	Ipo7	1	1	1	1	0	0	0	0	0	0	1	0	0	0	0	0	0	0	1	0	0	0	0	0	0	0	1	0	1.2	1.2	1.2	119.49	1038	1038	0.029787	1.0058	NaN	NaN	NaN	0	0	Median
Q9EPR5	Q9EPR5	1	1	1	VPS10 domain-containing receptor SorCS2	Sorcs2	Sorcs2	1	1	1	1	0	0	1	0	0	0	0	0	0	0	1	0	0	0	0	0	0	0	1	0	0	0	0	0	0.9	0.9	0.9	128.9	1159	1159	0.020927	1.1667	NaN	NaN	NaN	0	0	Median
Q9EPU0	Q9EPU0	1	1	1	Regulator of nonsense transcripts 1	Upf1	Upf1	1	1	1	1	0	0	0	0	0	0	1	1	0	0	0	0	0	0	1	1	0	0	0	0	0	0	1	1	1	1	1	123.97	1124	1124	0.00097182	2.4618	0.76111	0.83032	5.056	2	0	Median
Q9EQ08	Q9EQ08	1	1	1		Sgsh	Sgsh	1	1	1	1	0	0	1	0	0	0	0	0	0	0	1	0	0	0	0	0	0	0	1	0	0	0	0	0	2.4	2.4	2.4	56.722	502	502	0.030453	0.99972	NaN	NaN	NaN	0	0	Median
Q9EQ80	Q9EQ80	1	1	1	NIF3-like protein 1	Nif3l1	Nif3l1	1	1	1	1	0	0	0	0	0	0	1	0	0	0	0	0	0	0	1	0	0	0	0	0	0	0	1	0	3.5	3.5	3.5	41.745	376	376	0.029646	1.0431	NaN	NaN	NaN	0	0	Median
Q9EQH2	Q9EQH2	1	1	1	Endoplasmic reticulum aminopeptidase 1	Erap1	Erap1	1	1	1	1	0	0	1	1	1	0	0	0	0	0	1	1	1	0	0	0	0	0	1	1	1	0	0	0	1.4	1.4	1.4	106.6	930	930	0.0092205	1.5685	NaN	NaN	NaN	0	0	Median
Q9EQH3	Q9EQH3	8	8	8	Vacuolar protein sorting-associated protein 35	Vps35	Vps35	1	8	8	8	1	0	2	2	4	3	5	5	1	0	2	2	4	3	5	5	1	0	2	2	4	3	5	5	11.9	11.9	11.9	91.712	796	796	0	21.121	0.99029	1.0582	46.95	8	0	Leave out requantified
Q9EQP2	Q9EQP2	10	8	6	EH domain-containing protein 4	Ehd4	Ehd4	1	10	8	6	0	0	0	0	3	3	6	5	0	0	0	0	1	1	5	5	0	0	0	0	1	1	4	4	19.2	15.5	12	61.48	541	541	0	7.9966	1.0626	1.1754	NaN	1	0	Median
Q9EQQ7;Q8VGZ8	Q9EQQ7;Q8VGZ8	2;1	2;1	2;1	Olfactory receptor	Olfr630;Olfr606	Olfr630;Olfr606	2	2	2	2	0	0	0	0	2	0	1	1	0	0	0	0	2	0	1	1	0	0	0	0	2	0	1	1	4.7	4.7	4.7	35.979	319	319;319	0.017147	1.3181	NaN	NaN	NaN	0	0	Median
Q9EQU5	Q9EQU5	4	4	4	Protein SET	Set	Set	1	4	4	4	3	3	3	3	2	1	4	4	3	3	3	3	2	1	4	4	3	3	3	3	2	1	4	4	16.6	16.6	16.6	33.377	289	289	0	18.35	0.91302	1.1189	2.6174	12	0	Leave out requantified
Q9ER38	Q9ER38	1	1	1	Torsin-3A	Tor3a	Tor3a	1	1	1	1	1	1	0	1	0	0	0	0	1	1	0	1	0	0	0	0	1	1	0	1	0	0	0	0	2.9	2.9	2.9	43.813	385	385	0.016897	1.2705	NaN	NaN	NaN	0	0	Median
Q9ER72	Q9ER72	3	3	3	Cysteine--tRNA ligase, cytoplasmic	Cars	Cars	1	3	3	3	0	0	0	0	3	3	3	3	0	0	0	0	3	3	3	3	0	0	0	0	3	3	3	3	4.2	4.2	4.2	94.859	831	831	0	10.374	0.92643	1.0838	0.60837	2	0	Median
Q9ERC8	Q9ERC8	1	1	1	Down syndrome cell adhesion molecule homolog	Dscam	Dscam	1	1	1	1	0	0	0	0	0	1	1	0	0	0	0	0	0	1	1	0	0	0	0	0	0	1	1	0	0.9	0.9	0.9	222.27	2013	2013	0.031623	0.98461	NaN	NaN	NaN	0	0	Median
Q9ERD7	Q9ERD7	11	2	0	Tubulin beta-3 chain	Tubb3	Tubb3	1	11	2	0	3	4	5	4	9	9	10	9	0	0	1	0	1	1	1	1	0	0	0	0	0	0	0	0	28.4	5.1	0	50.418	450	450	0.0019102	2.372	0.46895	0.5136	NaN	1	0	Median
Q9ERK4	Q9ERK4	6	6	6	Exportin-2	Cse1l	Cse1l	1	6	6	6	2	2	2	2	2	0	3	4	2	2	2	2	2	0	3	4	2	2	2	2	2	0	3	4	5.5	5.5	5.5	110.45	971	971	0	7.5624	1.0739	1.2343	22.223	7	0	Leave out requantified
Q9ES88	Q9ES88	1	1	1	Solute carrier family 13 member 2	Slc13a2	Slc13a2	1	1	1	1	0	0	0	0	0	0	1	1	0	0	0	0	0	0	1	1	0	0	0	0	0	0	1	1	1.7	1.7	1.7	64.11	586	586	0.037319	0.93664	NaN	NaN	NaN	0	0	Median
Q9ESD7	Q9ESD7	1	1	1	Dysferlin	Dysf	Dysf	1	1	1	1	0	0	0	0	0	1	0	0	0	0	0	0	0	1	0	0	0	0	0	0	0	1	0	0	0.6	0.6	0.6	237.91	2090	2090	1	-2	NaN	NaN	NaN	0	0	Median
Q9EST5	Q9EST5	3	3	2	Acidic leucine-rich nuclear phosphoprotein 32 family member B	Anp32b	Anp32b	1	3	3	2	0	0	1	0	1	1	2	2	0	0	1	0	1	1	2	2	0	0	1	0	1	1	1	1	13.6	13.6	10.7	31.078	272	272	0	14.514	0.92409	1.1281	14.062	7	0	Leave out requantified
Q9ESX5	Q9ESX5	2	2	2	H/ACA ribonucleoprotein complex subunit 4	Dkc1	Dkc1	1	2	2	2	0	0	0	0	0	0	2	1	0	0	0	0	0	0	2	1	0	0	0	0	0	0	2	1	6.5	6.5	6.5	57.401	509	509	0.0089431	1.4669	NaN	NaN	NaN	0	0	Median
Q9ESY9	Q9ESY9	1	1	1	Gamma-interferon-inducible lysosomal thiol reductase	Ifi30	Ifi30	1	1	1	1	1	1	0	0	0	0	0	0	1	1	0	0	0	0	0	0	1	1	0	0	0	0	0	0	3.6	3.6	3.6	27.784	248	248	0.047113	0.82384	NaN	NaN	NaN	0	0	Median
Q9ET22	Q9ET22	4	4	4	Dipeptidyl peptidase 2	Dpp7	Dpp7	1	4	4	4	1	1	2	2	1	1	1	1	1	1	2	2	1	1	1	1	1	1	2	2	1	1	1	1	9.3	9.3	9.3	56.253	506	506	0	4.7443	NaN	NaN	NaN	0	0	Median
Q9JHK5	Q9JHK5	1	1	1	Pleckstrin	Plek	Plek	1	1	1	1	0	0	0	0	0	0	1	0	0	0	0	0	0	0	1	0	0	0	0	0	0	0	1	0	6.9	6.9	6.9	39.9	350	350	0	3.1359	NaN	NaN	NaN	0	0	Median
Q9JHR7	Q9JHR7	11	11	11	Insulin-degrading enzyme	Ide	Ide	1	11	11	11	0	0	0	0	4	8	5	2	0	0	0	0	4	8	5	2	0	0	0	0	4	8	5	2	11.6	11.6	11.6	117.77	1019	1019	0	10.637	0.91097	0.9996	8.053	7	0	Leave out requantified
Q9JHU4	Q9JHU4	5	5	5	Cytoplasmic dynein 1 heavy chain 1	Dync1h1	Dync1h1	1	5	5	5	0	0	0	0	0	0	2	5	0	0	0	0	0	0	2	5	0	0	0	0	0	0	2	5	1	1	1	532.04	4644	4644	0	4.7737	NaN	NaN	NaN	0	0	Median
Q9JHU9	Q9JHU9	9	9	9	Inositol-3-phosphate synthase 1	Isyna1	Isyna1	1	9	9	9	3	4	4	2	8	8	8	8	3	4	4	2	8	8	8	8	3	4	4	2	8	8	8	8	21	21	21	60.931	557	557	0	103.31	0.91688	1.065	15.629	25	0	Leave out requantified
Q9JHW2	Q9JHW2	1	1	1	Omega-amidase NIT2	Nit2	Nit2	1	1	1	1	0	0	0	0	0	0	1	0	0	0	0	0	0	0	1	0	0	0	0	0	0	0	1	0	4	4	4	30.501	276	276	0.0017905	1.9236	NaN	NaN	NaN	0	0	Median
Q9JI75	Q9JI75	1	1	1	Ribosyldihydronicotinamide dehydrogenase [quinone]	Nqo2	Nqo2	1	1	1	1	0	0	0	0	0	0	1	1	0	0	0	0	0	0	1	1	0	0	0	0	0	0	1	1	10.4	10.4	10.4	26.248	231	231	0.045939	0.83742	NaN	NaN	NaN	0	0	Median
Q9JIF0;Q6PAK3	Q9JIF0	4;1	4;1	4;1	Protein arginine N-methyltransferase 1	Prmt1	Prmt1	2	4	4	4	0	1	1	0	2	2	3	4	0	1	1	0	2	2	3	4	0	1	1	0	2	2	3	4	13.5	13.5	13.5	42.435	371	371;394	0	6.4652	0.97798	1.1411	25.239	3	0	Plateau
Q9JIF7	Q9JIF7	5	5	5	Coatomer subunit beta	Copb1	Copb1	1	5	5	5	0	0	0	0	2	2	2	5	0	0	0	0	2	2	2	5	0	0	0	0	2	2	2	5	5.9	5.9	5.9	107.06	953	953	0	10.21	0.89905	1.0056	12.557	4	0	Leave out requantified
Q9JII5	Q9JII5	1	1	1	DAZ-associated protein 1	Dazap1	Dazap1	1	1	1	1	0	0	0	0	1	1	0	1	0	0	0	0	1	1	0	1	0	0	0	0	1	1	0	1	3.7	3.7	3.7	43.214	406	406	0	6.0305	NaN	NaN	NaN	0	0	Median
Q9JII6	Q9JII6	12	12	12	Alcohol dehydrogenase [NADP(+)]	Akr1a1	Akr1a1	1	12	12	12	4	6	3	3	9	8	9	9	4	6	3	3	9	8	9	9	4	6	3	3	9	8	9	9	44.6	44.6	44.6	36.586	325	325	0	126.82	0.80198	0.88578	6.178	31	0	Leave out requantified
Q9JIK5	Q9JIK5	2	2	2	Nucleolar RNA helicase 2	Ddx21	Ddx21	1	2	2	2	0	0	0	0	2	0	0	1	0	0	0	0	2	0	0	1	0	0	0	0	2	0	0	1	3.9	3.9	3.9	93.55	851	851	0.0076271	1.6416	NaN	NaN	NaN	0	0	Median
Q9JIM3	Q9JIM3	1	1	1	DNA excision repair protein ERCC-6-like 2	Ercc6l2	Ercc6l2	1	1	1	1	0	0	0	0	1	0	0	0	0	0	0	0	1	0	0	0	0	0	0	0	1	0	0	0	0.7	0.7	0.7	173.87	1537	1537	1	-2	NaN	NaN	NaN	0	0	Median
Q9JJ04	Q9JJ04	1	1	1	Beta-1,4-galactosyltransferase 4;N-acetyllactosamine synthase;Lactotriaosylceramide beta-1,4-galactosyltransferase	B4galt4	B4galt4	1	1	1	1	0	0	0	0	0	0	1	0	0	0	0	0	0	0	1	0	0	0	0	0	0	0	1	0	2.3	2.3	2.3	39.699	344	344	0.015662	1.3413	NaN	NaN	NaN	0	0	Median
Q9JJ28	Q9JJ28	1	1	1	Protein flightless-1 homolog	Flii	Flii	1	1	1	1	0	0	0	0	0	0	1	1	0	0	0	0	0	0	1	1	0	0	0	0	0	0	1	1	0.8	0.8	0.8	144.8	1271	1271	0.029915	1.0154	NaN	NaN	NaN	0	0	Median
Q9JJH1	Q9JJH1	1	1	1	Ribonuclease 4	Rnase4	Rnase4	1	1	1	1	0	0	0	0	0	1	0	0	0	0	0	0	0	1	0	0	0	0	0	0	0	1	0	0	8.8	8.8	8.8	17.024	148	148	0.0018034	1.9517	NaN	NaN	NaN	0	0	Median
Q9JJI8	Q9JJI8	1	1	1	60S ribosomal protein L38	Rpl38	Rpl38	1	1	1	1	0	0	0	0	1	1	0	0	0	0	0	0	1	1	0	0	0	0	0	0	1	1	0	0	18.6	18.6	18.6	8.2038	70	70	0.034868	0.95647	NaN	NaN	NaN	0	0	Median
Q9JJU8	Q9JJU8	3	3	3	SH3 domain-binding glutamic acid-rich-like protein	Sh3bgrl	Sh3bgrl	1	3	3	3	2	2	1	1	2	2	3	3	2	2	1	1	2	2	3	3	2	2	1	1	2	2	3	3	36	36	36	12.811	114	114	0	19.348	0.89094	0.96962	3.7374	13	0	Leave out requantified
Q9JK23	Q9JK23	1	1	1	Proteasome assembly chaperone 1	Psmg1	Psmg1	1	1	1	1	0	0	0	0	1	1	1	1	0	0	0	0	1	1	1	1	0	0	0	0	1	1	1	1	3.5	3.5	3.5	33.104	289	289	0.0043706	1.8162	0.95871	1.0293	NaN	1	0	Median
Q9JK81	Q9JK81	4	4	4	UPF0160 protein MYG1, mitochondrial	Myg1	Myg1	1	4	4	4	1	0	0	1	2	2	3	2	1	0	0	1	2	2	3	2	1	0	0	1	2	2	3	2	10.5	10.5	10.5	42.722	380	380	0	8.1111	0.93462	1.071	10.521	4	0	Leave out requantified
Q9JKB1;P58321	Q9JKB1;P58321	4;3	4;3	4;3	Ubiquitin carboxyl-terminal hydrolase isozyme L3;Ubiquitin carboxyl-terminal hydrolase isozyme L4	Uchl3;Uchl4	Uchl3;Uchl4	2	4	4	4	0	0	2	1	4	3	3	3	0	0	2	1	4	3	3	3	0	0	2	1	4	3	3	3	23.5	23.5	23.5	26.151	230	230;233	0	46.594	0.92513	1.0074	5.1473	10	0	Leave out requantified
Q9JKD9	Q9JKD9	1	1	1	Zinc finger and BTB domain-containing protein 32	Zbtb32	Zbtb32	1	1	1	1	0	0	0	0	1	1	0	0	0	0	0	0	1	1	0	0	0	0	0	0	1	1	0	0	3.2	3.2	3.2	50.828	465	465	1	-2	NaN	NaN	NaN	0	0	Median
Q9JKF1;Q3UQ44	Q9JKF1	31;2	31;2	31;2	Ras GTPase-activating-like protein IQGAP1	Iqgap1	Iqgap1	2	31	31	31	1	1	2	4	18	16	25	23	1	1	2	4	18	16	25	23	1	1	2	4	18	16	25	23	24.4	24.4	24.4	188.74	1657	1657;1575	0	263.58	0.76284	0.87712	29.048	38	0	Leave out requantified
Q9JKN6	Q9JKN6	1	1	1	RNA-binding protein Nova-1	Nova1	Nova1	1	1	1	1	0	0	0	0	0	1	0	0	0	0	0	0	0	1	0	0	0	0	0	0	0	1	0	0	3	3	3	51.755	507	507	1	-2	NaN	NaN	NaN	0	0	Median
Q9JKR6	Q9JKR6	5	5	5	Hypoxia up-regulated protein 1	Hyou1	Hyou1	1	5	5	5	1	2	1	4	0	0	0	0	1	2	1	4	0	0	0	0	1	2	1	4	0	0	0	0	4.9	4.9	4.9	111.18	999	999	0	3.7041	0.70371	0.68422	5.3624	5	0	Leave out requantified
Q9JKX6	Q9JKX6	2	2	2	ADP-sugar pyrophosphatase	Nudt5	Nudt5	1	2	2	2	0	0	0	0	1	1	1	2	0	0	0	0	1	1	1	2	0	0	0	0	1	1	1	2	10.1	10.1	10.1	23.984	218	218	0	4.6912	0.89061	0.98514	NaN	1	0	Median
Q9JL16	Q9JL16	2	2	2	Interferon-stimulated gene 20 kDa protein	Isg20	Isg20	1	2	2	2	0	0	0	0	2	1	1	1	0	0	0	0	2	1	1	1	0	0	0	0	2	1	1	1	7	7	7	32.503	300	300	0.0018265	1.9885	NaN	NaN	NaN	0	0	Median
Q9JL62	Q9JL62	1	1	1	Glycolipid transfer protein	Gltp	Gltp	1	1	1	1	0	0	0	0	1	1	1	1	0	0	0	0	1	1	1	1	0	0	0	0	1	1	1	1	7.2	7.2	7.2	23.689	209	209	0	7.1501	0.75197	0.78351	NaN	1	0	Median
Q9JLC8	Q9JLC8	1	1	1	Sacsin	Sacs	Sacs	1	1	1	1	1	1	1	0	1	1	1	1	1	1	1	0	1	1	1	1	1	1	1	0	1	1	1	1	0.2	0.2	0.2	520.68	4582	4582	0.0017986	1.9405	NaN	NaN	NaN	0	0	Median
Q9JLF6	Q9JLF6	1	1	1	Protein-glutamine gamma-glutamyltransferase K	Tgm1	Tgm1	1	1	1	1	0	0	0	0	1	1	0	0	0	0	0	0	1	1	0	0	0	0	0	0	1	1	0	0	1.6	1.6	1.6	89.825	815	815	0.0018332	2.0192	NaN	NaN	NaN	0	0	Median
Q9JLI6	Q9JLI6	1	1	1	Selenocysteine lyase	Scly	Scly	1	1	1	1	0	0	0	0	0	0	1	1	0	0	0	0	0	0	1	1	0	0	0	0	0	0	1	1	3	3	3	47.173	432	432	0.0018797	2.251	NaN	NaN	NaN	0	0	Median
Q9JLJ2	Q9JLJ2	8	8	8	4-trimethylaminobutyraldehyde dehydrogenase	Aldh9a1	Aldh9a1	1	8	8	8	0	0	0	0	5	3	5	6	0	0	0	0	5	3	5	6	0	0	0	0	5	3	5	6	17.8	17.8	17.8	53.514	494	494	0	13.132	1.3852	1.5467	38.788	3	0	Median
Q9JLV5	Q9JLV5	1	1	1	Cullin-3	Cul3	Cul3	1	1	1	1	0	0	0	0	1	1	1	1	0	0	0	0	1	1	1	1	0	0	0	0	1	1	1	1	1.3	1.3	1.3	88.947	768	768	0	7.0444	NaN	NaN	NaN	0	0	Median
Q9JLV6	Q9JLV6	2	2	2	Bifunctional polynucleotide phosphatase/kinase;Polynucleotide 3-phosphatase;Polynucleotide 5-hydroxyl-kinase	Pnkp	Pnkp	1	2	2	2	0	0	0	0	1	1	0	1	0	0	0	0	1	1	0	1	0	0	0	0	1	1	0	1	4.8	4.8	4.8	57.223	522	522	0	2.8483	NaN	NaN	NaN	0	0	Median
Q9JLZ6	Q9JLZ6	1	1	1	Hypermethylated in cancer 2 protein	Hic2	Hic2	1	1	1	1	1	1	1	1	0	0	1	1	1	1	1	1	0	0	1	1	1	1	1	1	0	0	1	1	1.6	1.6	1.6	66.766	619	619	0	4.0434	NaN	NaN	NaN	0	0	Median
Q9JM14	Q9JM14	1	1	1	5(3)-deoxyribonucleotidase, cytosolic type	Nt5c	Nt5c	1	1	1	1	0	0	0	0	0	0	1	0	0	0	0	0	0	0	1	0	0	0	0	0	0	0	1	0	9	9	9	23.076	200	200	0.0018467	2.0861	NaN	NaN	NaN	0	0	Median
Q9JM76	Q9JM76	5	5	5	Actin-related protein 2/3 complex subunit 3	Arpc3	Arpc3	1	5	5	5	2	2	2	2	3	2	3	3	2	2	2	2	3	2	3	3	2	2	2	2	3	2	3	3	30.9	30.9	30.9	20.524	178	178	0	14.538	0.97296	1.0278	10.458	17	0	Leave out requantified
Q9JM90	Q9JM90	3	3	3	Signal-transducing adaptor protein 1	Stap1	Stap1	1	3	3	3	0	0	0	0	2	2	1	0	0	0	0	0	2	2	1	0	0	0	0	0	2	2	1	0	13.8	13.8	13.8	34.627	297	297	0	5.4009	NaN	NaN	NaN	0	0	Median
Q9JMA1	Q9JMA1	9	9	9	Ubiquitin carboxyl-terminal hydrolase 14	Usp14	Usp14	1	9	9	9	1	3	3	3	9	6	7	8	1	3	3	3	9	6	7	8	1	3	3	3	9	6	7	8	22.7	22.7	22.7	56.001	493	493	0	54.732	0.90728	1.0298	7.4719	22	0	Leave out requantified
Q9JMA2	Q9JMA2	1	1	1	Queuine tRNA-ribosyltransferase	Qtrt1	Qtrt1	1	1	1	1	0	0	0	0	0	0	1	0	0	0	0	0	0	0	1	0	0	0	0	0	0	0	1	0	3.5	3.5	3.5	44.092	403	403	0.044846	0.85335	NaN	NaN	NaN	0	0	Median
Q9JMD0	Q9JMD0	1	1	1	BUB3-interacting and GLEBS motif-containing protein ZNF207	Znf207	Znf207	1	1	1	1	0	0	0	0	1	0	1	0	0	0	0	0	1	0	1	0	0	0	0	0	1	0	1	0	2.4	2.4	2.4	52.792	495	495	0.029475	1.0273	NaN	NaN	NaN	0	0	Median
Q9JMH6	Q9JMH6	12	12	12	Thioredoxin reductase 1, cytoplasmic	Txnrd1	Txnrd1	1	12	12	12	2	2	2	2	9	8	9	5	2	2	2	2	9	8	9	5	2	2	2	2	9	8	9	5	25	25	25	67.083	613	613	0	57.337	0.82904	0.94725	10.855	22	0	Leave out requantified
Q9JMK0	Q9JMK0	2	2	2	Beta-1,4-galactosyltransferase 5	B4galt5	B4galt5	1	2	2	2	1	2	0	0	0	0	0	0	1	2	0	0	0	0	0	0	1	2	0	0	0	0	0	0	6.4	6.4	6.4	44.814	388	388	0.0018365	2.0301	NaN	NaN	NaN	0	0	Median
Q9QUH0	Q9QUH0	2	2	2	Glutaredoxin-1	Glrx	Glrx	1	2	2	2	0	0	0	0	2	2	2	2	0	0	0	0	2	2	2	2	0	0	0	0	2	2	2	2	11.2	11.2	11.2	11.871	107	107	0	4.7184	NaN	NaN	NaN	0	0	Median
Q9R0T7;Q9QUK9	Q9R0T7;Q9QUK9	1;1	1;1	1;1		Try4;Try5	Try4;Try5	2	1	1	1	0	0	0	0	0	0	0	1	0	0	0	0	0	0	0	1	0	0	0	0	0	0	0	1	8.1	8.1	8.1	26.274	246	246;246	0	4.9566	NaN	NaN	NaN	0	0	Median
Q9QUM9	Q9QUM9	7	7	7	Proteasome subunit alpha type-6	Psma6	Psma6	1	7	7	7	4	3	3	3	4	6	6	7	4	3	3	3	4	6	6	7	4	3	3	3	4	6	6	7	32.1	32.1	32.1	27.372	246	246	0	62.056	0.86078	0.96029	16.77	29	0	Leave out requantified
Q9QUR6	Q9QUR6	10	10	10	Prolyl endopeptidase	Prep	Prep	1	10	10	10	0	1	0	0	4	3	6	9	0	1	0	0	4	3	6	9	0	1	0	0	4	3	6	9	18.2	18.2	18.2	80.751	710	710	0	55.886	0.9823	1.011	11.943	7	0	Leave out requantified
Q9QWR8	Q9QWR8	2	2	2	Alpha-N-acetylgalactosaminidase	Naga	Naga	1	2	2	2	0	0	1	1	1	0	0	0	0	0	1	1	1	0	0	0	0	0	1	1	1	0	0	0	6	6	6	47.234	415	415	0	4.065	NaN	NaN	NaN	0	0	Median
Q9QXN3	Q9QXN3	1	1	1	Activating signal cointegrator 1	Trip4	Trip4	1	1	1	1	0	0	0	0	0	0	0	1	0	0	0	0	0	0	0	1	0	0	0	0	0	0	0	1	2.4	2.4	2.4	66.197	581	581	1	-2	NaN	NaN	NaN	0	0	Median
Q9QXS1	Q9QXS1	61	61	59	Plectin	Plec	Plec	1	61	61	59	1	1	1	1	29	23	35	37	1	1	1	1	29	23	35	37	1	1	1	1	28	23	34	37	16.5	16.5	15.3	534.18	4691	4691	0	168.74	0.79541	0.87402	19.402	41	0	Leave out requantified
Q9QXZ0	Q9QXZ0	1	1	1	Microtubule-actin cross-linking factor 1	Macf1	Macf1	1	1	1	1	0	0	0	0	0	0	1	1	0	0	0	0	0	0	1	1	0	0	0	0	0	0	1	1	0.1	0.1	0.1	831.87	7354	7354	0.01581	1.3625	NaN	NaN	NaN	0	0	Median
Q9QY73	Q9QY73	1	1	1	Transmembrane protein 59	Tmem59	Tmem59	1	1	1	1	1	1	1	0	0	0	0	0	1	1	1	0	0	0	0	0	1	1	1	0	0	0	0	0	4.6	4.6	4.6	36.313	323	323	0.0068318	1.688	0.64601	0.7626	11.596	2	0	Median
Q9QYB1	Q9QYB1	5	5	5	Chloride intracellular channel protein 4	Clic4	Clic4	1	5	5	5	1	1	2	2	4	4	5	5	1	1	2	2	4	4	5	5	1	1	2	2	4	4	5	5	25.7	25.7	25.7	28.729	253	253	0	41.222	0.91511	0.98207	0.91104	9	0	Leave out requantified
Q9QYG0	Q9QYG0	2	2	2	Protein NDRG2	Ndrg2	Ndrg2	1	2	2	2	0	0	0	0	2	1	1	1	0	0	0	0	2	1	1	1	0	0	0	0	2	1	1	1	7.5	7.5	7.5	40.789	371	371	0	6.9793	0.99721	1.039	NaN	1	0	Median
Q9QYI3	Q9QYI3	1	1	1	DnaJ homolog subfamily C member 7	Dnajc7	Dnajc7	1	1	1	1	0	0	0	0	0	1	1	0	0	0	0	0	0	1	1	0	0	0	0	0	0	1	1	0	2.2	2.2	2.2	56.475	494	494	0.013524	1.387	NaN	NaN	NaN	0	0	Median
Q9QZA0	Q9QZA0	1	1	1	Carbonic anhydrase 5B, mitochondrial	Ca5b	Ca5b	1	1	1	1	0	1	0	0	0	0	0	0	0	1	0	0	0	0	0	0	0	1	0	0	0	0	0	0	3.5	3.5	3.5	36.622	317	317	1	-2	NaN	NaN	NaN	0	0	Median
Q9QZB7	Q9QZB7	1	1	1	Actin-related protein 10	Actr10	Actr10	1	1	1	1	0	0	0	0	0	0	1	0	0	0	0	0	0	0	1	0	0	0	0	0	0	0	1	0	2.9	2.9	2.9	46.207	417	417	0.0051769	1.7418	NaN	NaN	NaN	0	0	Median
Q9QZC1	Q9QZC1	1	1	1	Short transient receptor potential channel 3	Trpc3	Trpc3	1	1	1	1	0	0	1	0	0	0	0	0	0	0	1	0	0	0	0	0	0	0	1	0	0	0	0	0	1.2	1.2	1.2	95.671	836	836	1	-2	NaN	NaN	NaN	0	0	Median
Q9QZD9	Q9QZD9	8	8	8	Eukaryotic translation initiation factor 3 subunit I	Eif3i	Eif3i	1	8	8	8	1	1	0	0	7	4	6	6	1	1	0	0	7	4	6	6	1	1	0	0	7	4	6	6	36	36	36	36.46	325	325	0	42.396	0.93894	1.023	7.9836	11	0	Leave out requantified
Q9QZE5	Q9QZE5	3	3	2	Coatomer subunit gamma-1	Copg1	Copg1	1	3	3	2	0	0	0	0	0	0	2	3	0	0	0	0	0	0	2	3	0	0	0	0	0	0	1	2	4.3	4.3	3	97.512	874	874	0	5.6439	0.88886	0.98437	NaN	1	0	Median
Q9QZM0	Q9QZM0	2	1	1	Ubiquilin-2	Ubqln2	Ubqln2	1	2	1	1	0	0	0	0	1	1	0	0	0	0	0	0	0	1	0	0	0	0	0	0	0	1	0	0	6.3	3.1	3.1	67.35	638	638	0	8.9363	NaN	NaN	NaN	0	0	Median
Q9QZM3	Q9QZM3	1	1	1	Cardiotrophin-like cytokine factor 1	Clcf1	Clcf1	1	1	1	1	0	0	0	0	0	1	1	0	0	0	0	0	0	1	1	0	0	0	0	0	0	1	1	0	3.6	3.6	3.6	25.261	225	225	1	-2	NaN	NaN	NaN	0	0	Median
Q9R059	Q9R059	3	3	3	Four and a half LIM domains protein 3	Fhl3	Fhl3	1	3	3	3	1	0	2	1	3	2	2	2	1	0	2	1	3	2	2	2	1	0	2	1	3	2	2	2	12.8	12.8	12.8	31.794	289	289	0	12.679	0.87281	0.99104	9.8454	7	0	Leave out requantified
Q9R0E1	Q9R0E1	5	5	5	Procollagen-lysine,2-oxoglutarate 5-dioxygenase 3	Plod3	Plod3	1	5	5	5	1	2	2	3	1	0	1	1	1	2	2	3	1	0	1	1	1	2	2	3	1	0	1	1	9.6	9.6	9.6	84.921	741	741	0	7.6365	0.5501	0.60503	NaN	1	0	Median
Q9R0E2	Q9R0E2	13	13	13	Procollagen-lysine,2-oxoglutarate 5-dioxygenase 1	Plod1	Plod1	1	13	13	13	4	4	5	5	3	3	7	4	4	4	5	5	3	3	7	4	4	4	5	5	3	3	7	4	21.4	21.4	21.4	83.594	728	728	0	24.117	0.77454	0.93191	15.379	10	0	Leave out requantified
Q9R0H2	Q9R0H2	1	1	1	Endomucin	Emcn	Emcn	1	1	1	1	0	0	0	0	0	0	1	0	0	0	0	0	0	0	1	0	0	0	0	0	0	0	1	0	7.3	7.3	7.3	27.756	261	261	1	-2	NaN	NaN	NaN	0	0	Median
Q9R0N0	Q9R0N0	6	6	6	Galactokinase	Galk1	Galk1	1	6	6	6	2	1	1	0	4	4	5	3	2	1	1	0	4	4	5	3	2	1	1	0	4	4	5	3	19.1	19.1	19.1	42.295	392	392	0	11.23	0.91044	0.98177	30.134	2	0	Median
Q9R0P3	Q9R0P3	5	5	5	S-formylglutathione hydrolase	Esd	Esd	1	5	5	5	1	1	1	0	4	4	2	3	1	1	1	0	4	4	2	3	1	1	1	0	4	4	2	3	29.4	29.4	29.4	31.319	282	282	0	71.798	0.9617	1.0678	13.809	7	0	Leave out requantified
Q9R0U0	Q9R0U0	2	2	2	Serine/arginine-rich splicing factor 10	Srsf10	Srsf10	1	2	2	2	0	0	0	0	1	0	0	1	0	0	0	0	1	0	0	1	0	0	0	0	1	0	0	1	8.8	8.8	8.8	31.3	262	262	0.0084531	1.6309	NaN	NaN	NaN	0	0	Median
Q9R0X2	Q9R0X2	1	1	1	ADAM DEC1	Adamdec1	Adamdec1	1	1	1	1	0	0	0	0	0	0	1	0	0	0	0	0	0	0	1	0	0	0	0	0	0	0	1	0	2.1	2.1	2.1	52.956	467	467	1	-2	NaN	NaN	NaN	0	0	Median
Q9R111	Q9R111	1	1	1	Guanine deaminase	Gda	Gda	1	1	1	1	0	0	0	0	1	0	1	1	0	0	0	0	1	0	1	1	0	0	0	0	1	0	1	1	2	2	2	51.012	454	454	0.038304	0.92343	NaN	NaN	NaN	0	0	Median
Q9R190;Q924K8;Q8K4B0	Q9R190	3;1;1	3;1;1	3;1;1	Metastasis-associated protein MTA2	Mta2	Mta2	3	3	3	3	0	0	0	0	0	0	2	1	0	0	0	0	0	0	2	1	0	0	0	0	0	0	2	1	6	6	6	75.029	668	668;591;715	0	3.8388	NaN	NaN	NaN	0	0	Median
Q9R1P0	Q9R1P0	5	5	5	Proteasome subunit alpha type-4	Psma4	Psma4	1	5	5	5	0	0	1	2	4	5	3	3	0	0	1	2	4	5	3	3	0	0	1	2	4	5	3	3	19.2	19.2	19.2	29.47	261	261	0	8.0542	0.84315	0.95975	5.3898	12	0	Leave out requantified
Q9R1P1;D3YUM8	Q9R1P1	5;1	5;1	5;1	Proteasome subunit beta type-3	Psmb3	Psmb3	2	5	5	5	1	1	1	0	4	4	4	4	1	1	1	0	4	4	4	4	1	1	1	0	4	4	4	4	34.1	34.1	34.1	22.965	205	205;205	0	34.829	0.86664	0.93088	37.047	5	0	Leave out requantified
Q9R1P3	Q9R1P3	4	4	4	Proteasome subunit beta type-2	Psmb2	Psmb2	1	4	4	4	1	0	1	1	4	4	4	4	1	0	1	1	4	4	4	4	1	0	1	1	4	4	4	4	21.9	21.9	21.9	22.906	201	201	0	52.589	0.9063	0.97338	20.822	10	0	Leave out requantified
Q9R1P4	Q9R1P4	10	10	10	Proteasome subunit alpha type-1	Psma1	Psma1	1	10	10	10	5	4	6	5	8	9	10	9	5	4	6	5	8	9	10	9	5	4	6	5	8	9	10	9	39.2	39.2	39.2	29.546	263	263	0	44.555	0.90169	0.97308	6.9887	51	0	Leave out requantified
Q9R1Q7	Q9R1Q7	1	1	1	Proteolipid protein 2	Plp2	Plp2	1	1	1	1	0	0	1	1	0	0	0	0	0	0	1	1	0	0	0	0	0	0	1	1	0	0	0	0	7.9	7.9	7.9	16.607	152	152	0.0018182	1.9679	NaN	NaN	NaN	0	0	Median
Q9R1Q9	Q9R1Q9	6	6	6	V-type proton ATPase subunit S1	Atp6ap1	Atp6ap1	1	6	6	6	2	0	2	3	6	4	5	4	2	0	2	3	6	4	5	4	2	0	2	3	6	4	5	4	18.8	18.8	18.8	51.007	463	463	0	54.151	0.84267	0.91331	11.385	20	0	Leave out requantified
Q9R1R2	Q9R1R2	1	1	1	Tripartite motif-containing protein 3	Trim3	Trim3	1	1	1	1	0	0	0	0	1	1	0	0	0	0	0	0	1	1	0	0	0	0	0	0	1	1	0	0	2.2	2.2	2.2	80.774	744	744	0.00099305	2.5816	NaN	NaN	NaN	0	0	Median
Q9R1T2	Q9R1T2	4	4	4	SUMO-activating enzyme subunit 1;SUMO-activating enzyme subunit 1, N-terminally processed	Sae1	Sae1	1	4	4	4	0	0	0	0	3	2	4	3	0	0	0	0	3	2	4	3	0	0	0	0	3	2	4	3	15.7	15.7	15.7	38.62	350	350	0	8.9846	0.9687	1.0346	4.2632	4	0	Median
Q9R269	Q9R269	1	1	1	Periplakin	Ppl	Ppl	1	1	1	1	0	0	0	0	0	0	1	0	0	0	0	0	0	0	1	0	0	0	0	0	0	0	1	0	0.9	0.9	0.9	204	1755	1755	0.037827	0.93109	NaN	NaN	NaN	0	0	Median
Q9WTL7	Q9WTL7	1	1	1	Acyl-protein thioesterase 2	Lypla2	Lypla2	1	1	1	1	0	0	0	0	0	1	0	0	0	0	0	0	0	1	0	0	0	0	0	0	0	1	0	0	11.3	11.3	11.3	24.794	231	231	0.045908	0.83677	NaN	NaN	NaN	0	0	Median
Q9WTM5	Q9WTM5	9	9	9	RuvB-like 2	Ruvbl2	Ruvbl2	1	9	9	9	2	1	3	1	2	2	6	6	2	1	3	1	2	2	6	6	2	1	3	1	2	2	6	6	24.4	24.4	24.4	51.112	463	463	0	20.511	0.91231	1.0467	16.028	9	0	Leave out requantified
Q9WTP6	Q9WTP6	4	4	4	Adenylate kinase 2, mitochondrial;Adenylate kinase 2, mitochondrial, N-terminally processed	Ak2	Ak2	1	4	4	4	1	1	1	1	4	4	3	4	1	1	1	1	4	4	3	4	1	1	1	1	4	4	3	4	20.1	20.1	20.1	26.468	239	239	0	14.107	0.98754	1.1379	18.126	11	0	Leave out requantified
Q9WTX5	Q9WTX5	1	1	1	S-phase kinase-associated protein 1	Skp1	Skp1	1	1	1	1	1	1	0	0	0	0	0	0	1	1	0	0	0	0	0	0	1	1	0	0	0	0	0	0	7.4	7.4	7.4	18.672	163	163	0.015637	1.3352	NaN	NaN	NaN	0	0	Median
Q9WU28	Q9WU28	3	3	3	Prefoldin subunit 5	Pfdn5	Pfdn5	1	3	3	3	0	0	0	0	1	0	1	2	0	0	0	0	1	0	1	2	0	0	0	0	1	0	1	2	26.6	26.6	26.6	17.356	154	154	0	3.3932	0.90853	0.97533	NaN	1	0	Median
Q9WU78	Q9WU78	16	16	16	Programmed cell death 6-interacting protein	Pdcd6ip	Pdcd6ip	1	16	16	16	2	2	2	2	7	7	7	9	2	2	2	2	7	7	7	9	2	2	2	2	7	7	7	9	18.8	18.8	18.8	96.023	869	869	0	40.86	0.95827	1.0834	20.343	16	0	Leave out requantified
Q9WUA2	Q9WUA2	7	7	7	Phenylalanine--tRNA ligase beta subunit	Farsb	Farsb	1	7	7	7	0	0	0	0	4	4	6	4	0	0	0	0	4	4	6	4	0	0	0	0	4	4	6	4	11.7	11.7	11.7	65.696	589	589	0	8.0959	0.83052	0.90497	1.0844	2	0	Median
Q9WUA3	Q9WUA3	6	6	4	ATP-dependent 6-phosphofructokinase, platelet type	Pfkp	Pfkp	1	6	6	4	0	0	0	0	3	2	4	3	0	0	0	0	3	2	4	3	0	0	0	0	3	2	3	2	11.2	11.2	7.7	85.454	784	784	0	11.777	NaN	NaN	NaN	0	0	Median
Q9WUK2	Q9WUK2	3	3	3	Eukaryotic translation initiation factor 4H	Eif4h	Eif4h	1	3	3	3	0	0	0	0	1	2	2	0	0	0	0	0	1	2	2	0	0	0	0	0	1	2	2	0	19.4	19.4	19.4	27.341	248	248	0	32.265	NaN	NaN	NaN	0	0	Median
Q9WUL7	Q9WUL7	2	2	2	ADP-ribosylation factor-like protein 3	Arl3	Arl3	1	2	2	2	0	0	0	0	2	1	0	0	0	0	0	0	2	1	0	0	0	0	0	0	2	1	0	0	18.1	18.1	18.1	20.486	182	182	0.00096061	2.4229	NaN	NaN	NaN	0	0	Median
Q9WUM3	Q9WUM3	4	4	4	Coronin-1B	Coro1b	Coro1b	1	4	4	4	0	0	1	0	1	1	2	1	0	0	1	0	1	1	2	1	0	0	1	0	1	1	2	1	8.1	8.1	8.1	53.912	484	484	0	4.9089	0.77592	0.84143	13.33	2	0	Median
Q9WUM4	Q9WUM4	8	8	8	Coronin-1C	Coro1c	Coro1c	1	8	8	8	1	0	0	0	5	8	6	6	1	0	0	0	5	8	6	6	1	0	0	0	5	8	6	6	20.7	20.7	20.7	53.12	474	474	0	40.022	0.93624	1.0057	17.707	17	0	Leave out requantified
Q9WUP7	Q9WUP7	5	5	5	Ubiquitin carboxyl-terminal hydrolase isozyme L5	Uchl5	Uchl5	1	5	5	5	1	0	0	0	2	3	3	3	1	0	0	0	2	3	3	3	1	0	0	0	2	3	3	3	18.8	18.8	18.8	37.616	329	329	0	10.931	NaN	NaN	NaN	0	0	Median
Q9WUU7	Q9WUU7	9	9	9	Cathepsin Z	Ctsz	Ctsz	1	9	9	9	6	6	7	7	6	6	8	8	6	6	7	7	6	6	8	8	6	6	7	7	6	6	8	8	28.8	28.8	28.8	33.996	306	306	0	36.839	0.76999	0.92071	8.6519	39	0	Leave out requantified
Q9WV32	Q9WV32	6	6	6	Actin-related protein 2/3 complex subunit 1B	Arpc1b	Arpc1b	1	6	6	6	2	1	1	0	3	3	5	4	2	1	1	0	3	3	5	4	2	1	1	0	3	3	5	4	17.2	17.2	17.2	41.063	372	372	0	12.551	0.85908	0.93059	16.746	7	0	Leave out requantified
Q9WV54	Q9WV54	7	7	7	Acid ceramidase;Acid ceramidase subunit alpha;Acid ceramidase subunit beta	Asah1	Asah1	1	7	7	7	2	2	3	2	3	3	2	2	2	2	3	2	3	3	2	2	2	2	3	2	3	3	2	2	18	18	18	44.669	394	394	0	18.906	0.835	0.92611	9.9713	3	0	Plateau
Q9WV80	Q9WV80	2	1	1	Sorting nexin-1	Snx1	Snx1	1	2	1	1	0	0	0	1	1	1	2	2	0	0	0	0	0	0	1	1	0	0	0	0	0	0	1	1	4.8	2.7	2.7	58.951	522	522	0	5.4081	1.0008	1.0908	4.0993	2	0	Median
Q9WV85	Q9WV85	1	1	1	Nucleoside diphosphate kinase 3	Nme3	Nme3	1	1	1	1	0	0	0	0	1	0	1	1	0	0	0	0	1	0	1	1	0	0	0	0	1	0	1	1	8.3	8.3	8.3	19.099	169	169	0	2.792	0.81796	0.94639	32.478	2	0	Median
Q9WVA3	Q9WVA3	7	7	7	Mitotic checkpoint protein BUB3	Bub3	Bub3	1	7	7	7	0	0	1	0	3	4	6	6	0	0	1	0	3	4	6	6	0	0	1	0	3	4	6	6	26.1	26.1	26.1	36.954	326	326	0	16.746	0.88398	0.98833	2.4424	7	0	Leave out requantified
Q9WVA4;Q9R1Q8	Q9WVA4	12;2	12;2	12;2	Transgelin-2	Tagln2	Tagln2	2	12	12	12	4	4	4	4	10	12	12	12	4	4	4	4	10	12	12	12	4	4	4	4	10	12	12	12	68.3	68.3	68.3	22.395	199	199;199	0	158.69	0.86526	0.98302	34.27	48	0	Leave out requantified
Q9WVJ2	Q9WVJ2	9	9	9	26S proteasome non-ATPase regulatory subunit 13	Psmd13	Psmd13	1	9	9	9	0	0	0	0	5	7	4	4	0	0	0	0	5	7	4	4	0	0	0	0	5	7	4	4	26.1	26.1	26.1	42.809	376	376	0	13.459	1.0255	1.1456	20.126	6	0	Leave out requantified
Q9WVK4	Q9WVK4	14	14	9	EH domain-containing protein 1	Ehd1	Ehd1	1	14	14	9	2	0	1	1	6	7	8	11	2	0	1	1	6	7	8	11	2	0	1	1	3	4	4	8	28.5	28.5	19.3	60.602	534	534	0	20.36	1.2494	1.207	NaN	1	0	Median
Q9Z0G0	Q9Z0G0	1	1	1	PDZ domain-containing protein GIPC1	Gipc1	Gipc1	1	1	1	1	0	0	0	0	0	1	1	1	0	0	0	0	0	1	1	1	0	0	0	0	0	1	1	1	4.8	4.8	4.8	36.129	333	333	0.001845	2.0819	0.78249	0.9219	7.9709	3	0	Median
Q9Z0J0	Q9Z0J0	5	5	5	Epididymal secretory protein E1	Npc2	Npc2	1	5	5	5	2	1	4	5	0	0	0	0	2	1	4	5	0	0	0	0	2	1	4	5	0	0	0	0	24.8	24.8	24.8	16.442	149	149	0	6.6163	1.0094	1.3329	20.264	4	0	Leave out requantified
Q9Z0K8	Q9Z0K8	1	1	1	Pantetheinase	Vnn1	Vnn1	1	1	1	1	1	1	0	1	1	1	1	1	1	1	0	1	1	1	1	1	1	1	0	1	1	1	1	1	2.5	2.5	2.5	57.091	512	512	0	3.1044	NaN	NaN	NaN	0	0	Median
Q9Z0M5	Q9Z0M5	7	7	7	Lysosomal acid lipase/cholesteryl ester hydrolase	Lipa	Lipa	1	7	7	7	5	4	5	5	4	3	4	2	5	4	5	5	4	3	4	2	5	4	5	5	4	3	4	2	17.1	17.1	17.1	45.325	397	397	0	12.982	0.81378	1.0164	16.41	16	0	Leave out requantified
Q9Z0N1	Q9Z0N1	9	9	3	Eukaryotic translation initiation factor 2 subunit 3, X-linked	Eif2s3x	Eif2s3x	1	9	9	3	3	3	4	4	5	7	7	7	3	3	4	4	5	7	7	7	1	2	1	2	1	2	2	2	25.2	25.2	8.1	51.065	472	472	0	68.617	0.90733	1.0191	15.063	24	0	Leave out requantified
Q9Z0N2	Q9Z0N2	7	1	1	Eukaryotic translation initiation factor 2 subunit 3, Y-linked	Eif2s3y	Eif2s3y	1	7	1	1	2	1	3	3	5	5	6	6	0	0	0	1	1	0	1	1	0	0	0	1	1	0	1	1	20.6	3.4	3.4	51.13	472	472	0	3.1975	NaN	NaN	NaN	0	0	Median
Q9Z0P5	Q9Z0P5	5	5	4	Twinfilin-2	Twf2	Twf2	1	5	5	4	1	1	0	0	4	4	3	3	1	1	0	0	4	4	3	3	1	1	0	0	3	4	3	3	19.8	19.8	17.8	39.47	349	349	0	48.604	1.0516	1.2082	20.578	9	0	Leave out requantified
Q9Z0S1	Q9Z0S1	2	2	2	3(2),5-bisphosphate nucleotidase 1	Bpnt1	Bpnt1	1	2	2	2	0	0	0	0	0	1	2	2	0	0	0	0	0	1	2	2	0	0	0	0	0	1	2	2	6.5	6.5	6.5	33.196	308	308	0	2.7011	NaN	NaN	NaN	0	0	Median
Q9Z0X1	Q9Z0X1	3	3	3	Apoptosis-inducing factor 1, mitochondrial	Aifm1	Aifm1	1	3	3	3	1	0	0	0	3	2	2	3	1	0	0	0	3	2	2	3	1	0	0	0	3	2	2	3	7.2	7.2	7.2	66.765	612	612	0	11.509	0.75199	0.86946	8.8516	2	0	Median
Q9Z117	Q9Z117	1	1	1		Zfp53	Zfp53	1	1	1	1	0	0	0	0	1	0	0	0	0	0	0	0	1	0	0	0	0	0	0	0	1	0	0	0	2	2	2	76.036	652	652	1	-2	NaN	NaN	NaN	0	0	Median
Q9Z160	Q9Z160	1	1	1	Conserved oligomeric Golgi complex subunit 1	Cog1	Cog1	1	1	1	1	0	0	0	0	1	1	0	0	0	0	0	0	1	1	0	0	0	0	0	0	1	1	0	0	1.7	1.7	1.7	109.05	980	980	0.043889	0.8723	NaN	NaN	NaN	0	0	Median
Q9Z1A1	Q9Z1A1	1	1	1		Tfg	Tfg	1	1	1	1	0	0	0	0	1	0	1	1	0	0	0	0	1	0	1	1	0	0	0	0	1	0	1	1	4.3	4.3	4.3	43.02	397	397	0	5.2008	0.57133	0.6171	52.076	2	0	Median
Q9Z1B5	Q9Z1B5	2	2	2	Mitotic spindle assembly checkpoint protein MAD2A	Mad2l1	Mad2l1	1	2	2	2	0	0	0	0	2	0	2	1	0	0	0	0	2	0	2	1	0	0	0	0	2	0	2	1	8.8	8.8	8.8	23.598	205	205	0.0018993	2.3299	0.86498	0.96867	7.665	4	0	Leave out requantified
Q9Z1D1	Q9Z1D1	4	4	4	Eukaryotic translation initiation factor 3 subunit G	Eif3g	Eif3g	1	4	4	4	0	0	0	0	3	2	4	4	0	0	0	0	3	2	4	4	0	0	0	0	3	2	4	4	14.7	14.7	14.7	35.638	320	320	0	18.237	0.73566	0.81944	31.915	6	0	Leave out requantified
Q9Z1F9	Q9Z1F9	2	2	2	SUMO-activating enzyme subunit 2	Uba2	Uba2	1	2	2	2	1	1	2	0	0	0	0	1	1	1	2	0	0	0	0	1	1	1	2	0	0	0	0	1	3.9	3.9	3.9	70.568	638	638	0.00096154	2.4269	0.97008	1.0639	NaN	1	0	Median
Q9Z1G3;Q99L60	Q9Z1G3	3;1	3;1	3;1	V-type proton ATPase subunit C 1	Atp6v1c1	Atp6v1c1	2	3	3	3	0	0	0	0	2	1	2	2	0	0	0	0	2	1	2	2	0	0	0	0	2	1	2	2	9.4	9.4	9.4	43.887	382	382;427	0	6.6078	0.92814	1.0281	NaN	1	0	Median
Q9Z1N5;Q8VDW0	Q9Z1N5;Q8VDW0	9;8	9;8	9;8	Spliceosome RNA helicase Ddx39b;ATP-dependent RNA helicase DDX39A	Ddx39b;Ddx39a	Ddx39b;Ddx39a	2	9	9	9	6	6	4	4	5	6	8	7	6	6	4	4	5	6	8	7	6	6	4	4	5	6	8	7	20.1	20.1	20.1	49.035	428	428;427	0	36.928	0.92028	1.0314	4.4827	41	0	Leave out requantified
Q9Z1P4	Q9Z1P4	1	1	1	Leucine-rich repeat-containing G-protein coupled receptor 5	Lgr5	Lgr5	1	1	1	1	0	0	0	0	0	0	1	0	0	0	0	0	0	0	1	0	0	0	0	0	0	0	1	0	1.1	1.1	1.1	99.665	907	907	0.030086	1.0217	1.0504	1.23	NaN	1	0	Median
Q9Z1Q5	Q9Z1Q5	7	7	7	Chloride intracellular channel protein 1	Clic1	Clic1	1	7	7	7	3	3	3	4	6	6	7	6	3	3	3	4	6	6	7	6	3	3	3	4	6	6	7	6	39	39	39	27.013	241	241	0	67.38	0.95652	1.0461	12.256	23	0	Leave out requantified
Q9Z1Q9	Q9Z1Q9	17	17	17	Valine--tRNA ligase	Vars	Vars	1	17	17	17	3	5	6	3	9	9	12	11	3	5	6	3	9	9	12	11	3	5	6	3	9	9	12	11	17.3	17.3	17.3	140.21	1263	1263	0	122.58	0.80017	0.91433	25.06	28	0	Leave out requantified
Q9Z1R2	Q9Z1R2	1	1	1	Large proline-rich protein BAG6	Bag6	Bag6	1	1	1	1	0	0	0	0	0	0	1	0	0	0	0	0	0	0	1	0	0	0	0	0	0	0	1	0	2.7	2.7	2.7	121.04	1154	1154	0.012107	1.4425	NaN	NaN	NaN	0	0	Median
Q9Z1R9	Q9Z1R9	1	1	1		Prss1	Prss1	1	1	1	1	0	0	0	0	0	0	1	1	0	0	0	0	0	0	1	1	0	0	0	0	0	0	1	1	8.1	8.1	8.1	26.134	246	246	0	113.5	NaN	NaN	NaN	0	0	Median
Q9Z1T2	Q9Z1T2	2	1	1	Thrombospondin-4	Thbs4	Thbs4	1	2	1	1	1	1	1	0	0	0	0	1	1	1	1	0	0	0	0	0	1	1	1	0	0	0	0	0	2.5	1.5	1.5	106.37	963	963	0	2.6804	NaN	NaN	NaN	0	0	Median
Q9Z1X4	Q9Z1X4	2	2	2	Interleukin enhancer-binding factor 3	Ilf3	Ilf3	1	2	2	2	0	0	1	0	1	1	2	2	0	0	1	0	1	1	2	2	0	0	1	0	1	1	2	2	2.2	2.2	2.2	96.02	898	898	0.009061	1.5133	NaN	NaN	NaN	0	0	Median
Q9Z1Z0	Q9Z1Z0	2	2	2	General vesicular transport factor p115	Uso1	Uso1	1	2	2	2	0	0	0	0	0	0	2	2	0	0	0	0	0	0	2	2	0	0	0	0	0	0	2	2	3.3	3.3	3.3	106.98	959	959	0	4.1902	0.50005	0.58707	0.78599	2	0	Median
Q9Z1Z2	Q9Z1Z2	9	9	9	Serine-threonine kinase receptor-associated protein	Strap	Strap	1	9	9	9	0	0	0	0	9	6	8	6	0	0	0	0	9	6	8	6	0	0	0	0	9	6	8	6	36	36	36	38.442	350	350	0	24.608	0.91667	0.98614	8.8018	7	0	Leave out requantified
Q9Z204	Q9Z204	3	3	3	Heterogeneous nuclear ribonucleoproteins C1/C2	Hnrnpc	Hnrnpc	1	3	3	3	0	0	0	0	3	3	3	3	0	0	0	0	3	3	3	3	0	0	0	0	3	3	3	3	12.5	12.5	12.5	34.384	313	313	0	21.304	0.9469	1.0541	1.2801	6	0	Leave out requantified
Q9Z2D8	Q9Z2D8	1	1	1	Methyl-CpG-binding domain protein 3	Mbd3	Mbd3	1	1	1	1	0	0	1	0	0	0	0	0	0	0	1	0	0	0	0	0	0	0	1	0	0	0	0	0	3.5	3.5	3.5	32.168	285	285	1	-2	NaN	NaN	NaN	0	0	Median
Q9Z2L6	Q9Z2L6	1	1	1	Multiple inositol polyphosphate phosphatase 1	Minpp1	Minpp1	1	1	1	1	0	0	0	0	1	1	1	1	0	0	0	0	1	1	1	1	0	0	0	0	1	1	1	1	2.3	2.3	2.3	54.537	481	481	0.0018975	2.3229	0.60657	0.70901	5.7806	3	0	Median
Q9Z2M7	Q9Z2M7	1	1	1	Phosphomannomutase 2	Pmm2	Pmm2	1	1	1	1	0	0	0	0	1	0	0	0	0	0	0	0	1	0	0	0	0	0	0	0	1	0	0	0	5.8	5.8	5.8	27.656	242	242	0.019652	1.215	NaN	NaN	NaN	0	0	Median
Q9Z2N8	Q9Z2N8	3	3	3	Actin-like protein 6A	Actl6a	Actl6a	1	3	3	3	0	0	1	0	2	2	3	2	0	0	1	0	2	2	3	2	0	0	1	0	2	2	3	2	8.6	8.6	8.6	47.447	429	429	0	7.1301	0.83572	0.95515	0.78639	6	0	Leave out requantified
Q9Z2U0;Q9CWH6	Q9Z2U0	10;4	10;4	10;4	Proteasome subunit alpha type-7	Psma7	Psma7	2	10	10	10	3	2	2	2	8	8	8	7	3	2	2	2	8	8	8	7	3	2	2	2	8	8	8	7	47.6	47.6	47.6	27.855	248	248;250	0	92.017	0.86608	0.95071	8.0747	26	0	Leave out requantified
Q9Z2U1	Q9Z2U1	8	8	8	Proteasome subunit alpha type-5	Psma5	Psma5	1	8	8	8	2	2	2	3	6	7	6	6	2	2	2	3	6	7	6	6	2	2	2	3	6	7	6	6	41.5	41.5	41.5	26.411	241	241	0	199.5	1.0345	1.1093	13.78	19	0	Leave out requantified
Q9Z2W0	Q9Z2W0	6	6	6	Aspartyl aminopeptidase	Dnpep	Dnpep	1	6	6	6	0	0	0	0	3	3	2	4	0	0	0	0	3	3	2	4	0	0	0	0	3	3	2	4	15.4	15.4	15.4	52.206	473	473	0	8.0358	0.59684	0.6844	38.084	2	0	Median
Q9Z2X1	Q9Z2X1	12	12	10	Heterogeneous nuclear ribonucleoprotein F;Heterogeneous nuclear ribonucleoprotein F, N-terminally processed	Hnrnpf	Hnrnpf	1	12	12	10	3	3	2	2	9	10	10	11	3	3	2	2	9	10	10	11	2	2	1	1	7	8	8	9	36.1	36.1	29.6	45.729	415	415	0	95.451	0.8975	1.036	16.31	33	0	Leave out requantified
REV__A0A140LIJ4	REV__A0A140LIJ4	1	1	1			Dnah14	1	1	1	1	0	0	0	1	0	0	0	0	0	0	0	1	0	0	0	0	0	0	0	1	0	0	0	0	0	0	0	516.94	4489	4489	1	-2	NaN	NaN	NaN	0	0	Median
REV__A0A140T8U1	REV__A0A140T8U1	1	1	1			Cyp2j7	1	1	1	1	0	0	0	0	1	1	0	1	0	0	0	0	1	1	0	1	0	0	0	0	1	1	0	1	0	0	0	58.176	504	504	0.046512	0.83582	NaN	NaN	NaN	0	0	Median
REV__A0A1B0GSX1	REV__A0A1B0GSX1	2	2	2			Gm11634	1	2	2	2	1	0	0	1	0	0	0	0	1	0	0	1	0	0	0	0	1	0	0	1	0	0	0	0	0	0	0	19.412	172	172	0.049636	0.82077	NaN	NaN	NaN	0	0	Median
REV__A0A1B0GT13	REV__A0A1B0GT13	2	2	2			Gm17655	1	2	2	2	0	0	0	0	0	0	1	2	0	0	0	0	0	0	1	2	0	0	0	0	0	0	1	2	0	0	0	69.114	591	591	0.022405	1.1606	1.0957	1.1588	NaN	1	0	Median
REV__A0A2R8VJU7	REV__A0A2R8VJU7	1	1	1			Sept12	1	1	1	1	0	0	0	0	1	1	1	1	0	0	0	0	1	1	1	1	0	0	0	0	1	1	1	1	0	0	0	40.875	357	357	0.011336	1.451	0.93177	1.0804	3.4058	4	0	Median
REV__A0A338P691;REV__Q9EQM6	REV__A0A338P691;REV__Q9EQM6	1;1	1;1	1;1			;Dgcr8	2	1	1	1	1	0	1	0	0	0	0	0	1	0	1	0	0	0	0	0	1	0	1	0	0	0	0	0	0	0	0	12.248	108	108;773	0.039672	0.92008	NaN	NaN	NaN	0	0	Median
REV__A0AUP1	REV__A0AUP1	1	1	1			Ccdc112	1	1	1	1	0	0	0	0	0	0	0	1	0	0	0	0	0	0	0	1	0	0	0	0	0	0	0	1	0	0	0	52.776	442	442	1	-2	NaN	NaN	NaN	0	0	Median
REV__A2AFR2	REV__A2AFR2	1	1	1			4930447F04Rik	1	1	1	1	0	0	0	0	0	0	0	1	0	0	0	0	0	0	0	1	0	0	0	0	0	0	0	1	0	0	0	15.683	126	126	1	-2	NaN	NaN	NaN	0	0	Median
REV__A2ASS6	REV__A2ASS6	2	2	2			Ttn	1	2	2	2	1	1	0	0	1	0	0	0	1	1	0	0	1	0	0	0	1	1	0	0	1	0	0	0	0	0	0	3906.4	35213	35213	0.026451	1.0999	2.4415	2.3678	0.25066	2	0	Median
REV__B1AXN3	REV__B1AXN3	2	2	2			Gm382	1	2	2	2	0	0	0	0	1	0	1	0	0	0	0	0	1	0	1	0	0	0	0	0	1	0	1	0	0	0	0	142.06	1250	1250	0.036161	0.94617	NaN	NaN	NaN	0	0	Median
REV__B2RT41	REV__B2RT41	3	3	3			Zfc3h1	1	3	3	3	0	0	0	1	1	0	0	2	0	0	0	1	1	0	0	2	0	0	0	1	1	0	0	2	0	0	0	225.05	1992	1992	0.023152	1.1599	0.98866	1.0436	3.3953	2	0	Median
REV__B7ZCC9	REV__B7ZCC9	1	1	1			Adgrg4	1	1	1	1	0	0	0	0	0	0	0	1	0	0	0	0	0	0	0	1	0	0	0	0	0	0	0	1	0	0	0	334.21	3073	3073	1	-2	NaN	NaN	NaN	0	0	Median
REV__B9EJR8	REV__B9EJR8	1	1	1			Dnaaf5	1	1	1	1	0	0	0	0	1	0	0	0	0	0	0	0	1	0	0	0	0	0	0	0	1	0	0	0	0	0	0	93.85	853	853	0.0068493	1.7003	1.0842	1.1297	NaN	1	0	Median
REV__B9EJX3	REV__B9EJX3	1	1	1			ATp6v1fnb	1	1	1	1	0	0	0	0	1	0	0	0	0	0	0	0	1	0	0	0	0	0	0	0	1	0	0	0	0	0	0	20.412	177	177	1	-2	NaN	NaN	NaN	0	0	Median
REV__CON__P02538	REV__CON__P02538	1	1	1				1	1	1	1	0	0	0	0	0	1	0	0	0	0	0	0	0	1	0	0	0	0	0	0	0	1	0	0	0	0	0	60.044	564	564	1	-2	NaN	NaN	NaN	0	0	Median
REV__CON__P02777	REV__CON__P02777	1	1	1				1	1	1	1	0	0	0	0	1	0	0	0	0	0	0	0	1	0	0	0	0	0	0	0	1	0	0	0	0	0	0	24.241	230	230	1	-2	NaN	NaN	NaN	0	0	Median
REV__CON__P08727	REV__CON__P08727	1	1	1				1	1	1	1	0	0	0	0	0	0	1	0	0	0	0	0	0	0	1	0	0	0	0	0	0	0	1	0	0	0	0	44.091	400	400	0.041525	0.9058	NaN	NaN	NaN	0	0	Median
REV__Q6NXH9;REV__CON__Q6NXH9	REV__Q6NXH9;REV__CON__Q6NXH9	1;1	1;1	1;1			Krt73;	2	1	1	1	0	0	0	0	0	0	1	0	0	0	0	0	0	0	1	0	0	0	0	0	0	0	1	0	0	0	0	58.911	539	539;539	0.036806	0.94349	NaN	NaN	NaN	0	0	Median
REV__CON__Q8N1A0	REV__CON__Q8N1A0	1	1	1				1	1	1	1	0	0	0	0	1	0	0	0	0	0	0	0	1	0	0	0	0	0	0	0	1	0	0	0	0	0	0	34.157	295	295	0.030194	1.0262	NaN	NaN	NaN	0	0	Median
REV__D3YZB0	REV__D3YZB0	1	1	1			Fam129c	1	1	1	1	0	1	0	0	0	0	0	0	0	1	0	0	0	0	0	0	0	1	0	0	0	0	0	0	0	0	0	66.134	591	591	0.030496	1.0028	1.8782	1.8038	NaN	1	0	Median
REV__D3Z2H9	REV__D3Z2H9	1	1	1			Tpm3-rs7	1	1	1	1	1	0	0	0	0	0	0	0	1	0	0	0	0	0	0	0	1	0	0	0	0	0	0	0	0	0	0	28.991	248	248	1	-2	NaN	NaN	NaN	0	0	Median
REV__D3Z2X2	REV__D3Z2X2	1	1	1			Dnhd1	1	1	1	1	0	0	0	0	0	0	0	1	0	0	0	0	0	0	0	1	0	0	0	0	0	0	0	1	0	0	0	536.53	4750	4750	1	-2	NaN	NaN	NaN	0	0	Median
REV__E5FYH1	REV__E5FYH1	1	1	1			Topaz1	1	1	1	1	0	0	0	0	0	0	1	1	0	0	0	0	0	0	1	1	0	0	0	0	0	0	1	1	0	0	0	185.49	1653	1653	1	-2	NaN	NaN	NaN	0	0	Median
REV__E9PUQ8	REV__E9PUQ8	1	1	1			Dgkd	1	1	1	1	0	0	0	0	1	0	0	0	0	0	0	0	1	0	0	0	0	0	0	0	1	0	0	0	0	0	0	135.21	1220	1220	1	-2	NaN	NaN	NaN	0	0	Median
REV__E9PW83	REV__E9PW83	1	1	1			Fam184a	1	1	1	1	0	0	1	0	0	0	0	0	0	0	1	0	0	0	0	0	0	0	1	0	0	0	0	0	0	0	0	132.97	1143	1143	1	-2	NaN	NaN	NaN	0	0	Median
REV__E9Q1W3	REV__E9Q1W3	1	1	1			Neb	1	1	1	1	0	0	0	0	1	0	0	0	0	0	0	0	1	0	0	0	0	0	0	0	1	0	0	0	0	0	0	828.65	7152	7152	0.0026858	1.9221	1.7004	1.8091	NaN	1	0	Median
REV__E9Q3Y8	REV__E9Q3Y8	1	1	1			Gm6811	1	1	1	1	1	1	0	0	1	1	1	1	1	1	0	0	1	1	1	1	1	1	0	0	1	1	1	1	0	0	0	57.017	510	510	0.025037	1.1101	NaN	NaN	NaN	0	0	Median
REV__F6ZNL5	REV__F6ZNL5	1	1	1			Pcdh11x	1	1	1	1	0	0	0	0	0	0	0	1	0	0	0	0	0	0	0	1	0	0	0	0	0	0	0	1	0	0	0	147.33	1338	1338	0.015823	1.3683	1.0185	1.1951	NaN	1	0	Median
REV__G3UYY4	REV__G3UYY4	1	1	1			Ttc6	1	1	1	1	0	0	0	1	0	0	0	0	0	0	0	1	0	0	0	0	0	0	0	1	0	0	0	0	0	0	0	213.24	1857	1857	1	-2	NaN	NaN	NaN	0	0	Median
REV__G3UZ78	REV__G3UZ78	1	1	1			Adgb	1	1	1	1	0	0	0	0	1	0	0	0	0	0	0	0	1	0	0	0	0	0	0	0	1	0	0	0	0	0	0	188.55	1657	1657	1	-2	NaN	NaN	NaN	0	0	Median
REV__G3X9H3	REV__G3X9H3	1	1	1			Zfp607b	1	1	1	1	0	0	0	0	0	0	1	1	0	0	0	0	0	0	1	1	0	0	0	0	0	0	1	1	0	0	0	74.13	648	648	0.0052402	1.8135	0.94352	1.0281	3.534	2	0	Median
REV__G3X9K3	REV__G3X9K3	1	1	1			Arfgef1	1	1	1	1	0	0	1	1	0	0	0	1	0	0	1	1	0	0	0	1	0	0	1	1	0	0	0	1	0	0	0	208.5	1846	1846	0.034941	0.9587	NaN	NaN	NaN	0	0	Median
REV__O08852	REV__O08852	1	1	1			Pkd1	1	1	1	1	0	0	0	0	1	0	0	0	0	0	0	0	1	0	0	0	0	0	0	0	1	0	0	0	0	0	0	466.57	4293	4293	0.0084602	1.6322	0.73316	0.8353	NaN	1	0	Median
REV__O35902	REV__O35902	1	1	1			Dsg3	1	1	1	1	0	0	1	0	0	0	0	0	0	0	1	0	0	0	0	0	0	0	1	0	0	0	0	0	0	0	0	107.89	993	993	1	-2	NaN	NaN	NaN	0	0	Median
REV__O55026	REV__O55026	1	1	1			Entpd2	1	1	1	1	1	0	0	0	0	0	0	0	1	0	0	0	0	0	0	0	1	0	0	0	0	0	0	0	0	0	0	54.319	495	495	0.03737	0.93677	NaN	NaN	NaN	0	0	Median
REV__O70583;REV__Q9QUS6	REV__O70583;REV__Q9QUS6	2;1	2;1	2;1			Mid1;Mid2	2	2	2	2	0	0	0	2	0	0	0	0	0	0	0	2	0	0	0	0	0	0	0	2	0	0	0	0	0	0	0	76.135	680	680;705	0.048312	0.82077	NaN	NaN	NaN	0	0	Median
REV__P09041	REV__P09041	1	1	1			Pgk2	1	1	1	1	0	0	0	0	0	0	0	1	0	0	0	0	0	0	0	1	0	0	0	0	0	0	0	1	0	0	0	44.852	417	417	1	-2	NaN	NaN	NaN	0	0	Median
REV__P14733	REV__P14733	1	1	1			Lmnb1	1	1	1	1	0	0	0	0	0	0	0	1	0	0	0	0	0	0	0	1	0	0	0	0	0	0	0	1	0	0	0	66.785	588	588	1	-2	NaN	NaN	NaN	0	0	Median
REV__P19788	REV__P19788	1	1	1			Mgp	1	1	1	1	0	0	0	0	1	0	0	0	0	0	0	0	1	0	0	0	0	0	0	0	1	0	0	0	0	0	0	12.359	104	104	1	-2	NaN	NaN	NaN	0	0	Median
REV__P23804	REV__P23804	1	1	1			Mdm2	1	1	1	1	0	1	0	0	0	0	0	0	0	1	0	0	0	0	0	0	0	1	0	0	0	0	0	0	0	0	0	54.557	489	489	1	-2	NaN	NaN	NaN	0	0	Median
REV__P28867;REV__Q02111	REV__P28867;REV__Q02111	1;1	1;1	1;1			Prkcd;Prkcq	2	1	1	1	1	0	0	1	0	0	0	0	1	0	0	1	0	0	0	0	1	0	0	1	0	0	0	0	0	0	0	77.546	674	674;707	0.037957	0.9348	NaN	NaN	NaN	0	0	Median
REV__P43406	REV__P43406	1	1	1			Itgav	1	1	1	1	0	1	1	1	0	0	0	0	0	1	1	1	0	0	0	0	0	1	1	1	0	0	0	0	0	0	0	115.36	1044	1044	0.020347	1.1937	0.74731	0.98236	13.828	3	0	Median
REV__P49025	REV__P49025	1	1	1			Cit	1	1	1	1	0	0	0	0	0	1	0	0	0	0	0	0	0	1	0	0	0	0	0	0	0	1	0	0	0	0	0	235.39	2055	2055	1	-2	NaN	NaN	NaN	0	0	Median
REV__P49135	REV__P49135	1	1	1			Ercc3	1	1	1	1	0	0	0	0	1	0	0	0	0	0	0	0	1	0	0	0	0	0	0	0	1	0	0	0	0	0	0	89.125	783	783	1	-2	NaN	NaN	NaN	0	0	Median
REV__P53569	REV__P53569	1	1	1			Cebpz	1	1	1	1	0	1	0	0	0	0	0	0	0	1	0	0	0	0	0	0	0	1	0	0	0	0	0	0	0	0	0	120.26	1052	1052	0.034266	0.96297	NaN	NaN	NaN	0	0	Median
REV__P54276	REV__P54276	1	1	1			Msh6	1	1	1	1	0	0	0	0	0	0	1	0	0	0	0	0	0	0	1	0	0	0	0	0	0	0	1	0	0	0	0	151.08	1358	1358	1	-2	NaN	NaN	NaN	0	0	Median
REV__P60229	REV__P60229	1	1	1			Eif3e	1	1	1	1	0	0	0	0	0	1	0	0	0	0	0	0	0	1	0	0	0	0	0	0	0	1	0	0	0	0	0	52.22	445	445	1	-2	NaN	NaN	NaN	0	0	Median
REV__P60755	REV__P60755	1	1	1			Mdga2	1	1	1	1	0	0	0	0	0	0	0	1	0	0	0	0	0	0	0	1	0	0	0	0	0	0	0	1	0	0	0	106.69	949	949	1	-2	NaN	NaN	NaN	0	0	Median
REV__P62192	REV__P62192	1	1	1			Psmc1	1	1	1	1	0	0	1	0	0	0	0	0	0	0	1	0	0	0	0	0	0	0	1	0	0	0	0	0	0	0	0	49.184	440	440	1	-2	NaN	NaN	NaN	0	0	Median
REV__P68368	REV__P68368	1	1	1			Tuba4a	1	1	1	1	0	0	0	0	0	0	0	1	0	0	0	0	0	0	0	1	0	0	0	0	0	0	0	1	0	0	0	49.924	448	448	1	-2	NaN	NaN	NaN	0	0	Median
REV__P70335	REV__P70335	2	2	2			Rock1	1	2	2	2	1	1	0	0	0	1	0	1	1	1	0	0	0	1	0	1	1	1	0	0	0	1	0	1	0	0	0	158.17	1354	1354	0.012116	1.4473	NaN	NaN	NaN	0	0	Median
REV__P70372;REV__Q60899;REV__Q60900;REV__Q61701	REV__P70372;REV__Q60899;REV__Q60900;REV__Q61701	1;1;1;1	1;1;1;1	1;1;1;1			Elavl1;Elavl2;Elavl3;Elavl4	4	1	1	1	0	0	0	0	0	0	0	1	0	0	0	0	0	0	0	1	0	0	0	0	0	0	0	1	0	0	0	36.169	326	326;360;367;385	0.045969	0.83941	1.2958	1.3704	NaN	1	0	Median
REV__Q0P543	REV__Q0P543	1	1	1			Gipr	1	1	1	1	0	0	0	0	1	0	1	0	0	0	0	0	1	0	1	0	0	0	0	0	1	0	1	0	0	0	0	52.991	460	460	0.043478	0.89481	NaN	NaN	NaN	0	0	Median
REV__Q0VAV2	REV__Q0VAV2	1	1	1			Exph5	1	1	1	1	0	0	0	0	0	1	0	0	0	0	0	0	0	1	0	0	0	0	0	0	0	1	0	0	0	0	0	217.64	1960	1960	1	-2	NaN	NaN	NaN	0	0	Median
REV__Q2VPA6	REV__Q2VPA6	1	1	1			Helq	1	1	1	1	0	0	0	0	0	1	1	1	0	0	0	0	0	1	1	1	0	0	0	0	0	1	1	1	0	0	0	119.1	1069	1069	0.017517	1.2475	0.83217	0.97273	NaN	1	0	Median
REV__Q8C6P5;REV__Q3KNI6	REV__Q8C6P5;REV__Q3KNI6	1;1	1;1	1;1			Pih1h3b;Pih1d3	2	1	1	1	0	0	0	0	0	0	1	0	0	0	0	0	0	0	1	0	0	0	0	0	0	0	1	0	0	0	0	24.517	218	218;218	1	-2	NaN	NaN	NaN	0	0	Median
REV__Q3TPX4	REV__Q3TPX4	1	1	1			Exoc5	1	1	1	1	0	0	1	0	0	0	0	0	0	0	1	0	0	0	0	0	0	0	1	0	0	0	0	0	0	0	0	81.737	708	708	0.021658	1.1611	1.2999	1.4317	NaN	1	0	Median
REV__Q3U3Q1	REV__Q3U3Q1	2	2	2			Ulk3	1	2	2	2	0	0	0	0	1	1	1	0	0	0	0	0	1	1	1	0	0	0	0	0	1	1	1	0	0	0	0	53.571	472	472	1	-2	NaN	NaN	NaN	0	0	Median
REV__Q3UDV9	REV__Q3UDV9	1	1	1			Gm10577	1	1	1	1	0	0	0	0	0	0	1	0	0	0	0	0	0	0	1	0	0	0	0	0	0	0	1	0	0	0	0	14.671	132	132	0.0092282	1.5709	NaN	NaN	NaN	0	0	Median
REV__Q3UEB3	REV__Q3UEB3	1	1	1			Puf60	1	1	1	1	0	0	1	0	0	0	0	0	0	0	1	0	0	0	0	0	0	0	1	0	0	0	0	0	0	0	0	60.248	564	564	0.019682	1.2218	NaN	NaN	NaN	0	0	Median
REV__Q3UIL6	REV__Q3UIL6	1	1	1			Plekha7	1	1	1	1	0	1	0	0	0	0	0	0	0	1	0	0	0	0	0	0	0	1	0	0	0	0	0	0	0	0	0	126.74	1118	1118	0.047651	0.82078	NaN	NaN	NaN	0	0	Median
REV__Q3UPC7	REV__Q3UPC7	1	1	1				1	1	1	1	1	0	0	0	0	0	0	0	1	0	0	0	0	0	0	0	1	0	0	0	0	0	0	0	0	0	0	145.55	1272	1272	1	-2	NaN	NaN	NaN	0	0	Median
REV__Q5JCT0	REV__Q5JCT0	1	1	1			Gcnt3	1	1	1	1	0	0	0	0	0	1	0	0	0	0	0	0	0	1	0	0	0	0	0	0	0	1	0	0	0	0	0	50.698	437	437	0.016393	1.33	NaN	NaN	NaN	0	0	Median
REV__Q5SS00	REV__Q5SS00	1	1	1			Zdbf2	1	1	1	1	0	0	0	0	0	0	1	0	0	0	0	0	0	0	1	0	0	0	0	0	0	0	1	0	0	0	0	273.74	2493	2493	1	-2	NaN	NaN	NaN	0	0	Median
REV__Q5U4C1	REV__Q5U4C1	1	1	1			Gprasp1	1	1	1	1	0	0	0	0	0	0	0	1	0	0	0	0	0	0	0	1	0	0	0	0	0	0	0	1	0	0	0	151.74	1347	1347	0.043978	0.87645	0.83661	0.90072	NaN	1	0	Median
REV__Q5Y5T5	REV__Q5Y5T5	1	1	1			Zdhhc8	1	1	1	1	1	1	1	1	1	1	1	1	1	1	1	1	1	1	1	1	1	1	1	1	1	1	1	1	0	0	0	82.03	762	762	0.014274	1.3746	NaN	NaN	NaN	0	0	Median
REV__Q62177	REV__Q62177	1	1	1			Sema3b	1	1	1	1	0	0	0	0	1	1	0	0	0	0	0	0	1	1	0	0	0	0	0	0	1	1	0	0	0	0	0	82.699	748	748	0.00099404	2.599	NaN	NaN	NaN	0	0	Median
REV__Q68FG2	REV__Q68FG2	1	1	1			Sptbn2	1	1	1	1	1	0	1	0	0	0	0	0	1	0	1	0	0	0	0	0	1	0	1	0	0	0	0	0	0	0	0	270.92	2388	2388	0.032982	0.97415	NaN	NaN	NaN	0	0	Median
REV__Q80SW1;REV__Q68FL4	REV__Q80SW1;REV__Q68FL4	1;1	1;1	1;1			Ahcyl1;Ahcyl2	2	1	1	1	0	0	0	0	1	0	0	1	0	0	0	0	1	0	0	1	0	0	0	0	1	0	0	1	0	0	0	58.951	530	530;613	0.012914	1.4385	0.86245	0.9981	1.5242	2	0	Median
REV__Q6A078	REV__Q6A078	1	1	1			Cep290	1	1	1	1	0	0	1	0	0	0	0	0	0	0	1	0	0	0	0	0	0	0	1	0	0	0	0	0	0	0	0	289.07	2472	2472	0.013688	1.434	0.8018	1.0575	NaN	1	0	Median
REV__Q6AZB0	REV__Q6AZB0	2	2	2			Boc	1	2	2	2	0	1	0	0	0	0	0	1	0	1	0	0	0	0	0	1	0	1	0	0	0	0	0	1	0	0	0	121.33	1110	1110	0.048974	0.82077	NaN	NaN	NaN	0	0	Median
REV__Q6DFZ1	REV__Q6DFZ1	1	1	1			Gbf1	1	1	1	1	1	1	0	0	0	0	1	0	1	1	0	0	0	0	1	0	1	1	0	0	0	0	1	0	0	0	0	206.78	1861	1861	0.017174	1.3261	NaN	NaN	NaN	0	0	Median
REV__Q6NS52	REV__Q6NS52	1	1	1			Dgkb	1	1	1	1	0	0	0	0	0	0	1	0	0	0	0	0	0	0	1	0	0	0	0	0	0	0	1	0	0	0	0	90.271	802	802	1	-2	NaN	NaN	NaN	0	0	Median
REV__Q6NZR2	REV__Q6NZR2	1	1	1			Msantd2	1	1	1	1	0	0	0	0	1	0	0	0	0	0	0	0	1	0	0	0	0	0	0	0	1	0	0	0	0	0	0	61.361	559	559	1	-2	NaN	NaN	NaN	0	0	Median
REV__Q6PB66	REV__Q6PB66	2	2	2			Lrpprc	1	2	2	2	0	0	0	0	1	0	0	1	0	0	0	0	1	0	0	1	0	0	0	0	1	0	0	1	0	0	0	156.61	1392	1392	1	-2	1.0058	1.079	NaN	1	0	Median
REV__Q6PFD9	REV__Q6PFD9	1	1	1			Nup98	1	1	1	1	0	0	0	0	0	1	0	1	0	0	0	0	0	1	0	1	0	0	0	0	0	1	0	1	0	0	0	197.24	1816	1816	0.023651	1.1314	1.648	1.8927	NaN	1	0	Median
REV__Q6T264	REV__Q6T264	1	1	1			Maml1	1	1	1	1	0	0	0	0	1	1	1	0	0	0	0	0	1	1	1	0	0	0	0	0	1	1	1	0	0	0	0	107.72	1020	1020	0.0019157	2.3779	1.4285	1.5356	16.228	3	0	Median
REV__Q6ZWR6	REV__Q6ZWR6	2	2	2			Syne1	1	2	2	2	1	0	0	0	1	0	1	1	1	0	0	0	1	0	1	1	1	0	0	0	1	0	1	1	0	0	0	1009.9	8799	8799	0.010526	1.4513	1.0182	1.0979	NaN	1	0	Median
REV__Q70FJ1	REV__Q70FJ1	2	2	2			Akap9	1	2	2	2	0	0	0	0	1	0	1	0	0	0	0	0	1	0	1	0	0	0	0	0	1	0	1	0	0	0	0	435.87	3797	3797	1	-2	NaN	NaN	NaN	0	0	Median
REV__Q7TPH6	REV__Q7TPH6	2	2	2			Mycbp2	1	2	2	2	0	0	0	0	0	2	0	0	0	0	0	0	0	2	0	0	0	0	0	0	0	2	0	0	0	0	0	521.23	4749	4749	0.028509	1.079	0.94098	1.0345	4.8832	2	0	Median
REV__Q80VW5	REV__Q80VW5	1	1	1			Whrn	1	1	1	1	0	1	0	0	0	0	0	0	0	1	0	0	0	0	0	0	0	1	0	0	0	0	0	0	0	0	0	98.011	918	918	0.035515	0.94973	0.6533	0.6307	NaN	1	0	Median
REV__Q80XJ2	REV__Q80XJ2	1	1	1			Rnf168	1	1	1	1	0	0	0	0	0	0	0	1	0	0	0	0	0	0	0	1	0	0	0	0	0	0	0	1	0	0	0	64.778	565	565	0.015044	1.3715	NaN	NaN	NaN	0	0	Median
REV__Q80YT7	REV__Q80YT7	1	1	1			Pde4dip	1	1	1	1	0	0	0	0	0	0	1	1	0	0	0	0	0	0	1	1	0	0	0	0	0	0	1	1	0	0	0	250.63	2224	2224	0.045087	0.86475	NaN	NaN	NaN	0	0	Median
REV__Q80YV3	REV__Q80YV3	1	1	1			Trrap	1	1	1	1	0	0	0	0	1	1	1	1	0	0	0	0	1	1	1	1	0	0	0	0	1	1	1	1	0	0	0	291.55	2565	2565	0.018939	1.2257	NaN	NaN	NaN	0	0	Median
REV__Q8BIQ5	REV__Q8BIQ5	1	1	1			Cstf2	1	1	1	1	0	0	1	0	0	0	0	0	0	0	1	0	0	0	0	0	0	0	1	0	0	0	0	0	0	0	0	61.341	580	580	1	-2	NaN	NaN	NaN	0	0	Median
REV__Q8BMF3	REV__Q8BMF3	1	1	1			Me3	1	1	1	1	0	0	0	0	1	0	0	0	0	0	0	0	1	0	0	0	0	0	0	0	1	0	0	0	0	0	0	67.098	604	604	1	-2	NaN	NaN	NaN	0	0	Median
REV__Q8BMI4	REV__Q8BMI4	1	1	1			Gen1	1	1	1	1	0	0	0	0	1	0	0	0	0	0	0	0	1	0	0	0	0	0	0	0	1	0	0	0	0	0	0	101.78	908	908	0.032303	0.9794	NaN	NaN	NaN	0	0	Median
REV__Q8BSQ9	REV__Q8BSQ9	1	1	1			Pbrm1	1	1	1	1	0	0	0	0	1	0	0	0	0	0	0	0	1	0	0	0	0	0	0	0	1	0	0	0	0	0	0	187.19	1634	1634	1	-2	NaN	NaN	NaN	0	0	Median
REV__Q8BUG2	REV__Q8BUG2	1	1	1			Cndp1	1	1	1	1	0	0	0	0	1	0	0	0	0	0	0	0	1	0	0	0	0	0	0	0	1	0	0	0	0	0	0	55.089	492	492	1	-2	NaN	NaN	NaN	0	0	Median
REV__Q8BVE3	REV__Q8BVE3	1	1	1			Atp6v1h	1	1	1	1	0	0	0	0	1	1	0	0	0	0	0	0	1	1	0	0	0	0	0	0	1	1	0	0	0	0	0	55.854	483	483	1	-2	NaN	NaN	NaN	0	0	Median
REV__Q8BWD8	REV__Q8BWD8	1	1	1			Cdk19	1	1	1	1	0	0	0	1	0	0	0	0	0	0	0	1	0	0	0	0	0	0	0	1	0	0	0	0	0	0	0	56.569	501	501	1	-2	NaN	NaN	NaN	0	0	Median
REV__Q8BYB9	REV__Q8BYB9	1	1	1			Poglut1	1	1	1	1	1	1	1	1	0	0	0	0	1	1	1	1	0	0	0	0	1	1	1	1	0	0	0	0	0	0	0	46.379	392	392	0.03833	0.92468	NaN	NaN	NaN	0	0	Median
REV__Q8C2E7	REV__Q8C2E7	1	1	1			Washc5	1	1	1	1	1	0	1	1	0	0	0	0	1	0	1	1	0	0	0	0	1	0	1	1	0	0	0	0	0	0	0	134.11	1159	1159	0.031825	0.995	NaN	NaN	NaN	0	0	Median
REV__Q8C310	REV__Q8C310	1	1	1			Robo4	1	1	1	1	1	1	1	0	1	1	1	1	1	1	1	0	1	1	1	1	1	1	1	0	1	1	1	1	0	0	0	108.5	1012	1012	0.0076401	1.6568	1.0598	1.2269	30.355	8	0	Median
REV__Q8C4A5	REV__Q8C4A5	1	1	1			Asxl3	1	1	1	1	0	0	0	0	0	1	0	1	0	0	0	0	0	1	0	1	0	0	0	0	0	1	0	1	0	0	0	243.67	2259	2259	1	-2	NaN	NaN	NaN	0	0	Median
REV__Q8C6K9	REV__Q8C6K9	1	1	1			Col6a6	1	1	1	1	0	0	0	0	0	1	0	0	0	0	0	0	0	1	0	0	0	0	0	0	0	1	0	0	0	0	0	246.32	2265	2265	0.031117	0.9961	NaN	NaN	NaN	0	0	Median
REV__Q8CDM4	REV__Q8CDM4	1	1	1			Ccdc73	1	1	1	1	0	0	0	0	0	0	1	0	0	0	0	0	0	0	1	0	0	0	0	0	0	0	1	0	0	0	0	120.39	1066	1066	1	-2	NaN	NaN	NaN	0	0	Median
REV__Q8CFN5	REV__Q8CFN5	1	1	1			Mef2c	1	1	1	1	0	0	0	0	0	0	0	1	0	0	0	0	0	0	0	1	0	0	0	0	0	0	0	1	0	0	0	51.278	474	474	1	-2	NaN	NaN	NaN	0	0	Median
REV__Q8JZU0	REV__Q8JZU0	1	1	1			Nudt13	1	1	1	1	0	0	0	0	0	1	0	0	0	0	0	0	0	1	0	0	0	0	0	0	0	1	0	0	0	0	0	39.136	352	352	1	-2	NaN	NaN	NaN	0	0	Median
REV__Q8K1G2	REV__Q8K1G2	2	2	2			Evc2	1	2	2	2	1	0	0	1	0	0	0	0	1	0	0	1	0	0	0	0	1	0	0	1	0	0	0	0	0	0	0	137.64	1220	1220	1	-2	0.97448	0.94369	NaN	1	0	Median
REV__Q8K4H1	REV__Q8K4H1	1	1	1			Afmid	1	1	1	1	0	0	0	0	1	0	0	0	0	0	0	0	1	0	0	0	0	0	0	0	1	0	0	0	0	0	0	34.228	305	305	0.040844	0.90636	0.99134	1.1417	NaN	1	0	Median
REV__Q8R3N6	REV__Q8R3N6	1	1	1			Thoc1	1	1	1	1	0	0	0	0	0	1	0	0	0	0	0	0	0	1	0	0	0	0	0	0	0	1	0	0	0	0	0	75.435	657	657	1	-2	NaN	NaN	NaN	0	0	Median
REV__Q8R4P5	REV__Q8R4P5	1	1	1			Tmc1	1	1	1	1	0	0	0	0	1	1	1	0	0	0	0	0	1	1	1	0	0	0	0	0	1	1	1	0	0	0	0	87.263	757	757	0.047176	0.82893	0.90062	0.95458	4.5955	3	0	Median
REV__Q8VEG4	REV__Q8VEG4	1	1	1			Exd2	1	1	1	1	0	0	0	0	0	1	0	0	0	0	0	0	0	1	0	0	0	0	0	0	0	1	0	0	0	0	0	74.331	650	650	0.044415	0.86559	NaN	NaN	NaN	0	0	Median
REV__Q8VHE6	REV__Q8VHE6	1	1	1			Dnah5	1	1	1	1	0	1	0	0	0	0	0	0	0	1	0	0	0	0	0	0	0	1	0	0	0	0	0	0	0	0	0	527.55	4621	4621	0.027186	1.0968	0.77209	0.9082	NaN	1	0	Median
REV__Q8VHS6	REV__Q8VHS6	1	1	1			Asb15	1	1	1	1	0	0	0	0	0	0	0	1	0	0	0	0	0	0	0	1	0	0	0	0	0	0	0	1	0	0	0	65.512	583	583	1	-2	NaN	NaN	NaN	0	0	Median
REV__Q91VR5	REV__Q91VR5	1	1	1			Ddx1	1	1	1	1	1	0	0	0	0	0	0	0	1	0	0	0	0	0	0	0	1	0	0	0	0	0	0	0	0	0	0	82.499	740	740	0.040191	0.91179	0.70602	0.83642	NaN	1	0	Median
REV__Q91XL9	REV__Q91XL9	1	1	1			Osbpl1a	1	1	1	1	0	0	0	0	0	0	1	0	0	0	0	0	0	0	1	0	0	0	0	0	0	0	1	0	0	0	0	107.79	950	950	1	-2	NaN	NaN	NaN	0	0	Median
REV__Q91Y08	REV__Q91Y08	1	1	1			Pcdhb1	1	1	1	1	1	1	1	1	1	1	1	1	1	1	1	1	1	1	1	1	1	1	1	1	1	1	1	1	0	0	0	90.502	818	818	0.0097561	1.4645	0.83802	0.93752	4.3885	8	0	Median
REV__Q91YR7	REV__Q91YR7	2	2	2			Prpf6	1	2	2	2	0	0	0	0	0	1	1	0	0	0	0	0	0	1	1	0	0	0	0	0	0	1	1	0	0	0	0	106.72	941	941	1	-2	0.83643	0.84487	NaN	1	0	Median
REV__Q91ZU6	REV__Q91ZU6	1	1	1			Dst	1	1	1	1	0	0	0	0	1	0	0	0	0	0	0	0	1	0	0	0	0	0	0	0	1	0	0	0	0	0	0	834.21	7393	7393	0.038988	0.92245	NaN	NaN	NaN	0	0	Median
REV__Q923U0	REV__Q923U0	1	1	1			Tom1l1	1	1	1	1	0	0	0	0	0	1	0	0	0	0	0	0	0	1	0	0	0	0	0	0	0	1	0	0	0	0	0	52.694	474	474	1	-2	NaN	NaN	NaN	0	0	Median
REV__Q924W5	REV__Q924W5	2	2	2			Smc6	1	2	2	2	0	0	0	0	0	1	0	1	0	0	0	0	0	1	0	1	0	0	0	0	0	1	0	1	0	0	0	127.2	1097	1097	0.029949	1.0709	1.1582	1.3131	NaN	1	0	Median
REV__Q924X8	REV__Q924X8	1	1	1			Olfr642	1	1	1	1	0	0	0	0	0	1	0	1	0	0	0	0	0	1	0	1	0	0	0	0	0	1	0	1	0	0	0	35.752	314	314	0.02924	1.0786	NaN	NaN	NaN	0	0	Median
REV__Q925F2	REV__Q925F2	1	1	1			Esam	1	1	1	1	0	0	0	0	1	0	0	0	0	0	0	0	1	0	0	0	0	0	0	0	1	0	0	0	0	0	0	41.81	394	394	0.020958	1.1692	0.13034	0.15079	NaN	1	0	Median
REV__Q9CR76	REV__Q9CR76	1	1	1			Tmem186	1	1	1	1	0	1	0	0	0	0	0	1	0	1	0	0	0	0	0	1	0	1	0	0	0	0	0	1	0	0	0	24.631	216	216	0.02439	1.1285	NaN	NaN	NaN	0	0	Median
REV__Q9CWL2	REV__Q9CWL2	1	1	1			Casz1	1	1	1	1	0	0	0	0	1	0	0	0	0	0	0	0	1	0	0	0	0	0	0	0	1	0	0	0	0	0	0	191.19	1761	1761	1	-2	NaN	NaN	NaN	0	0	Median
REV__Q9CWS0	REV__Q9CWS0	1	1	1			Ddah1	1	1	1	1	0	0	0	0	1	1	1	1	0	0	0	0	1	1	1	1	0	0	0	0	1	1	1	1	0	0	0	31.381	285	285	0.0035587	1.9066	NaN	NaN	NaN	0	0	Median
REV__Q9D0I9	REV__Q9D0I9	1	1	1			Rars	1	1	1	1	0	0	0	0	1	1	0	1	0	0	0	0	1	1	0	1	0	0	0	0	1	1	0	1	0	0	0	75.673	660	660	0.018279	1.2438	NaN	NaN	NaN	0	0	Median
REV__Q9D3R6	REV__Q9D3R6	2	2	2			Katnal2	1	2	2	2	1	1	0	1	1	1	1	1	1	1	0	1	1	1	1	1	1	1	0	1	1	1	1	1	0	0	0	61.152	539	539	0.0059932	1.7079	0.95664	1.0934	184.75	7	0	Median
REV__Q9D7F7	REV__Q9D7F7	1	1	1			Chmp4c	1	1	1	1	0	1	0	0	0	0	0	0	0	1	0	0	0	0	0	0	0	1	0	0	0	0	0	0	0	0	0	26.279	232	232	0.045394	0.84884	NaN	NaN	NaN	0	0	Median
REV__Q9DBD0	REV__Q9DBD0	1	1	1			Ica	1	1	1	1	0	0	0	0	0	0	1	0	0	0	0	0	0	0	1	0	0	0	0	0	0	0	1	0	0	0	0	76.765	700	700	1	-2	NaN	NaN	NaN	0	0	Median
REV__Q9EPZ6	REV__Q9EPZ6	1	1	1			Tbx18	1	1	1	1	1	0	1	1	1	1	1	1	1	0	1	1	1	1	1	1	1	0	1	1	1	1	1	1	0	0	0	65.463	613	613	0.02788	1.091	NaN	NaN	NaN	0	0	Median
REV__Q9ERK4	REV__Q9ERK4	1	1	1			Cse1l	1	1	1	1	0	1	1	0	0	0	0	0	0	1	1	0	0	0	0	0	0	1	1	0	0	0	0	0	0	0	0	110.45	971	971	0.033684	0.97207	0.76451	0.96415	17.07	2	0	Median
REV__Q9JHR7	REV__Q9JHR7	1	1	1			Ide	1	1	1	1	0	0	0	0	1	0	1	1	0	0	0	0	1	0	1	1	0	0	0	0	1	0	1	1	0	0	0	117.77	1019	1019	0.025754	1.1033	NaN	NaN	NaN	0	0	Median
REV__Q9JK91	REV__Q9JK91	1	1	1			Mlh1	1	1	1	1	0	0	0	0	0	0	1	0	0	0	0	0	0	0	1	0	0	0	0	0	0	0	1	0	0	0	0	84.669	760	760	1	-2	NaN	NaN	NaN	0	0	Median
REV__Q9QY06	REV__Q9QY06	1	1	1			Myo9b	1	1	1	1	1	1	1	1	1	1	1	1	1	1	1	1	1	1	1	1	1	1	1	1	1	1	1	1	0	0	0	238.83	2114	2114	0.0044326	1.8716	0.9128	0.94687	9.0222	8	0	Median
REV__Q9R069	REV__Q9R069	1	1	1			Bcam	1	1	1	1	0	1	1	1	1	1	0	1	0	1	1	1	1	1	0	1	0	1	1	1	1	1	0	1	0	0	0	67.669	622	622	0.042857	0.8991	0.78394	1.0203	11.459	4	0	Median
REV__Q9WTS4	REV__Q9WTS4	2	2	2			Tenm1	1	2	2	2	0	1	0	0	0	1	0	0	0	1	0	0	0	1	0	0	0	1	0	0	0	1	0	0	0	0	0	305.79	2731	2731	0.042177	0.90269	NaN	NaN	NaN	0	0	Median
V9GX06	V9GX06	4	1	1		Gm11214	Gm11214	1	4	1	1	0	2	1	1	3	4	3	3	0	0	0	0	0	1	0	1	0	0	0	0	0	1	0	1	18.6	7.7	7.7	19.865	183	183	0.008965	1.4689	NaN	NaN	NaN	0	0	Median
[truncated: 216 more columns]

## Sheet: Prot_Grp_FDR
Table 1.
			TEXT	TEXT
	Worksheet copy of Sheet2									Filters
	Replaced missing values in the "intensity" columns with NaN
										2	peptides																							FDR
	Everything was done carefully and double checked									2	valid values																							0.0154143
											or
										12	valid values
																																	Target or Decoy	Decoy
																																	1054	16
Protein IDs	Majority protein IDs	Protein names	Gene names	Fasta headers	Peptides	Intensity L 070318_Sun_SILAC_Mix_1A	Intensity M 070318_Sun_SILAC_Mix_1A	Intensity H 070318_Sun_SILAC_Mix_1A	Intensity L 070318_Sun_SILAC_Mix_1B	Intensity M 070318_Sun_SILAC_Mix_1B	Intensity H 070318_Sun_SILAC_Mix_1B	Intensity L 070318_Sun_SILAC_Mix_2A	Intensity M 070318_Sun_SILAC_Mix_2A	Intensity H 070318_Sun_SILAC_Mix_2A	Intensity L 070318_Sun_SILAC_Mix_2B	Intensity M 070318_Sun_SILAC_Mix_2B	Intensity H 070318_Sun_SILAC_Mix_2B	Intensity L 111918_RAW_Sec_Mix_1_A	Intensity M 111918_RAW_Sec_Mix_1_A	Intensity H 111918_RAW_Sec_Mix_1_A	Intensity L 111918_RAW_Sec_Mix_1_B	Intensity M 111918_RAW_Sec_Mix_1_B	Intensity H 111918_RAW_Sec_Mix_1_B	Intensity L 111918_RAW_Sec_Mix_2_A	Intensity M 111918_RAW_Sec_Mix_2_A	Intensity H 111918_RAW_Sec_Mix_2_A	Intensity L 111918_RAW_Sec_Mix_2_B	Intensity M 111918_RAW_Sec_Mix_2_B	Intensity H 111918_RAW_Sec_Mix_2_B	Reverse	Potential contaminant	id	1isFiltPassing	1isFiltPassingRev
A0A0A6YVU8;Q9JKV1	A0A0A6YVU8;Q9JKV1	Proteasomal ubiquitin receptor ADRM1	Gm9774;Adrm1	Gm9774;Adrm1	1	NaN	NaN	NaN	NaN	NaN	NaN	NaN	NaN	NaN	NaN	NaN	NaN	4760200	4951900	7613000	4087000	3297000	5619900	NaN	NaN	NaN	NaN	NaN	NaN			0	0	0
A0A0A6YW67;P62984;P62983;P0CG49;P0CG50;D3YYZ2	A0A0A6YW67;P62984;P62983;P0CG49;P0CG50;D3YYZ2	Ubiquitin-60S ribosomal protein L40;Ubiquitin;60S ribosomal protein L40;Ubiquitin-40S ribosomal protein S27a;Ubiquitin;40S ribosomal protein S27a;Polyubiquitin-B;Ubiquitin;Polyubiquitin-C;Ubiquitin;Ubiquitin-related 1;Ubiquitin-related 2	Gm8797;Uba52;Rps27a;Ubb;Ubc;Gm5239	Gm8797;Uba52;Rps27a;Ubb;Ubc;Gm5239	6	109210000	89715000	97705000	165420000	135140000	138840000	179000000	148410000	181300000	112280000	93731000	108840000	1421700000	1193000000	2050900000	1111400000	913530000	1578000000	801090000	650130000	1194500000	917330000	766940000	1397900000			1	1	0
A0A0A6YY83	A0A0A6YY83		Pcdh7	Pcdh7	6	NaN	5294300	1022000	NaN	4052400	NaN	701020	5238900	866200	319440	2967000	927860	NaN	NaN	NaN	NaN	NaN	NaN	NaN	NaN	NaN	102660000	91954000	159580000			2	1	0
K7N5V5;A0A0G2JGR8	K7N5V5;A0A0G2JGR8		Gm5862	Gm5862;Gm21680	1	NaN	NaN	NaN	NaN	NaN	NaN	NaN	NaN	NaN	NaN	NaN	NaN	16426000	14186000	30605000	NaN	NaN	NaN	NaN	NaN	NaN	NaN	NaN	NaN			3	0	0
E9PV04;A0A0N4SVP8;Q91VC3	E9PV04;A0A0N4SVP8;Q91VC3	Eukaryotic initiation factor 4A-III;Eukaryotic initiation factor 4A-III, N-terminally processed	Gm8994;Eif4a3	Gm8994;Gm5580;Eif4a3	3	NaN	NaN	NaN	NaN	NaN	NaN	NaN	NaN	NaN	NaN	NaN	NaN	NaN	NaN	NaN	NaN	NaN	3898200	NaN	NaN	10537000	NaN	NaN	5713600			4	1	0
A0A140LHT7	A0A140LHT7			Olfr1555-ps1	1	NaN	NaN	NaN	NaN	NaN	NaN	NaN	NaN	NaN	NaN	NaN	NaN	NaN	NaN	NaN	9601900	NaN	NaN	6920900	NaN	NaN	6510300	NaN	NaN			5	0	0
A0A140T8M6;P01660	A0A140T8M6;P01660	Ig kappa chain V-III region PC 3741/TEPC 111		Igkv3-5;	1	NaN	NaN	NaN	NaN	NaN	NaN	NaN	NaN	NaN	NaN	NaN	NaN	NaN	NaN	NaN	NaN	NaN	NaN	NaN	NaN	NaN	NaN	NaN	NaN			6	0	0
A0A140T8T4;P51410	A0A140T8T4;P51410	60S ribosomal protein L9	Rpl9	Rpl9-ps6;Rpl9	1	NaN	NaN	NaN	NaN	NaN	NaN	NaN	NaN	NaN	NaN	NaN	NaN	NaN	NaN	12211000	NaN	NaN	9433100	NaN	NaN	12160000	NaN	NaN	13200000			7	0	0
A0A1B0GSH8;Q9DBB8	A0A1B0GSH8			Gm45808	3	NaN	NaN	NaN	NaN	NaN	NaN	NaN	NaN	NaN	NaN	NaN	NaN	NaN	NaN	NaN	NaN	NaN	NaN	NaN	NaN	NaN	NaN	NaN	NaN			8	0	0
A0A1D5RLD8;V9GXA7;V9GXK0	A0A1D5RLD8			Gm10358	19	NaN	NaN	NaN	NaN	NaN	NaN	NaN	NaN	NaN	NaN	NaN	NaN	NaN	NaN	NaN	NaN	NaN	NaN	NaN	NaN	NaN	NaN	NaN	NaN			9	0	0
A0A1D5RLM8;Q80X60	A0A1D5RLM8;Q80X60	EF-hand calcium-binding domain-containing protein 3	Efcab3	Gm11639;Efcab3	1	NaN	NaN	NaN	NaN	NaN	NaN	NaN	NaN	NaN	NaN	NaN	NaN	NaN	NaN	NaN	NaN	NaN	NaN	NaN	NaN	NaN	NaN	NaN	NaN			10	0	0
A0A1L1SSZ5;Q8VGM3	A0A1L1SSZ5;Q8VGM3	Olfactory receptor	Olfr1250	Olfr1248;Olfr1250	1	NaN	NaN	NaN	NaN	NaN	NaN	NaN	NaN	NaN	NaN	NaN	NaN	NaN	NaN	NaN	NaN	NaN	NaN	NaN	NaN	NaN	NaN	NaN	NaN			11	0	0
A0A1W2P6U8	A0A1W2P6U8			4932415D10Rik	1	NaN	NaN	NaN	NaN	NaN	NaN	NaN	NaN	NaN	NaN	NaN	NaN	NaN	NaN	NaN	NaN	NaN	NaN	NaN	NaN	NaN	NaN	NaN	NaN			12	0	0
Q8BX20;Q3UTA4;Q3UT53;Q3TQZ4;J3QQ02;J3QPI8;J3QP87;J3QNT6;J3QMW5;A0A1Y7VNG9;A0A1Y7VLT7;A0A1Y7VK80;A0A1Y7VJE9;Q8BMJ3;Q60872	Q8BX20;Q3UTA4;Q3UT53;Q3TQZ4;J3QQ02;J3QPI8;J3QP87;J3QNT6;J3QMW5;A0A1Y7VNG9;A0A1Y7VLT7;A0A1Y7VK80;A0A1Y7VJE9;Q8BMJ3;Q60872	Eukaryotic translation initiation factor 1A, X-chromosomal;Eukaryotic translation initiation factor 1A	Gm5662;Gm8300;Gm4027;Gm2016;Gm2056;Gm6803;Gm2035;Gm5039;Gm2075;Eif1ax;Eif1a	Gm5662;Gm8332;BB287469;Gm2016;Gm2056;Gm6803;Gm2035;Gm5039;Gm2075;Gm16368;Gm2022;Gm5788;Gm21936;Eif1ax;Eif1a	1	NaN	NaN	NaN	NaN	NaN	NaN	NaN	NaN	NaN	NaN	NaN	NaN	NaN	NaN	NaN	NaN	NaN	NaN	6009500	3059300	8470300	5722400	NaN	9639800			13	0	0
A0A286YDU8	A0A286YDU8			Cc2d2b	2	NaN	NaN	NaN	NaN	NaN	NaN	NaN	NaN	NaN	NaN	NaN	NaN	NaN	NaN	NaN	2491100	1893400	4085700	NaN	NaN	NaN	NaN	NaN	NaN			14	1	0
A0A2I3BRL8;Q91VM5;Q9WV02;Q9DAE2	A0A2I3BRL8;Q91VM5;Q9WV02	RNA binding motif protein, X-linked-like-1;RNA-binding motif protein, X chromosome;RNA-binding motif protein, X chromosome, N-terminally processed	Rbmxl1;Rbmx	Gm7324;Rbmxl1;Rbmx	5	2015500	1793100	NaN	1459300	NaN	1308700	1786000	1220300	1323500	1747700	1243000	1008000	9366200	34617000	25996000	25408000	23275000	18292000	36668000	20638000	33534000	16821000	12977000	20965000			15	1	0
A0A2R8VHP3	A0A2R8VHP3			Gm5478	7	3749400	NaN	NaN	NaN	NaN	NaN	NaN	NaN	NaN	NaN	NaN	NaN	104860000	NaN	NaN	68776000	NaN	NaN	NaN	NaN	NaN	NaN	NaN	NaN			16	1	0
A0A338P6K9	A0A338P6K9			Qser1	1	NaN	NaN	NaN	NaN	NaN	NaN	NaN	NaN	NaN	NaN	NaN	NaN	NaN	NaN	NaN	NaN	NaN	NaN	NaN	NaN	NaN	NaN	NaN	NaN			17	0	0
A1L314	A1L314	Macrophage-expressed gene 1 protein	Mpeg1	Mpeg1	3	1681000	NaN	NaN	1798700	NaN	NaN	2974600	2327500	2571400	NaN	1894400	NaN	NaN	NaN	NaN	NaN	NaN	NaN	NaN	NaN	NaN	NaN	NaN	NaN			18	1	0
A2A432;Q3TCH7	A2A432	Cullin-4B	Cul4b	Cul4b	3	NaN	NaN	NaN	NaN	NaN	NaN	NaN	NaN	NaN	NaN	NaN	NaN	2274000	3462700	2998800	NaN	NaN	2479300	1664100	1331500	7945700	1452800	1361100	5012400			19	1	0
B1AR17;Q6PDQ2;A2A8L1	B1AR17;Q6PDQ2;A2A8L1	Chromodomain-helicase-DNA-binding protein 4;Chromodomain-helicase-DNA-binding protein 5	Chd3;Chd4;Chd5	Chd3;Chd4;Chd5	1	NaN	NaN	NaN	NaN	NaN	NaN	NaN	NaN	NaN	NaN	NaN	NaN	NaN	NaN	NaN	NaN	NaN	NaN	2352600	2510900	1727400	2832400	1617700	1169800			20	0	0
A2A935	A2A935	PR domain zinc finger protein 16	Prdm16	Prdm16	1	NaN	NaN	NaN	1497900	1339900	1940000	1210600	1065400	1699000	1124600	706780	1479000	17953000	22108000	50247000	NaN	NaN	NaN	NaN	NaN	NaN	NaN	NaN	NaN			21	1	0
A2A9C3	A2A9C3	Protein SZT2	Szt2	Szt2	1	NaN	NaN	NaN	2324500	2131500	1586200	NaN	NaN	NaN	NaN	NaN	NaN	NaN	NaN	NaN	NaN	NaN	NaN	NaN	NaN	NaN	NaN	NaN	NaN			22	0	0
A2ADY9	A2ADY9	Protein DDI1 homolog 2	Ddi2	Ddi2	1	NaN	NaN	NaN	NaN	NaN	NaN	NaN	NaN	NaN	NaN	NaN	NaN	NaN	NaN	NaN	1770400	2185700	2823900	NaN	NaN	5951600	3646400	3473800	5280300			23	0	0
A2AJ76	A2AJ76	Hemicentin-2	Hmcn2	Hmcn2	1	NaN	NaN	NaN	NaN	NaN	NaN	NaN	NaN	NaN	NaN	NaN	NaN	5776400	NaN	10517000	NaN	NaN	NaN	11220000	NaN	18136000	6659600	4405600	25068000			24	0	0
A2AQ25	A2AQ25	Sickle tail protein	Skt	Skt	1	NaN	NaN	NaN	NaN	NaN	NaN	NaN	NaN	NaN	NaN	NaN	NaN	NaN	NaN	NaN	NaN	NaN	NaN	NaN	NaN	NaN	NaN	NaN	NaN			25	0	0
A2ARZ3	A2ARZ3	Fibrous sheath-interacting protein 2	Fsip2	Fsip2	3	NaN	NaN	NaN	NaN	NaN	NaN	NaN	NaN	NaN	1636400	6545400	1745300	NaN	NaN	NaN	NaN	NaN	NaN	NaN	NaN	NaN	NaN	NaN	NaN			26	1	0
A2ASP7	A2ASP7		9430015G10Rik	9430015G10Rik	1	NaN	NaN	NaN	NaN	NaN	NaN	NaN	NaN	NaN	NaN	NaN	NaN	NaN	NaN	NaN	NaN	NaN	NaN	NaN	NaN	NaN	NaN	NaN	NaN			27	0	0
A2ASS6	A2ASS6	Titin	Ttn	Ttn	6	24404000	24589000	23222000	NaN	NaN	NaN	NaN	NaN	NaN	3315800	2143200	4667300	NaN	NaN	NaN	15405000	NaN	NaN	NaN	NaN	NaN	NaN	NaN	NaN			28	1	0
A2AW65	A2AW65		C330013J21Rik	Zfp972	1	NaN	NaN	NaN	NaN	NaN	NaN	NaN	NaN	NaN	NaN	NaN	NaN	NaN	NaN	NaN	NaN	NaN	NaN	NaN	NaN	NaN	NaN	NaN	NaN			29	0	0
A2BFL2	A2BFL2	Protein zyg-11 homolog A	Zyg11a	Zyg11a	2	NaN	NaN	NaN	NaN	NaN	2712500	NaN	NaN	NaN	NaN	NaN	NaN	NaN	NaN	NaN	NaN	NaN	NaN	NaN	NaN	NaN	7855300	5811900	25832000			30	1	0
A2BH40	A2BH40	AT-rich interactive domain-containing protein 1A	Arid1a	Arid1a	1	NaN	NaN	NaN	NaN	NaN	NaN	NaN	NaN	NaN	NaN	NaN	NaN	NaN	NaN	NaN	NaN	NaN	NaN	NaN	NaN	NaN	NaN	NaN	NaN			31	0	0
A2BHP6	A2BHP6	Olfactory receptor	Olfr74	Olfr74	1	NaN	NaN	NaN	NaN	NaN	NaN	NaN	NaN	NaN	NaN	NaN	NaN	NaN	NaN	NaN	NaN	NaN	NaN	NaN	NaN	NaN	NaN	NaN	NaN			32	0	0
A4Q9E8	A4Q9E8	Tubulin polyglutamylase TTLL6	Ttll6	Ttll6	1	NaN	NaN	NaN	NaN	NaN	NaN	NaN	NaN	NaN	NaN	NaN	NaN	NaN	NaN	NaN	NaN	NaN	NaN	NaN	NaN	NaN	NaN	NaN	NaN			33	0	0
A6BLY7;A1L317	A6BLY7;A1L317	Keratin, type I cytoskeletal 28;Keratin, type I cytoskeletal 24	Krt28;Krt24	Krt28;Krt24	2	NaN	NaN	NaN	NaN	NaN	NaN	NaN	NaN	NaN	NaN	NaN	NaN	NaN	NaN	NaN	NaN	NaN	NaN	NaN	NaN	NaN	NaN	NaN	NaN			34	0	0
Q8C6K9;A6H584	Q8C6K9;A6H584	Collagen alpha-6(VI) chain;Collagen alpha-5(VI) chain	Col6a6;Col6a5	Col6a6;Col6a5	1	NaN	NaN	NaN	NaN	NaN	NaN	NaN	NaN	NaN	NaN	NaN	NaN	NaN	NaN	56224000	NaN	NaN	NaN	NaN	NaN	60260000	NaN	NaN	NaN			35	0	0
A7L9Z8	A7L9Z8	Calcium-transporting ATPase type 2C member 2	Atp2c2	Atp2c2	1	NaN	NaN	NaN	NaN	NaN	NaN	NaN	NaN	NaN	NaN	NaN	NaN	NaN	NaN	NaN	NaN	NaN	NaN	NaN	NaN	NaN	NaN	NaN	NaN			36	0	0
A8R0X1	A8R0X1		Esp38	Esp38	1	NaN	NaN	NaN	NaN	NaN	NaN	NaN	NaN	NaN	NaN	NaN	NaN	NaN	NaN	NaN	NaN	NaN	NaN	NaN	NaN	NaN	NaN	NaN	NaN			37	0	0
B0V2N1	B0V2N1	Receptor-type tyrosine-protein phosphatase S	Ptprs	Ptprs	2	NaN	2309400	NaN	NaN	NaN	NaN	NaN	NaN	NaN	NaN	1700600	NaN	NaN	NaN	NaN	NaN	NaN	NaN	NaN	NaN	NaN	NaN	NaN	NaN			38	1	0
B1AQ75	B1AQ75	Keratin, type I cuticular Ha6	Krt36	Krt36	4	NaN	3847900000	NaN	NaN	4107000000	NaN	NaN	3718400000	NaN	NaN	3005800000	NaN	NaN	NaN	NaN	NaN	NaN	NaN	NaN	NaN	NaN	NaN	NaN	NaN			39	1	0
Q3UZ24;B1AQP7	Q3UZ24;B1AQP7		Apol7e;Apol7b	Apol7e;Apol7b	1	NaN	NaN	NaN	4152100	NaN	NaN	2930500	2180300	2475600	NaN	NaN	NaN	11914000	NaN	NaN	6740700	9063500	10262000	12099000	8827900	14475000	NaN	NaN	NaN			40	0	0
B1AR51	B1AR51		Dnah9	Dnah9	2	NaN	NaN	NaN	NaN	NaN	NaN	NaN	NaN	NaN	NaN	NaN	NaN	NaN	NaN	NaN	NaN	2629500	NaN	3691600	2585700	4257100	3046400	2253000	2957000			41	1	0
B2RPU8;Q9D1L0	B2RPU8;Q9D1L0	Coiled-coil-helix-coiled-coil-helix domain-containing protein 2	Zbed5;Chchd2	Zbed5;Chchd2	1	NaN	NaN	NaN	NaN	NaN	NaN	NaN	NaN	NaN	NaN	NaN	NaN	NaN	NaN	NaN	NaN	NaN	NaN	NaN	NaN	3610700	NaN	NaN	7135500			42	0	0
B2RQC6	B2RQC6	CAD protein;Glutamine-dependent carbamoyl-phosphate synthase;Aspartate carbamoyltransferase;Dihydroorotase	Cad	Cad	6	NaN	NaN	NaN	NaN	NaN	NaN	NaN	NaN	NaN	NaN	NaN	NaN	6204000	NaN	NaN	NaN	NaN	NaN	9781700	8131700	13560000	7541500	2585700	9281400			43	1	0
B2RRE4	B2RRE4	Zinc finger protein 518B	Znf518b	Znf518b	2	NaN	NaN	NaN	NaN	NaN	NaN	4120800	2282300	2935300	NaN	NaN	NaN	NaN	NaN	NaN	NaN	NaN	NaN	NaN	NaN	NaN	NaN	NaN	NaN			44	1	0
B2RUQ2	B2RUQ2		Gm608	Usf3	1	NaN	NaN	NaN	NaN	NaN	NaN	NaN	NaN	NaN	NaN	NaN	NaN	19527000	18813000	29148000	NaN	NaN	NaN	NaN	NaN	NaN	NaN	NaN	NaN			45	0	0
B2RXM2;J3QNY1;V9GX38	B2RXM2;J3QNY1		Gm6793;Gm9242	Gm6793;Gm9242	10	8975000	10734000	7335300	17295000	7758500	10775000	17478000	14331000	15279000	18891000	14326000	18225000	156590000	155510000	458680000	165150000	165440000	347060000	152810000	141920000	369500000	101320000	96264000	350480000			46	1	0
B5THE2	B5THE2		Mgam	Mgam	2	5583500	4644700	5589200	NaN	NaN	NaN	NaN	NaN	NaN	NaN	NaN	NaN	NaN	NaN	NaN	8645600	5130900	10556000	NaN	NaN	NaN	NaN	NaN	NaN			47	1	0
Q8CGP4;C0HKE9;C0HKE8;C0HKE7;C0HKE6;C0HKE5;C0HKE4;C0HKE3;C0HKE2;C0HKE1;Q8CGP6;Q8R1M2;Q64523;Q8CGP7;Q8CGP5;Q8BFU2;Q6GSS7	Q8CGP4;C0HKE9;C0HKE8;C0HKE7;C0HKE6;C0HKE5;C0HKE4;C0HKE3;C0HKE2;C0HKE1;Q8CGP6;Q8R1M2;Q64523;Q8CGP7;Q8CGP5;Q8BFU2;Q6GSS7	Histone H2A;Histone H2A type 1-H;Histone H2A.J;Histone H2A type 2-C;Histone H2A type 1-K;Histone H2A type 1-F;Histone H2A type 3;Histone H2A type 2-A	Hist1h2aa;Hist1h2ah;H2afj;Hist2h2ac;Hist1h2ak;Hist1h2af;Hist3h2a;Hist2h2aa1	Hist1h2aa;Hist1h2ap;Hist1h2ao;Hist1h2an;Hist1h2ai;Hist1h2ag;Hist1h2ae;Hist1h2ad;Hist1h2ac;Hist1h2ab;Hist1h2ah;H2afj;Hist2h2ac;Hist1h2ak;Hist1h2af;Hist3h2a;Hist2h2aa1	3	32342000	59893000	NaN	31556000	209100000	11309000	57716000	116310000	27848000	54132000	101180000	20978000	1773500000	1390400000	189760000	1427800000	1125000000	152940000	2442000000	1883100000	267650000	2088700000	1626100000	213090000			48	1	0
CON__A2A5Y0;Q61765;CON__O76015;CON__O76014;Q6IFX3	CON__A2A5Y0;Q61765	Keratin, type I cuticular Ha1	Krt31	;Krt31	7	NaN	NaN	NaN	NaN	NaN	NaN	NaN	NaN	NaN	NaN	NaN	NaN	NaN	NaN	NaN	NaN	NaN	NaN	39775000	NaN	NaN	32766000	NaN	NaN		+	49	1	0
CON__A2I7N0	CON__A2I7N0				15	46517000	NaN	NaN	114130000	NaN	NaN	315580000	NaN	NaN	232220000	NaN	NaN	1481100000	NaN	NaN	1056100000	NaN	NaN	1157500000	NaN	NaN	644000000	NaN	NaN		+	50	1	0
CON__A2I7N1	CON__A2I7N1				11	NaN	NaN	NaN	NaN	NaN	NaN	NaN	NaN	NaN	NaN	NaN	NaN	12543000	NaN	NaN	18137000	NaN	NaN	25354000	NaN	NaN	19605000	NaN	NaN		+	51	1	0
CON__A2I7N3	CON__A2I7N3				12	27906000	NaN	NaN	130740000	NaN	NaN	113150000	NaN	NaN	106060000	NaN	NaN	626770000	NaN	NaN	557000000	NaN	NaN	566190000	NaN	NaN	445700000	NaN	NaN		+	52	1	0
CON__ENSEMBL:ENSBTAP00000006074;Q9R0G6	CON__ENSEMBL:ENSBTAP00000006074;Q9R0G6	Cartilage oligomeric matrix protein	Comp	;Comp	2	1583300	NaN	NaN	NaN	NaN	NaN	7724600	NaN	NaN	6640200	NaN	NaN	NaN	NaN	NaN	NaN	NaN	NaN	NaN	NaN	NaN	NaN	NaN	NaN		+	53	1	0
CON__ENSEMBL:ENSBTAP00000007350;P01029	CON__ENSEMBL:ENSBTAP00000007350				34	73583000	NaN	NaN	57975000	NaN	NaN	86048000	NaN	NaN	89672000	NaN	NaN	211070000	NaN	NaN	132370000	NaN	NaN	215650000	NaN	NaN	214780000	NaN	NaN		+	54	1	0
CON__ENSEMBL:ENSBTAP00000011227	CON__ENSEMBL:ENSBTAP00000011227				1	NaN	NaN	NaN	NaN	NaN	NaN	NaN	NaN	NaN	NaN	NaN	NaN	NaN	NaN	NaN	NaN	NaN	NaN	NaN	NaN	NaN	NaN	NaN	NaN		+	55	0	0
CON__ENSEMBL:ENSBTAP00000013050	CON__ENSEMBL:ENSBTAP00000013050				5	4000700	NaN	NaN	3948700	NaN	NaN	10787000	NaN	NaN	8398300	NaN	NaN	18153000	NaN	NaN	22169000	NaN	NaN	34136000	NaN	NaN	17255000	NaN	NaN		+	56	1	0
CON__ENSEMBL:ENSBTAP00000014147	CON__ENSEMBL:ENSBTAP00000014147				4	10037000	NaN	NaN	17306000	NaN	NaN	18671000	NaN	NaN	14352000	NaN	NaN	70432000	NaN	NaN	38985000	NaN	NaN	52057000	NaN	NaN	62907000	NaN	NaN		+	57	1	0
CON__ENSEMBL:ENSBTAP00000016046;Q08879	CON__ENSEMBL:ENSBTAP00000016046				7	28524000	NaN	NaN	18173000	NaN	NaN	16929000	NaN	NaN	18880000	NaN	NaN	27511000	NaN	NaN	65578000	NaN	NaN	74168000	NaN	NaN	74490000	NaN	NaN		+	58	1	0
CON__ENSEMBL:ENSBTAP00000016285	CON__ENSEMBL:ENSBTAP00000016285				1	NaN	NaN	NaN	NaN	NaN	NaN	NaN	NaN	NaN	NaN	NaN	NaN	8979300	NaN	NaN	7899700	NaN	NaN	16818000	NaN	NaN	NaN	NaN	NaN		+	59	0	0
CON__ENSEMBL:ENSBTAP00000018229	CON__ENSEMBL:ENSBTAP00000018229				16	476070000	NaN	NaN	153830000	NaN	NaN	55706000	NaN	NaN	524910000	NaN	NaN	1854900000	NaN	NaN	2140100000	NaN	NaN	1274200000	NaN	NaN	1391400000	NaN	30719000		+	60	1	0
CON__ENSEMBL:ENSBTAP00000018574;P49182	CON__ENSEMBL:ENSBTAP00000018574				15	113770000	NaN	NaN	137370000	NaN	NaN	153190000	NaN	NaN	111590000	NaN	NaN	442640000	NaN	NaN	381540000	NaN	NaN	511870000	NaN	NaN	467380000	NaN	NaN		+	61	1	0
CON__ENSEMBL:ENSBTAP00000023055;Q9R098	CON__ENSEMBL:ENSBTAP00000023055;Q9R098	Hepatocyte growth factor activator;Hepatocyte growth factor activator short chain;Hepatocyte growth factor activator long chain	Hgfac	;Hgfac	2	2671300	NaN	NaN	2230600	NaN	NaN	NaN	NaN	NaN	2209900	NaN	NaN	NaN	NaN	NaN	NaN	NaN	NaN	NaN	NaN	NaN	10778000	NaN	NaN		+	62	1	0
CON__ENSEMBL:ENSBTAP00000023402	CON__ENSEMBL:ENSBTAP00000023402				6	14178000	NaN	NaN	9349200	NaN	NaN	24229000	NaN	NaN	17647000	NaN	NaN	51786000	NaN	NaN	27534000	NaN	NaN	62825000	NaN	NaN	53617000	NaN	NaN		+	63	1	0
CON__ENSEMBL:ENSBTAP00000024146;Q6GQT1;A0A0N4SVU1;P28665	CON__ENSEMBL:ENSBTAP00000024146				62	1256000000	NaN	NaN	1884600000	NaN	NaN	2052500000	NaN	NaN	1276100000	NaN	NaN	6749700000	NaN	NaN	5295200000	NaN	NaN	7296300000	NaN	NaN	6680000000	NaN	NaN		+	64	1	0
CON__ENSEMBL:ENSBTAP00000024462;CON__ENSEMBL:ENSBTAP00000024466	CON__ENSEMBL:ENSBTAP00000024462;CON__ENSEMBL:ENSBTAP00000024466			;	6	48204000	NaN	NaN	73488000	NaN	NaN	52147000	NaN	NaN	50207000	NaN	NaN	221200000	NaN	NaN	186220000	NaN	NaN	248610000	NaN	NaN	272940000	NaN	NaN		+	65	1	0
CON__ENSEMBL:ENSBTAP00000031900	CON__ENSEMBL:ENSBTAP00000031900				2	2142700	NaN	NaN	2282500	NaN	NaN	3040500	NaN	NaN	2830700	NaN	NaN	6757000	NaN	NaN	NaN	NaN	NaN	18925000	NaN	NaN	NaN	NaN	NaN		+	66	1	0
CON__ENSEMBL:ENSBTAP00000032840	CON__ENSEMBL:ENSBTAP00000032840				14	13053000	NaN	NaN	11652000	NaN	NaN	15420000	NaN	NaN	19132000	NaN	NaN	NaN	NaN	NaN	5731000	NaN	NaN	22750000	NaN	NaN	11707000	NaN	NaN		+	67	1	0
CON__ENSEMBL:ENSBTAP00000034412	CON__ENSEMBL:ENSBTAP00000034412				2	NaN	NaN	NaN	NaN	NaN	NaN	NaN	NaN	NaN	NaN	NaN	NaN	NaN	NaN	NaN	NaN	NaN	NaN	29128000	NaN	NaN	NaN	NaN	NaN		+	68	0	0
CON__ENSEMBL:ENSBTAP00000037665	CON__ENSEMBL:ENSBTAP00000037665				11	3345100	NaN	NaN	8558500	NaN	NaN	NaN	NaN	NaN	3277100	NaN	NaN	122730000	NaN	NaN	85277000	NaN	NaN	129400000	NaN	NaN	118780000	NaN	NaN		+	69	1	0
CON__ENSEMBL:ENSBTAP00000038253	CON__ENSEMBL:ENSBTAP00000038253				11	NaN	NaN	NaN	NaN	NaN	NaN	NaN	NaN	NaN	NaN	NaN	NaN	NaN	NaN	NaN	NaN	NaN	NaN	NaN	NaN	NaN	NaN	NaN	NaN		+	70	0	0
CON__ENSEMBL:ENSBTAP00000038329	CON__ENSEMBL:ENSBTAP00000038329				2	249510000	NaN	NaN	240880000	NaN	NaN	290050000	NaN	NaN	253730000	NaN	NaN	839810000	NaN	NaN	615430000	NaN	NaN	100080000	NaN	NaN	534050000	NaN	NaN		+	71	1	0
CON__O76009;CON__Q6NTB9;CON__O76011;CON__Q8IUT8	CON__O76009;CON__Q6NTB9;CON__O76011;CON__Q8IUT8			;;;	8	NaN	NaN	NaN	NaN	NaN	NaN	NaN	NaN	NaN	NaN	NaN	NaN	NaN	NaN	NaN	NaN	NaN	NaN	38692000	NaN	NaN	34637000	NaN	NaN		+	72	1	0
CON__O76013	CON__O76013				5	NaN	NaN	NaN	NaN	NaN	NaN	NaN	NaN	NaN	NaN	NaN	NaN	NaN	NaN	NaN	NaN	NaN	NaN	42094000	NaN	NaN	38481000	NaN	NaN		+	73	1	0
CON__O95678	CON__O95678				13	NaN	NaN	NaN	NaN	NaN	NaN	NaN	NaN	NaN	NaN	NaN	NaN	NaN	NaN	NaN	NaN	NaN	NaN	173050000	NaN	NaN	89571000	NaN	NaN		+	74	1	0
CON__P00735;P19221	CON__P00735				8	14268000	NaN	NaN	11667000	NaN	NaN	42261000	NaN	NaN	40939000	NaN	NaN	33483000	NaN	NaN	27542000	NaN	NaN	65479000	NaN	NaN	23163000	NaN	NaN		+	75	1	0
CON__P00761	CON__P00761				7	42522000000	NaN	NaN	50014000000	NaN	NaN	40757000000	NaN	NaN	40386000000	NaN	NaN	32420000000	NaN	NaN	32311000000	NaN	NaN	30556000000	NaN	NaN	28422000000	NaN	NaN		+	76	1	0
CON__P00978	CON__P00978				3	NaN	NaN	NaN	NaN	NaN	NaN	22817000	NaN	NaN	17674000	NaN	NaN	66526000	NaN	NaN	46425000	NaN	NaN	24660000	NaN	NaN	40281000	NaN	NaN		+	77	1	0
CON__P01030	CON__P01030				30	5973800	NaN	NaN	9390300	NaN	NaN	7727300	NaN	NaN	4122200	NaN	NaN	17595000	NaN	NaN	14292000	NaN	NaN	16627000	NaN	NaN	13384000	NaN	NaN		+	78	1	0
CON__Q2KJ62;CON__P01044-1;Q6S9I3;O08677	CON__Q2KJ62;CON__P01044-1			;	12	178950000	NaN	NaN	162080000	NaN	NaN	152330000	NaN	NaN	145520000	NaN	NaN	486320000	NaN	NaN	536720000	NaN	NaN	292900000	NaN	NaN	227520000	NaN	NaN		+	79	1	0
CON__P01045-1	CON__P01045-1				9	23118000	NaN	NaN	9756800	NaN	NaN	10428000	NaN	NaN	23625000	NaN	NaN	19130000	NaN	NaN	12630000	NaN	NaN	16624000	NaN	NaN	NaN	NaN	NaN		+	80	1	0
CON__P01966;P06467;P01942	CON__P01966				7	293450000	NaN	NaN	331620000	NaN	NaN	354540000	NaN	NaN	304960000	NaN	NaN	1109600000	NaN	NaN	836930000	NaN	NaN	1217000000	NaN	NaN	1057200000	NaN	NaN		+	81	1	0
CON__P02533;CON__A2A4G1;Q61414;CON__Q61782;CON__Q9D312;Q9D312;CON__P05784;P05784;CON__Q8N1A0;CON__Q7Z3Y9;Q8CCX5;Q8VCW2;Q9Z320	CON__P02533				35	79254000	NaN	NaN	48251000	NaN	NaN	25578000	NaN	NaN	26476000	NaN	NaN	2671100000	NaN	NaN	1563800000	NaN	NaN	212320000	NaN	NaN	182030000	NaN	NaN		+	82	1	0
CON__P02535-1;P02535	CON__P02535-1;P02535	Keratin, type I cytoskeletal 10	Krt10	;Krt10	11	2090000	NaN	NaN	NaN	NaN	NaN	2518800	NaN	NaN	NaN	NaN	NaN	NaN	NaN	NaN	NaN	NaN	NaN	NaN	NaN	NaN	NaN	NaN	NaN		+	83	1	0
CON__P02538;CON__Q8VED5;E9Q1Z0;Q8VED5;CON__H-INV:HIT000292931;Q99M73	CON__P02538				38	NaN	NaN	NaN	NaN	NaN	NaN	NaN	NaN	NaN	NaN	NaN	NaN	285400000	NaN	NaN	255350000	NaN	NaN	NaN	NaN	NaN	17750000	NaN	NaN		+	84	1	0
CON__P02584	CON__P02584				5	NaN	NaN	NaN	NaN	NaN	NaN	NaN	NaN	NaN	NaN	NaN	NaN	NaN	NaN	NaN	NaN	NaN	NaN	2593900	NaN	NaN	NaN	NaN	NaN		+	85	0	0
CON__P02662	CON__P02662				7	4788700	NaN	NaN	10501000	NaN	NaN	1834100	NaN	NaN	1746100	NaN	NaN	19134000	NaN	NaN	123290000	NaN	NaN	32028000	NaN	NaN	NaN	NaN	NaN		+	86	1	0
CON__P02663	CON__P02663				3	26057000	NaN	NaN	43510000	NaN	NaN	38826000	NaN	NaN	6167300	NaN	NaN	NaN	NaN	NaN	5437000	NaN	NaN	NaN	NaN	NaN	NaN	NaN	NaN		+	87	1	0
CON__P02666	CON__P02666				3	11329000	NaN	NaN	27895000	NaN	NaN	22692000	NaN	NaN	NaN	NaN	NaN	101170000	NaN	NaN	70825000	NaN	NaN	NaN	NaN	NaN	NaN	NaN	NaN		+	88	1	0
CON__P02672	CON__P02672				6	25792000	NaN	NaN	25941000	NaN	NaN	23977000	NaN	NaN	26598000	NaN	NaN	46663000	NaN	NaN	39502000	NaN	NaN	38254000	NaN	NaN	29371000	NaN	NaN		+	89	1	0
CON__P02676	CON__P02676				4	1724400	NaN	NaN	2181100	NaN	NaN	5185400	NaN	NaN	NaN	NaN	NaN	6260000	NaN	NaN	4029400	NaN	NaN	6793400	NaN	NaN	NaN	NaN	NaN		+	90	1	0
CON__P02754	CON__P02754				2	2213000	NaN	NaN	NaN	NaN	NaN	NaN	NaN	NaN	4870700	NaN	NaN	NaN	NaN	NaN	11898000	NaN	NaN	NaN	NaN	NaN	NaN	NaN	NaN		+	91	1	0
CON__P02768-1	CON__P02768-1				11	NaN	NaN	NaN	NaN	NaN	NaN	NaN	NaN	NaN	NaN	NaN	NaN	79500000	NaN	NaN	47831000	NaN	NaN	6031500	NaN	NaN	7494000	NaN	NaN		+	92	1	0
CON__P02769	CON__P02769				57	26891000000	NaN	NaN	28514000000	NaN	NaN	27582000000	NaN	NaN	26592000000	NaN	NaN	84003000000	NaN	NaN	64731000000	NaN	NaN	72714000000	NaN	NaN	71765000000	NaN	NaN		+	93	1	0
CON__P04259	CON__P04259				39	NaN	NaN	NaN	NaN	NaN	NaN	NaN	NaN	NaN	NaN	NaN	NaN	207140000	NaN	NaN	177380000	NaN	NaN	NaN	NaN	NaN	NaN	NaN	NaN		+	94	1	0
CON__P04264;CON__H-INV:HIT000016045	CON__P04264				50	1855900000	NaN	NaN	2160200000	NaN	NaN	1154500000	NaN	NaN	845690000	NaN	NaN	29785000000	NaN	NaN	25112000000	NaN	NaN	4549500000	NaN	NaN	3397900000	NaN	NaN		+	95	1	0
CON__P06868;P20918	CON__P06868				14	182320000	NaN	NaN	238800000	NaN	NaN	86318000	NaN	NaN	20493000	NaN	NaN	355030000	NaN	NaN	335250000	NaN	NaN	282250000	NaN	NaN	177230000	NaN	NaN		+	96	1	0
CON__P07224	CON__P07224				3	4283100	NaN	NaN	2967600	NaN	NaN	NaN	NaN	NaN	NaN	NaN	NaN	NaN	NaN	NaN	NaN	NaN	NaN	NaN	NaN	NaN	NaN	NaN	NaN		+	97	1	0
CON__P07477	CON__P07477				1	NaN	NaN	NaN	NaN	NaN	NaN	NaN	NaN	NaN	NaN	NaN	NaN	NaN	NaN	NaN	NaN	NaN	NaN	NaN	NaN	NaN	NaN	NaN	NaN		+	98	0	0
CON__P08779;CON__Q9Z2K1;CON__Q3ZAW8;Q9Z2K1;Q9WTL4	CON__P08779				39	413400000	NaN	NaN	438530000	NaN	NaN	221880000	NaN	NaN	174050000	NaN	NaN	10321000000	NaN	NaN	7937700000	NaN	NaN	1426800000	NaN	NaN	1244900000	NaN	NaN		+	99	1	0
CON__P12763;P29699	CON__P12763				16	499820000	NaN	NaN	585570000	NaN	NaN	4825600000	NaN	NaN	4271100000	NaN	NaN	12056000000	NaN	NaN	5098200000	NaN	NaN	17930000000	NaN	NaN	15897000000	NaN	NaN		+	100	1	0
CON__P13645;CON__Q7Z3Y7;CON__Q148H6;CON__Q7Z3Z0	CON__P13645				35	1102100000	NaN	NaN	1091200000	NaN	NaN	492710000	NaN	NaN	629550000	NaN	NaN	9664400000	NaN	NaN	7032800000	NaN	NaN	6432700000	NaN	NaN	5995200000	NaN	NaN		+	101	1	0
CON__P13646-1	CON__P13646-1				10	2723900	NaN	NaN	9853100	NaN	NaN	NaN	NaN	NaN	NaN	NaN	NaN	NaN	NaN	NaN	NaN	NaN	NaN	121760000	NaN	NaN	128070000	NaN	NaN		+	102	1	0
CON__P13647	CON__P13647				34	63921000	NaN	NaN	234710000	NaN	NaN	70731000	NaN	NaN	55644000	NaN	NaN	2609600000	NaN	NaN	1426000000	NaN	NaN	168010000	NaN	NaN	132360000	NaN	NaN		+	103	1	0
CON__P15497;Q00623;REV__Q9WUU6	CON__P15497				27	931120000	NaN	NaN	913530000	NaN	NaN	1049100000	NaN	NaN	863300000	NaN	NaN	5308200000	NaN	NaN	4253200000	NaN	NaN	3789900000	NaN	NaN	3925400000	NaN	NaN		+	104	1	0
CON__P17690;Q01339	CON__P17690				4	164170000	NaN	NaN	153830000	NaN	NaN	143870000	NaN	NaN	121580000	NaN	NaN	31568000	NaN	NaN	177210000	NaN	NaN	156130000	NaN	NaN	142920000	NaN	NaN		+	105	1	0
CON__P17697	CON__P17697				8	32915000	NaN	NaN	40601000	NaN	NaN	30669000	NaN	NaN	16830000	NaN	NaN	78237000	NaN	NaN	76348000	NaN	NaN	96518000	NaN	NaN	74110000	NaN	NaN		+	106	1	0
CON__P20930	CON__P20930				4	NaN	NaN	NaN	NaN	NaN	NaN	NaN	NaN	NaN	NaN	NaN	NaN	117710000	NaN	NaN	57601000	NaN	NaN	3642800	NaN	NaN	NaN	NaN	NaN		+	107	1	0
CON__P28800	CON__P28800				12	141070000	NaN	NaN	201620000	NaN	NaN	90846000	NaN	NaN	201570000	NaN	NaN	890780000	NaN	NaN	550440000	NaN	NaN	691650000	NaN	NaN	462030000	NaN	NaN		+	108	1	0
CON__P34955	CON__P34955				28	10835000000	NaN	NaN	13110000000	NaN	NaN	12376000000	NaN	NaN	10151000000	NaN	NaN	25894000000	NaN	NaN	23220000000	NaN	NaN	28700000000	NaN	NaN	23312000000	NaN	NaN		+	109	1	0
CON__P35527;CON__Q99456	CON__P35527				40	1619800000	NaN	NaN	1800500000	NaN	NaN	639070000	NaN	NaN	349520000	NaN	NaN	38037000000	NaN	NaN	30313000000	NaN	NaN	2945400000	NaN	NaN	2386300000	NaN	NaN		+	110	1	0
CON__P35908;CON__Q6NXH9;Q6NXH9;CON__Q9R0H5;Q6IFZ9;Q9R0H5	CON__P35908				48	1266900000	NaN	NaN	908070000	4331000	1443800	489470000	NaN	NaN	419140000	NaN	NaN	8638400000	4516700	10185000	6764100000	NaN	NaN	5819300000	NaN	NaN	4578100000	NaN	NaN		+	111	1	0
CON__P35908v2	CON__P35908v2				48	NaN	NaN	NaN	NaN	NaN	NaN	NaN	NaN	NaN	NaN	NaN	NaN	32296000	NaN	NaN	46475000	NaN	NaN	NaN	NaN	NaN	NaN	NaN	NaN		+	112	1	0
CON__P41361	CON__P41361				22	337810000	NaN	NaN	197020000	NaN	NaN	256880000	NaN	NaN	239690000	NaN	NaN	1120500000	NaN	NaN	1266600000	NaN	NaN	1729700000	NaN	NaN	1477600000	NaN	NaN		+	113	1	0
CON__P48668	CON__P48668				40	106960000	NaN	NaN	95826000	NaN	NaN	1726900	NaN	NaN	47485000	NaN	NaN	6161300000	76368000	123420000	4205600000	9611300	14330000	236690000	16486000	30313000	218190000	14973000	27625000		+	114	1	0
CON__P50448;P97290	CON__P50448				11	35388000	NaN	NaN	64978000	NaN	NaN	61777000	NaN	NaN	32306000	NaN	NaN	116600000	NaN	NaN	81196000	NaN	NaN	116230000	NaN	NaN	70347000	NaN	NaN		+	115	1	0
CON__P78386	CON__P78386				11	NaN	NaN	NaN	NaN	NaN	NaN	NaN	NaN	NaN	NaN	NaN	NaN	NaN	NaN	NaN	NaN	NaN	NaN	260010000	NaN	NaN	201720000	NaN	NaN		+	116	1	0
CON__P81644	CON__P81644				4	NaN	NaN	NaN	64368000	NaN	NaN	11464000	NaN	NaN	56151000	NaN	NaN	202100000	NaN	NaN	170360000	NaN	NaN	138710000	NaN	NaN	122820000	NaN	NaN		+	117	1	0
CON__Q03247	CON__Q03247				9	67799000	NaN	NaN	72134000	NaN	NaN	60026000	NaN	NaN	52554000	NaN	NaN	46379000	NaN	NaN	65003000	NaN	NaN	11555000	NaN	NaN	59764000	NaN	NaN		+	118	1	0
CON__Q04695;CON__P19001;P19001;CON__Q99PS0;Q99PS0	CON__Q04695				28	NaN	NaN	NaN	NaN	NaN	NaN	NaN	NaN	NaN	NaN	NaN	NaN	758650000	NaN	NaN	480600000	NaN	NaN	30891000	28927000	43956000	NaN	NaN	NaN		+	119	1	0
CON__Q05443;P51885	CON__Q05443				5	4661900	NaN	NaN	4086200	NaN	NaN	5263900	NaN	NaN	18523000	NaN	NaN	33471000	NaN	NaN	20595000	NaN	NaN	15025000	NaN	NaN	2507800	NaN	NaN		+	120	1	0
CON__Q05B55	CON__Q05B55				1	NaN	NaN	NaN	NaN	NaN	NaN	NaN	NaN	NaN	NaN	NaN	NaN	NaN	NaN	NaN	NaN	NaN	NaN	NaN	NaN	NaN	9562400	NaN	NaN		+	121	0	0
CON__Q0IIK2;CON__Q29443;E9Q035;Q921I1	CON__Q0IIK2;CON__Q29443			;	44	3770500000	NaN	NaN	4262900000	NaN	NaN	5785200000	NaN	NaN	3780500000	NaN	NaN	9949400000	NaN	NaN	8611600000	NaN	NaN	10761000000	NaN	NaN	9607600000	NaN	NaN		+	122	1	0
CON__Q0V8M9;Q61704	CON__Q0V8M9				16	77213000	NaN	NaN	81179000	NaN	NaN	106620000	NaN	NaN	57308000	NaN	NaN	205680000	NaN	NaN	106110000	NaN	NaN	219320000	NaN	NaN	201800000	NaN	NaN		+	123	1	0
CON__Q0VCM5	CON__Q0VCM5				9	20624000	NaN	NaN	35137000	NaN	NaN	52636000	NaN	NaN	42505000	NaN	NaN	19785000	NaN	NaN	19325000	NaN	NaN	47210000	NaN	NaN	NaN	NaN	NaN		+	124	1	0
CON__Q14525;CON__Q6IFU5	CON__Q14525				9	NaN	NaN	NaN	NaN	NaN	NaN	NaN	NaN	NaN	NaN	NaN	NaN	NaN	NaN	NaN	NaN	NaN	NaN	148630000	NaN	NaN	106420000	NaN	NaN		+	125	1	0
CON__Q14532	CON__Q14532				6	NaN	NaN	NaN	NaN	NaN	NaN	NaN	NaN	NaN	NaN	NaN	NaN	NaN	NaN	NaN	NaN	NaN	NaN	NaN	NaN	NaN	NaN	NaN	NaN		+	126	0	0
CON__Q9UE12;CON__Q15323	CON__Q9UE12;CON__Q15323			;	9	NaN	NaN	NaN	NaN	NaN	NaN	NaN	NaN	NaN	NaN	NaN	NaN	NaN	NaN	NaN	NaN	NaN	NaN	664270000	NaN	NaN	545040000	NaN	NaN		+	127	1	0
CON__Q1A7A4	CON__Q1A7A4				3	NaN	NaN	NaN	NaN	NaN	NaN	8873800	NaN	NaN	7857800	NaN	NaN	NaN	NaN	NaN	NaN	NaN	NaN	NaN	NaN	NaN	NaN	NaN	NaN		+	128	1	0
CON__Q1RMK2	CON__Q1RMK2				5	3562800	NaN	NaN	3369000	NaN	NaN	4155300	NaN	NaN	NaN	NaN	NaN	34608000	NaN	NaN	29435000	NaN	NaN	52858000	NaN	NaN	42020000	NaN	NaN		+	129	1	0
CON__Q1RMN8	CON__Q1RMN8				2	NaN	NaN	NaN	NaN	NaN	NaN	NaN	NaN	NaN	NaN	NaN	NaN	40125000	NaN	NaN	35745000	NaN	NaN	25056000	NaN	NaN	25696000	NaN	NaN		+	130	1	0
CON__Q28065	CON__Q28065				1	NaN	NaN	NaN	NaN	NaN	NaN	NaN	NaN	NaN	NaN	NaN	NaN	NaN	NaN	NaN	NaN	NaN	NaN	NaN	NaN	NaN	NaN	NaN	NaN		+	131	0	0
CON__Q28085	CON__Q28085				8	4476900	NaN	NaN	5110900	NaN	NaN	NaN	NaN	NaN	24429000	NaN	NaN	30078000	NaN	NaN	30620000	NaN	NaN	7568300	NaN	NaN	19874000	NaN	NaN		+	132	1	0
CON__Q28107;O88783	CON__Q28107				23	4953800	NaN	NaN	5346400	NaN	NaN	11691000	NaN	NaN	8607200	NaN	NaN	425550000	NaN	NaN	250750000	NaN	NaN	361850000	NaN	NaN	191820000	NaN	NaN		+	133	1	0
CON__Q28194;P35441	CON__Q28194				11	13238000	NaN	NaN	32245000	NaN	NaN	29017000	NaN	NaN	27605000	NaN	NaN	18760000	NaN	NaN	10888000	NaN	NaN	37287000	NaN	NaN	27541000	NaN	NaN		+	134	1	0
CON__Q29RQ1;D3YXF5	CON__Q29RQ1				5	10601000	NaN	NaN	11235000	NaN	NaN	NaN	NaN	NaN	3766000	NaN	NaN	11152000	NaN	NaN	NaN	NaN	NaN	10083000	NaN	NaN	NaN	NaN	NaN		+	135	1	0
CON__Q2HJF0	CON__Q2HJF0				6	2529700	NaN	NaN	2870800	NaN	NaN	NaN	NaN	NaN	1226000	NaN	NaN	NaN	NaN	NaN	22308000	NaN	NaN	13059000	NaN	NaN	6629500	NaN	NaN		+	136	1	0
CON__Q2KIF2	CON__Q2KIF2				9	31641000	NaN	NaN	30747000	NaN	NaN	23130000	NaN	NaN	28844000	NaN	NaN	64112000	NaN	NaN	107090000	NaN	NaN	92845000	NaN	NaN	50646000	NaN	NaN		+	137	1	0
CON__Q2KIG3	CON__Q2KIG3				5	5620800	NaN	NaN	5290600	NaN	NaN	NaN	NaN	NaN	3869000	NaN	NaN	NaN	NaN	NaN	NaN	NaN	NaN	3593700	NaN	NaN	NaN	NaN	NaN		+	138	1	0
CON__Q2KIH2	CON__Q2KIH2				2	2032400	NaN	NaN	NaN	NaN	NaN	5262500	NaN	NaN	NaN	NaN	NaN	22298000	NaN	NaN	NaN	NaN	NaN	NaN	NaN	NaN	NaN	NaN	NaN		+	139	1	0
CON__Q2KIS7	CON__Q2KIS7				3	1842100	NaN	NaN	3104200	NaN	NaN	1548700	NaN	NaN	NaN	NaN	NaN	40340000	NaN	NaN	31736000	NaN	NaN	13393000	NaN	NaN	27957000	NaN	NaN		+	140	1	0
CON__Q2KIT0	CON__Q2KIT0				2	NaN	NaN	NaN	NaN	NaN	NaN	NaN	NaN	NaN	NaN	NaN	NaN	27699000	NaN	NaN	25740000	NaN	NaN	8839800	NaN	NaN	22587000	NaN	NaN		+	141	1	0
CON__Q2KIU3	CON__Q2KIU3				2	NaN	NaN	NaN	1608200	NaN	NaN	NaN	NaN	NaN	1799600	NaN	NaN	3857400	NaN	NaN	2747500	NaN	NaN	NaN	NaN	NaN	NaN	NaN	NaN		+	142	1	0
CON__Q2KJC7	CON__Q2KJC7				3	1615200	NaN	NaN	3681900	NaN	NaN	2521300	NaN	NaN	2555700	NaN	NaN	NaN	NaN	NaN	NaN	NaN	NaN	7796400	NaN	NaN	NaN	NaN	NaN		+	143	1	0
CON__Q2KJF1	CON__Q2KJF1				18	319900000	NaN	NaN	767940000	NaN	NaN	540850000	NaN	NaN	509090000	NaN	NaN	3051700000	NaN	NaN	2343700000	NaN	NaN	2879800000	NaN	NaN	2138900000	NaN	NaN		+	144	1	0
CON__Q2M2I5	CON__Q2M2I5				3	NaN	NaN	NaN	NaN	NaN	NaN	NaN	NaN	NaN	NaN	NaN	NaN	NaN	NaN	NaN	NaN	NaN	NaN	NaN	NaN	NaN	NaN	NaN	NaN		+	145	0	0
CON__Q2UVX4	CON__Q2UVX4				61	395180000	NaN	NaN	403230000	NaN	NaN	466770000	NaN	NaN	340110000	NaN	NaN	1430800000	NaN	NaN	1083500000	NaN	NaN	1677400000	NaN	NaN	1359100000	NaN	NaN		+	146	1	0
CON__Q32PI4	CON__Q32PI4				4	16619000	NaN	NaN	16666000	NaN	NaN	9754400	NaN	NaN	21436000	NaN	NaN	37805000	NaN	NaN	47065000	NaN	NaN	16588000	NaN	NaN	14627000	NaN	NaN		+	147	1	0
CON__Q32PJ2	CON__Q32PJ2				10	3911000	NaN	NaN	4391000	NaN	NaN	9543000	NaN	NaN	13323000	NaN	NaN	99738000	NaN	NaN	99587000	NaN	NaN	32712000	NaN	NaN	31052000	NaN	NaN		+	148	1	0
CON__Q3KUS7	CON__Q3KUS7				14	21858000	NaN	NaN	43506000	NaN	NaN	90917000	NaN	NaN	58467000	NaN	NaN	112290000	NaN	NaN	86730000	NaN	NaN	187650000	NaN	NaN	101050000	NaN	NaN		+	149	1	0
CON__Q3MHH8;P00688	CON__Q3MHH8				8	11756000	NaN	NaN	10774000	NaN	NaN	1951300	NaN	NaN	5584800	NaN	NaN	30916000	NaN	NaN	9069800	NaN	NaN	10941000	NaN	NaN	21383000	NaN	NaN		+	150	1	0
CON__Q3MHN2	CON__Q3MHN2				6	15073000	NaN	NaN	12689000	NaN	NaN	9477700	NaN	NaN	14648000	NaN	NaN	30513000	NaN	NaN	18079000	NaN	NaN	6822500	NaN	NaN	5606700	NaN	NaN		+	151	1	0
CON__Q3MHN5	CON__Q3MHN5				13	182810000	NaN	NaN	191600000	NaN	NaN	232860000	NaN	NaN	203060000	NaN	NaN	460930000	NaN	NaN	356930000	NaN	NaN	NaN	NaN	NaN	NaN	NaN	NaN		+	152	1	0
CON__Q3SX09;CON__P02070;A8DUK4;P02089;P02088;P02104	CON__Q3SX09				12	346680000	NaN	NaN	153920000	NaN	NaN	390800000	NaN	NaN	437850000	NaN	NaN	1396600000	NaN	NaN	1176100000	NaN	NaN	1332500000	NaN	NaN	1124500000	NaN	NaN		+	153	1	0
CON__Q3SX14	CON__Q3SX14				14	18263000	NaN	NaN	10703000	NaN	NaN	13897000	NaN	NaN	14477000	NaN	NaN	31583000	NaN	NaN	25325000	NaN	NaN	32030000	NaN	NaN	30484000	NaN	NaN		+	154	1	0
CON__Q3SZ57	CON__Q3SZ57				23	1330400000	NaN	NaN	1251000000	NaN	NaN	1506600000	NaN	NaN	1706500000	NaN	NaN	4065100000	NaN	NaN	3990200000	NaN	NaN	3596200000	NaN	NaN	2908700000	NaN	NaN		+	155	1	0
CON__Q3SZH5	CON__Q3SZH5				14	79087000	NaN	NaN	58857000	NaN	NaN	90382000	NaN	NaN	28530000	NaN	NaN	703300000	NaN	NaN	570890000	NaN	NaN	529590000	NaN	NaN	468620000	NaN	NaN		+	156	1	0
CON__Q3SZR3	CON__Q3SZR3				14	520150000	9240700	12731000	453520000	10657000	10875000	441960000	8454100	11325000	338830000	6844300	10176000	5192100000	NaN	NaN	5786300000	52338000	80459000	4474600000	NaN	NaN	4827200000	NaN	NaN		+	157	1	0
CON__Q3SZV7	CON__Q3SZV7				7	92659000	NaN	NaN	76660000	NaN	NaN	97889000	NaN	NaN	83842000	NaN	NaN	290830000	NaN	NaN	221750000	NaN	NaN	207140000	NaN	NaN	228540000	NaN	NaN		+	158	1	0
CON__Q3T052;A6X935	CON__Q3T052				29	196110000	NaN	NaN	229400000	NaN	NaN	467890000	NaN	NaN	313740000	NaN	NaN	1014900000	NaN	NaN	812670000	NaN	NaN	1112300000	NaN	NaN	1172300000	NaN	NaN		+	159	1	0
CON__Q3Y5Z3	CON__Q3Y5Z3				5	57756000	NaN	NaN	118620000	NaN	NaN	67356000	NaN	NaN	55883000	NaN	NaN	625290000	NaN	NaN	463080000	NaN	NaN	506970000	NaN	NaN	400690000	NaN	NaN		+	160	1	0
CON__Q3ZBD7	CON__Q3ZBD7				9	NaN	NaN	NaN	NaN	NaN	NaN	NaN	NaN	NaN	NaN	NaN	NaN	NaN	NaN	NaN	NaN	NaN	NaN	NaN	NaN	NaN	NaN	NaN	NaN		+	161	0	0
CON__Q3ZBS7	CON__Q3ZBS7				10	18225000	NaN	NaN	67546000	NaN	NaN	93641000	NaN	NaN	66288000	NaN	NaN	416930000	NaN	NaN	349850000	NaN	NaN	451350000	NaN	NaN	360430000	NaN	NaN		+	162	1	0
CON__Q497I4;Q497I4	CON__Q497I4;Q497I4	Keratin, type I cuticular Ha5	Krt35	;Krt35	8	NaN	NaN	NaN	NaN	NaN	NaN	NaN	NaN	NaN	NaN	NaN	NaN	NaN	NaN	NaN	NaN	NaN	NaN	35927000	NaN	NaN	64203000	NaN	NaN		+	163	1	0
CON__Q58D62	CON__Q58D62				15	310240000	NaN	NaN	204010000	NaN	NaN	984030000	NaN	NaN	881590000	NaN	NaN	3082600000	NaN	NaN	2535700000	NaN	NaN	2077800000	NaN	NaN	2228400000	NaN	NaN		+	164	1	0
CON__Q5D862	CON__Q5D862				7	5848400	NaN	NaN	4736000	NaN	NaN	2875300	NaN	NaN	2334800	NaN	NaN	61496000	NaN	NaN	57200000	NaN	NaN	26099000	NaN	NaN	18229000	NaN	NaN		+	165	1	0
CON__Q6IFZ6;Q6IFZ6	CON__Q6IFZ6;Q6IFZ6	Keratin, type II cytoskeletal 1b	Krt77	;Krt77	6	NaN	NaN	NaN	NaN	NaN	NaN	NaN	NaN	NaN	NaN	NaN	NaN	NaN	NaN	NaN	NaN	NaN	NaN	NaN	NaN	NaN	NaN	NaN	NaN		+	166	0	0
CON__Q6KB66-1;CON__Q0VBK2;Q0VBK2	CON__Q6KB66-1				4	NaN	NaN	NaN	NaN	NaN	NaN	NaN	NaN	NaN	NaN	NaN	NaN	19686000	NaN	NaN	9299800	NaN	NaN	NaN	NaN	NaN	NaN	NaN	NaN		+	167	1	0
CON__Q6NT21;CON__O43790;CON__P78385;CON__Q14533	CON__Q6NT21;CON__O43790;CON__P78385;CON__Q14533			;;;	13	NaN	NaN	NaN	NaN	NaN	NaN	NaN	NaN	NaN	NaN	NaN	NaN	NaN	NaN	NaN	NaN	NaN	NaN	1248600000	NaN	NaN	1464500000	NaN	NaN		+	168	1	0
CON__Q6T181	CON__Q6T181				3	2799400	NaN	NaN	NaN	NaN	NaN	NaN	NaN	NaN	NaN	NaN	NaN	12631000	NaN	NaN	14452000	NaN	NaN	10218000	NaN	NaN	5300900	NaN	NaN		+	169	1	0
CON__Q8N1N4-2;CON__Q7RTT2	CON__Q8N1N4-2;CON__Q7RTT2			;	10	6255300	NaN	NaN	6044900	NaN	NaN	1309900	NaN	NaN	1222200	NaN	NaN	159160000	NaN	NaN	127850000	NaN	NaN	6726200	NaN	NaN	4861700	NaN	NaN		+	170	1	0
CON__Q7Z3Y8	CON__Q7Z3Y8				4	NaN	NaN	NaN	NaN	NaN	NaN	4390000	NaN	NaN	4037500	NaN	NaN	NaN	NaN	NaN	NaN	NaN	NaN	NaN	NaN	NaN	NaN	NaN	NaN		+	171	1	0
CON__Q7Z794	CON__Q7Z794				6	2373400	NaN	NaN	NaN	NaN	NaN	NaN	NaN	NaN	NaN	NaN	NaN	NaN	NaN	NaN	NaN	NaN	NaN	NaN	NaN	NaN	NaN	NaN	NaN		+	172	0	0
CON__Q86YZ3	CON__Q86YZ3				15	7920400	NaN	NaN	8845400	NaN	NaN	NaN	NaN	NaN	NaN	NaN	NaN	921100000	NaN	NaN	942490000	NaN	NaN	18415000	NaN	NaN	21197000	NaN	NaN		+	173	1	0
CON__Q92764	CON__Q92764				5	NaN	NaN	NaN	NaN	NaN	NaN	NaN	NaN	NaN	NaN	NaN	NaN	NaN	NaN	NaN	NaN	NaN	NaN	NaN	NaN	NaN	NaN	NaN	NaN		+	174	0	0
CON__Q95121	CON__Q95121				14	47645000	NaN	NaN	60132000	NaN	NaN	45128000	NaN	NaN	36840000	NaN	NaN	98214000	NaN	NaN	87093000	NaN	NaN	99673000	NaN	NaN	86408000	NaN	NaN		+	175	1	0
CON__Q95M17	CON__Q95M17				4	1366000	NaN	NaN	NaN	NaN	NaN	NaN	NaN	NaN	4152700	NaN	NaN	NaN	NaN	NaN	9476200	NaN	NaN	19180000	NaN	NaN	NaN	NaN	NaN		+	176	1	0
CON__Q9N2I2	CON__Q9N2I2				9	32773000	NaN	NaN	43700000	NaN	NaN	19180000	NaN	NaN	36169000	NaN	NaN	130850000	NaN	NaN	120240000	NaN	NaN	135170000	NaN	NaN	122290000	NaN	NaN		+	177	1	0
CON__Q9NSB4;Q99M74	CON__Q9NSB4;Q99M74	Keratin, type II cuticular Hb2	Krt82	;Krt82	4	NaN	NaN	NaN	NaN	NaN	NaN	NaN	NaN	NaN	NaN	NaN	NaN	29974000	29419000	47928000	NaN	NaN	NaN	333750000	NaN	NaN	328860000	NaN	NaN		+	178	1	0
CON__Q9TRI1;Q61703	CON__Q9TRI1				24	309440000	NaN	NaN	308860000	NaN	NaN	496900000	NaN	NaN	444000000	NaN	NaN	782650000	NaN	NaN	716410000	NaN	NaN	985560000	NaN	NaN	848380000	NaN	NaN		+	179	1	0
CON__Q9TT36	CON__Q9TT36				8	33902000	NaN	NaN	8775700	NaN	NaN	43039000	NaN	NaN	23115000	NaN	NaN	105990000	NaN	NaN	121770000	NaN	NaN	121420000	NaN	NaN	87610000	NaN	NaN		+	180	1	0
CON__Q9TTE1	CON__Q9TTE1				13	NaN	NaN	NaN	NaN	NaN	NaN	1950700	NaN	NaN	14299000	NaN	NaN	457330000	NaN	NaN	46332000	NaN	NaN	11618000	NaN	NaN	2711300	NaN	NaN		+	181	1	0
CON__REFSEQ:XP_001252647	CON__REFSEQ:XP_001252647				17	1136900000	NaN	NaN	1130400000	NaN	NaN	1041500000	NaN	NaN	935690000	NaN	NaN	2983500000	NaN	NaN	2460800000	NaN	NaN	2610900000	NaN	NaN	1983200000	NaN	NaN		+	182	1	0
CON__REFSEQ:XP_585019;O89020	CON__REFSEQ:XP_585019				9	40646000	NaN	NaN	39408000	NaN	NaN	29873000	NaN	NaN	23810000	NaN	NaN	117910000	NaN	NaN	109940000	NaN	NaN	92144000	NaN	NaN	106710000	NaN	NaN		+	183	1	0
CON__REFSEQ:XP_986630;Q61897	CON__REFSEQ:XP_986630;Q61897	Keratin, type I cuticular Ha3-II	Krt33b	;Krt33b	8	NaN	NaN	NaN	NaN	NaN	NaN	NaN	NaN	NaN	NaN	NaN	NaN	NaN	NaN	NaN	NaN	NaN	NaN	177120000	NaN	NaN	146610000	NaN	NaN		+	184	1	0
D3YUB6	D3YUB6	BTB/POZ domain-containing protein 8	Btbd8	Btbd8	1	NaN	NaN	NaN	NaN	NaN	NaN	NaN	NaN	NaN	61648000	NaN	NaN	NaN	NaN	NaN	NaN	NaN	NaN	NaN	NaN	NaN	NaN	NaN	NaN			185	0	0
D3YYI8;O09106;P70288	D3YYI8;O09106;P70288	Histone deacetylase;Histone deacetylase 1;Histone deacetylase 2	Gm10093;Hdac1;Hdac2	Gm10093;Hdac1;Hdac2	2	NaN	NaN	NaN	NaN	NaN	NaN	NaN	NaN	NaN	NaN	NaN	NaN	NaN	NaN	NaN	NaN	NaN	NaN	NaN	5766800	NaN	65982000	64342000	121350000			186	1	0
D3YZF7	D3YZF7	V-set and immunoglobulin domain-containing protein 10-like	Vsig10l	Vsig10l	1	NaN	NaN	NaN	NaN	NaN	NaN	NaN	NaN	NaN	NaN	NaN	NaN	NaN	NaN	NaN	NaN	NaN	NaN	NaN	NaN	NaN	NaN	NaN	NaN			187	0	0
D3Z2H9;P58771;CON__Q3SX28;P58774	D3Z2H9		Tpm3-rs7	Tpm3-rs7	14	25700000	38271000	21730000	40869000	23753000	23074000	51321000	41476000	48061000	49019000	38173000	46922000	115310000	102660000	121960000	112440000	56591000	103810000	325200000	285290000	548930000	238500000	226640000	399880000			188	1	0
D3Z420	D3Z420		Fam186b	Fam186b	1	NaN	NaN	NaN	NaN	NaN	NaN	NaN	NaN	NaN	NaN	NaN	NaN	NaN	NaN	NaN	NaN	NaN	NaN	NaN	NaN	NaN	NaN	NaN	NaN			189	0	0
D3Z4Z0	D3Z4Z0		Tada2b	Tada2b	1	20191000	NaN	NaN	20421000	NaN	NaN	8312600	NaN	NaN	6944100	NaN	NaN	402350000	NaN	NaN	301040000	NaN	NaN	158970000	NaN	NaN	136880000	NaN	NaN			190	0	0
D3Z6Q9	D3Z6Q9	Bridging integrator 2	Bin2	Bin2	1	NaN	NaN	NaN	NaN	NaN	NaN	NaN	NaN	NaN	NaN	NaN	NaN	NaN	NaN	NaN	NaN	NaN	NaN	NaN	NaN	1793300	NaN	NaN	NaN			191	0	0
E0CZ22	E0CZ22		Mroh1	Mroh1	1	NaN	NaN	NaN	NaN	NaN	NaN	NaN	NaN	NaN	NaN	NaN	NaN	NaN	NaN	NaN	NaN	NaN	NaN	23263000	18584000	45012000	NaN	NaN	NaN			192	0	0
E2JF22	E2JF22	Piezo-type mechanosensitive ion channel component 1	Piezo1	Piezo1	1	NaN	NaN	NaN	NaN	NaN	NaN	NaN	NaN	NaN	NaN	NaN	NaN	NaN	NaN	NaN	NaN	NaN	NaN	NaN	NaN	NaN	NaN	NaN	NaN			193	0	0
E9PV48;Q64345	E9PV48;Q64345	Interferon-induced protein with tetratricopeptide repeats 3	I830012O16Rik;Ifit3	Ifit3b;Ifit3	4	NaN	NaN	1414600	NaN	NaN	NaN	NaN	NaN	7839000	NaN	NaN	5722300	NaN	NaN	NaN	NaN	NaN	NaN	NaN	NaN	NaN	NaN	NaN	4069000			194	1	0
E9PVB3	E9PVB3	Coiled-coil domain-containing protein 175	Ccdc175	Ccdc175	1	NaN	NaN	NaN	NaN	NaN	NaN	NaN	NaN	NaN	NaN	NaN	NaN	6755800	7226000	20270000	6606500	8096900	21926000	10430000	12306000	40611000	6959900	9606300	33925000			195	1	0
E9PVG4	E9PVG4		Crisp4	Crisp4	1	NaN	NaN	NaN	NaN	NaN	NaN	NaN	NaN	NaN	NaN	NaN	NaN	NaN	NaN	NaN	NaN	NaN	NaN	NaN	NaN	NaN	NaN	NaN	NaN			196	0	0
E9PVX6	E9PVX6		Mki67	Mki67	1	NaN	NaN	NaN	NaN	NaN	NaN	NaN	NaN	NaN	NaN	NaN	NaN	NaN	NaN	NaN	NaN	NaN	NaN	NaN	NaN	NaN	NaN	NaN	NaN			197	0	0
E9PWQ3	E9PWQ3		Col6a3	Col6a3	1	NaN	NaN	NaN	NaN	NaN	NaN	NaN	NaN	NaN	NaN	NaN	NaN	NaN	NaN	NaN	NaN	NaN	NaN	NaN	NaN	NaN	NaN	NaN	NaN			198	0	0
E9PX14	E9PX14		Ccdc152	Ccdc152	1	NaN	NaN	NaN	NaN	NaN	NaN	NaN	NaN	NaN	NaN	NaN	NaN	NaN	NaN	NaN	NaN	NaN	NaN	NaN	NaN	NaN	NaN	NaN	NaN			199	0	0
E9PX96	E9PX96		Sva	Sva	1	NaN	NaN	NaN	NaN	NaN	NaN	NaN	NaN	NaN	NaN	NaN	NaN	NaN	NaN	NaN	NaN	NaN	NaN	NaN	NaN	NaN	NaN	NaN	NaN			200	0	0
E9PY39;Q9CZY3;Q9D2M8	E9PY39;Q9CZY3;Q9D2M8	Ubiquitin-conjugating enzyme E2 variant 1;Ubiquitin-conjugating enzyme E2 variant 2	Gm20431;Ube2v1;Ube2v2	Gm20431;Ube2v1;Ube2v2	5	9095900	6470700	7367700	10502000	6284400	7488400	7959600	6377400	6623000	5592300	4589900	5273300	56907000	26578000	50097000	54759000	24354000	38531000	38702000	11278000	38153000	28808000	15581000	45343000			201	1	0
E9PY43	E9PY43		Erich1	Erich1	1	NaN	NaN	NaN	NaN	NaN	NaN	NaN	NaN	NaN	NaN	NaN	NaN	NaN	NaN	NaN	NaN	NaN	NaN	NaN	NaN	NaN	NaN	NaN	NaN			202	0	0
E9PY92	E9PY92		Vmn2r106	Vmn2r106	1	NaN	NaN	NaN	NaN	NaN	NaN	NaN	NaN	NaN	NaN	NaN	NaN	NaN	NaN	NaN	NaN	NaN	NaN	NaN	NaN	NaN	NaN	NaN	NaN			203	0	0
E9PYL9;Q9CXW4;E9PZB3	E9PYL9;Q9CXW4;E9PZB3	60S ribosomal protein L11	Gm10036;Rpl11;Gm5093	Gm10036;Rpl11;Gm5093	4	2128200	NaN	NaN	3311500	NaN	2607900	NaN	NaN	1299800	NaN	NaN	NaN	NaN	NaN	57150000	15495000	14819000	66379000	15935000	16085000	52432000	7761300	6830200	113520000			204	1	0
E9PZF0;Q01768	E9PZF0;Q01768	Nucleoside diphosphate kinase;Nucleoside diphosphate kinase B	Gm20390;Nme2	Gm20390;Nme2	15	99862000	97950000	96503000	99077000	102890000	109100000	84923000	67180000	93749000	103250000	85036000	97134000	829810000	743190000	1519000000	769950000	614690000	1292500000	852930000	679610000	1652200000	855120000	596710000	1255800000			205	1	0
E9Q264	E9Q264		Myh15	Myh15	1	NaN	NaN	NaN	NaN	NaN	NaN	NaN	NaN	NaN	NaN	NaN	NaN	NaN	NaN	NaN	NaN	NaN	NaN	NaN	NaN	NaN	NaN	NaN	NaN			206	0	0
[truncated: 1,543 more rows]

## Sheet: Sheet3ML
Table 1.
			TEXT	TEXT
	Worksheet copy of Sheet2
[truncated: 1,498 more rows]
[truncated: 83 more columns]

## Sheet: Sheet3HL
Table 1.
			TEXT	TEXT
[truncated: 1,499 more rows]
[truncated: 83 more columns]

## Sheet: Sheet3HM
Table 1.
[truncated: 1,500 more rows]
[truncated: 83 more columns]

## Sheet: Sheet4
Table 1.
[truncated: 930 more rows]
[truncated: 15 more columns]
