# Supplementary material for: LPS Tolerance Inhibits Cellular Respiration and Induces Global Changes in the Macrophage Secretome
Source: Biomolecules. 2021 Jan 27;11(2):164. doi: 10.3390/biom11020164 (PMC7918892; doi:10.3390/biom11020164)
Supplement: Supplementary file 1 [file biomolecules-11-00164-s001.zip › Supplementary Table S2.xlsx]

## Sheet: LR v Con
© 2000-2021 QIAGEN. All rights reserved.
Categories	Diseases or Functions Annotation	p-value	Predicted Activation State	Activation z-score	Molecules	# Molecules
Metabolic Disease,Organismal Injury and Abnormalities	Abnormal metabolism	8.42e-08		0.849	APOB,FN1,HLA-E,IL1RN,LRP1,Pzp,SCP2,SERPINE1,TNF,VCL	10
Organismal Development	Abnormal morphology of body cavity	1.74e-07			BCAS3,Ccl2,FN1,GSN,HEXB,ICAM1,KRT36,LIF,OSM,PDGFB,PPP5C,Pzp,SCP2,SDC4,SERPINE1,TMPO,TNF,VCL	18
Cardiovascular Disease,Cardiovascular System Development and Function,Organ Morphology,Organismal Development,Organismal Injury and Abnormalities	Abnormal morphology of heart	8.8e-06			BCAS3,Ccl2,FN1,GSN,LIF,OSM,PDGFB,SERPINE1,TMPO,TNF,VCL	11
Cardiovascular Disease,Cardiovascular System Development and Function,Organ Morphology,Organismal Development,Organismal Injury and Abnormalities	Abnormal morphology of left ventricle	2.83e-06			Ccl2,PDGFB,SERPINE1,TNF,VCL	5
Immunological Disease	Abnormal quantity of cytokine	8.96e-08			Ccl2,ICAM1,PLAUR,Pzp,SERPINE1,TNF	6
Cardiovascular Disease,Organismal Injury and Abnormalities	Abnormality of left ventricle	4.54e-07		-0.412	APOB,Ccl2,ICAM1,PDGFB,SERPINC1,SERPINE1,TNF,VCL	8
Carbohydrate Metabolism	Accumulation of carbohydrate	1.65e-06		1.523	CCL22,CXCL10,HEXB,ICAM1,PDGFB,TNF	6
Hematological System Development and Function,Hypersensitivity Response,Immune Cell Trafficking,Inflammatory Response,Tissue Development	Accumulation of eosinophils	9.93e-07		0.856	CXCL10,IL1RN,OSM,TNF	4
Tissue Development	Accumulation of extracellular matrix	4.5e-06			FN1,OSM,SERPINE1	3
Hematological System Development and Function,Immune Cell Trafficking,Inflammatory Response,Tissue Development	Accumulation of granulocytes	3.09e-07		1.205	Ccl2,CXCL10,CXCL3,IL1RN,OSM,TNF	6
Hematological System Development and Function,Immune Cell Trafficking,Inflammatory Response,Tissue Development	Accumulation of leukocytes	5.19e-08	Increased	2.171	Ccl2,CCL22,CXCL10,CXCL3,ICAM1,IL1RN,OSM,SERPINC1,TNF	9
Lipid Metabolism,Molecular Transport,Small Molecule Biochemistry	Accumulation of lipid	9.04e-11	Increased	2.227	APOB,Ccl2,CCL22,FN1,HEXB,ICAM1,IL1RN,LRP1,PDGFB,PPP5C,SCP2,TNF	12
Hematological System Development and Function,Immune Cell Trafficking,Inflammatory Response,Tissue Development	Accumulation of lymphocytes	1.71e-06	Increased	2.391	Ccl2,CCL22,CXCL10,CXCL3,ICAM1,TNF	6
Hematological System Development and Function,Immune Cell Trafficking,Inflammatory Response,Tissue Development	Accumulation of neutrophils	1.35e-06		0.895	Ccl2,CXCL10,CXCL3,IL1RN,TNF	5
Carbohydrate Metabolism,Lipid Metabolism,Molecular Transport,Small Molecule Biochemistry	Accumulation of phosphatidylinositol-3,4,5-triphosphate	1.61e-05			CCL22,PDGFB,TNF	3
Carbohydrate Metabolism,Lipid Metabolism,Molecular Transport,Small Molecule Biochemistry	Accumulation of phosphoinositide	1.84e-06			CCL22,ICAM1,PDGFB,TNF	4
Hematological System Development and Function,Immune Cell Trafficking,Inflammatory Response,Tissue Development	Accumulation of T lymphocytes	8.46e-06	Increased	2.183	Ccl2,CCL22,CXCL10,CXCL3,TNF	5
Cell-To-Cell Signaling and Interaction,Hematological System Development and Function,Immune Cell Trafficking,Inflammatory Response	Activation of antigen presenting cells	7.18e-11	Increased	2.143	ANXA2,Ccl2,CCL22,CCL4,CXCL10,FN1,HLA-A,ICAM1,IL1RN,LRP1,OSM,TNF	12
Cell-To-Cell Signaling and Interaction,Hematological System Development and Function	Activation of blood cells	5.29e-10		1.658	ANXA2,Ccl2,CCL22,CCL4,CXCL10,CXCL3,FN1,GSN,HLA-A,HLA-E,ICAM1,IL1RN,LRP1,OSM,PDGFB,TNF	16
Cell-To-Cell Signaling and Interaction	Activation of cells	6.98e-12		1.785	ANXA2,APOB,Ccl2,CCL22,CCL4,CXCL10,CXCL3,FN1,GSN,HLA-A,HLA-E,ICAM1,IL1RN,LIF,LRP1,OSM,PDGFB,PLAUR,SERPINE1,TNF	20
Cell-To-Cell Signaling and Interaction	Activation of connective tissue cells	1.46e-07		0.781	APOB,Ccl2,FN1,IL1RN,OSM,PDGFB,TNF	7
Cell-To-Cell Signaling and Interaction,Hematological System Development and Function,Immune Cell Trafficking,Inflammatory Response	Activation of cytotoxic T cells	5.76e-06	Increased	2	CCL22,CCL4,HLA-A,TNF	4
Cardiovascular System Development and Function,Cell-To-Cell Signaling and Interaction	Activation of endothelial cells	1.64e-05			CXCL10,IL1RN,PLAUR,TNF	4
Cell-To-Cell Signaling and Interaction,Connective Tissue Development and Function	Activation of fibroblasts	2.28e-09		1.94	APOB,Ccl2,FN1,OSM,PDGFB,TNF	6
Cell-To-Cell Signaling and Interaction,Hematological System Development and Function,Immune Cell Trafficking,Inflammatory Response	Activation of leukocytes	1.15e-08		1.878	ANXA2,Ccl2,CCL22,CCL4,CXCL10,CXCL3,FN1,HLA-A,HLA-E,ICAM1,IL1RN,LRP1,OSM,TNF	14
Cell-To-Cell Signaling and Interaction,Hematological System Development and Function,Immune Cell Trafficking,Inflammatory Response	Activation of lymphocytes	6.22e-08		1.196	Ccl2,CCL22,CCL4,CXCL10,FN1,HLA-A,HLA-E,ICAM1,IL1RN,OSM,TNF	11
Cell-To-Cell Signaling and Interaction,Hematological System Development and Function,Immune Cell Trafficking,Inflammatory Response	Activation of macrophages	4.27e-11	Increased	2.12	ANXA2,Ccl2,CCL22,CCL4,CXCL10,FN1,HLA-A,ICAM1,IL1RN,LRP1,TNF	11
Cell-To-Cell Signaling and Interaction,Hematological System Development and Function,Immune Cell Trafficking,Inflammatory Response,Nervous System Development and Function	Activation of microglia	9.58e-09		1.342	ANXA2,Ccl2,CXCL10,FN1,IL1RN,LRP1,TNF	7
Cell-To-Cell Signaling and Interaction,Skeletal and Muscular System Development and Function	Activation of muscle cells	3.39e-06			APOB,Ccl2,PDGFB,TNF	4
Cell-To-Cell Signaling and Interaction,Hematological System Development and Function	Activation of myeloid cells	1.8e-10	Increased	2.19	ANXA2,Ccl2,CCL22,CCL4,CXCL10,CXCL3,FN1,HLA-A,ICAM1,IL1RN,LRP1,TNF	12
Cell-To-Cell Signaling and Interaction,Connective Tissue Development and Function,Skeletal and Muscular System Development and Function	Activation of myofibroblasts	2.31e-06			APOB,Ccl2,PDGFB	3
Cell-To-Cell Signaling and Interaction,Nervous System Development and Function	Activation of neuroglia	9.7e-11		1.294	ANXA2,Ccl2,CCL22,CXCL10,FN1,IL1RN,LRP1,SERPINE1,TNF	9
Cell-To-Cell Signaling and Interaction,Hematological System Development and Function,Immune Cell Trafficking,Inflammatory Response	Activation of neutrophils	1e-07		1.172	CCL22,CCL4,CXCL3,FN1,IL1RN,TNF	6
Cell-To-Cell Signaling and Interaction,Hematological System Development and Function,Immune Cell Trafficking,Inflammatory Response	Activation of peritoneal macrophages	1.41e-05			CCL22,FN1,TNF	3
Cell-To-Cell Signaling and Interaction,Hematological System Development and Function,Immune Cell Trafficking,Inflammatory Response	Activation of phagocytes	3.31e-11	Increased	2.359	ANXA2,Ccl2,CCL22,CCL4,CXCL10,CXCL3,FN1,HLA-A,ICAM1,IL1RN,LRP1,OSM,TNF	13
Cell-To-Cell Signaling and Interaction,Hematological System Development and Function,Immune Cell Trafficking,Inflammatory Response	Activation of T lymphocytes	5.19e-07		1.797	Ccl2,CCL22,CCL4,CXCL10,FN1,HLA-A,ICAM1,OSM,TNF	9
Gastrointestinal Disease,Inflammatory Disease,Inflammatory Response,Organismal Injury and Abnormalities	Acute colitis	6.62e-06			Ccl2,CXCL10,CXCL3,TNF	4
Inflammatory Response	Acute inflammation	4.3e-06		-1.067	ICAM1,IL1RN,LIF,SERPINE1	4
Inflammatory Disease,Inflammatory Response,Organismal Injury and Abnormalities,Renal and Urological Disease	Acute phase crescentic glomerulonephritis	1.1e-09			Ccl2,CCL22,CCL4,ICAM1	4
Inflammatory Response	Acute phase reaction	7.76e-06			LIF,OSM,TNF	3
Inflammatory Disease,Organismal Injury and Abnormalities,Respiratory Disease	Acute respiratory distress syndrome	7.04e-06			CXCL10,ICAM1,SERPINC1,SERPINE1,TNF	5
Cell-To-Cell Signaling and Interaction	Adhesion of breast cancer cell lines	9.16e-07		0.631	FN1,ICAM1,PLAUR,SERPINE1,TNF	5
Cell-To-Cell Signaling and Interaction	Adhesion of colorectal cancer cell lines	7.08e-06		1.067	CXCL10,FN1,ICAM1,TNF	4
Cell-To-Cell Signaling and Interaction	Adhesion of connective tissue cells	6.06e-09		0.176	ANXA2,FN1,ICAM1,LRP1,PLAUR,SDC4,TNF,VCL	8
Cell-To-Cell Signaling and Interaction,Embryonic Development	Adhesion of embryonic cell lines	1.77e-07			FN1,ICAM1,LRP1,PLAUR,SDC4	5
Cell-To-Cell Signaling and Interaction,Embryonic Development	Adhesion of embryonic cells	2.44e-08		0.718	FN1,ICAM1,LRP1,PLAUR,SDC4,TNF	6
Cardiovascular System Development and Function,Cell-To-Cell Signaling and Interaction	Adhesion of endothelial cells	2.42e-06	Increased	2.131	CCL4,FN1,ICAM1,NAGA,PLAUR,TNF	6
Cell-To-Cell Signaling and Interaction,Hair and Skin Development and Function	Adhesion of epithelial cell lines	3.13e-06		0.831	FN1,ICAM1,LRP1,PLAUR	4
Cell-To-Cell Signaling and Interaction	Adhesion of epithelial cells	9.41e-06		1.173	FN1,ICAM1,LRP1,PLAUR,TNF	5
Cell-To-Cell Signaling and Interaction,Connective Tissue Development and Function	Adhesion of fibroblasts	1.37e-07			FN1,ICAM1,PLAUR,TNF,VCL	5
Cell-To-Cell Signaling and Interaction	Adhesion of hematopoietic cell lines	2.02e-06		1.199	FN1,PLAUR,SDC4,TNF	4
Cell-To-Cell Signaling and Interaction,Hematological System Development and Function,Immune Cell Trafficking	Adhesion of immune cells	8.21e-13	Increased	2.022	Ccl2,CCL22,CCL4,CXCL10,CXCL3,FN1,ICAM1,LIF,LRP1,OSM,PLAUR,SDC4,SERPINE1,TNF	14
Cell-To-Cell Signaling and Interaction,Renal and Urological System Development and Function	Adhesion of kidney cell lines	5.76e-06			FN1,ICAM1,LRP1,PLAUR	4
Cell-To-Cell Signaling and Interaction,Renal and Urological System Development and Function	Adhesion of kidney cells	1.15e-06		1.195	FN1,ICAM1,LRP1,PLAUR,TNF	5
Cell-To-Cell Signaling and Interaction	Adhesion of leukemia cell lines	4.2e-06		1.18	CCL4,FN1,ICAM1,PLAUR,TNF	5
Cell-To-Cell Signaling and Interaction	Adhesion of lymphatic system cells	8.57e-10		1.666	ANXA2,CCL22,CCL4,FN1,ICAM1,LIF,OSM,TNF	8
Cell-To-Cell Signaling and Interaction,Hematological System Development and Function,Immune Cell Trafficking	Adhesion of lymphocytes	1.93e-08		1.997	CCL22,CCL4,FN1,ICAM1,LIF,OSM,TNF	7
Cell-To-Cell Signaling and Interaction	Adhesion of lymphoma cell lines	9.17e-06			Ccl2,FN1,ICAM1,TNF	4
Cell-To-Cell Signaling and Interaction,Hematological System Development and Function,Immune Cell Trafficking	Adhesion of mononuclear leukocytes	3.24e-09	Increased	2.551	CCL22,CCL4,FN1,ICAM1,LIF,OSM,PLAUR,TNF	8
Cell-To-Cell Signaling and Interaction	Adhesion of muscle cells	1.06e-05			FN1,PLAUR,SERPINE1	3
Cell-To-Cell Signaling and Interaction	Adhesion of myeloid cells	4.08e-06		0.779	CXCL3,FN1,ICAM1,PLAUR,SERPINE1,TNF	6
Cell-To-Cell Signaling and Interaction,Hematological System Development and Function,Immune Cell Trafficking,Inflammatory Response	Adhesion of neutrophils	3.39e-06			CXCL3,FN1,ICAM1,PLAUR,TNF	5
Cell-To-Cell Signaling and Interaction,Hematological System Development and Function,Immune Cell Trafficking,Inflammatory Response	Adhesion of phagocytes	2.2e-06		0.772	CXCL3,FN1,ICAM1,PLAUR,SERPINE1,TNF	6
Cell-mediated Immune Response,Cell-To-Cell Signaling and Interaction,Cellular Movement,Hematological System Development and Function,Immune Cell Trafficking	Adhesion of T lymphocytes	4.38e-06		1.545	CCL22,CCL4,FN1,ICAM1,TNF	5
Cell-To-Cell Signaling and Interaction	Adhesion of tumor cell lines	1.43e-09		0.872	ANXA2,Ccl2,CCL4,CXCL10,FN1,ICAM1,LIF,PLAUR,SERPINE1,TNF,VCL	11
Cancer,Organismal Injury and Abnormalities	Advanced malignant solid tumor	1.74e-05		-1.225	ANXA2,FN1,HLA-E,ICAM1,IL1RN,LRP1,PLAUR,PSMD2,SERPINC1,SERPINE1,TNF	11
Cell-To-Cell Signaling and Interaction,Hematological System Development and Function	Aggregation of blood cells	4.21e-06	Increased	2.412	CCL22,CXCL10,GSN,ICAM1,SERPINC1,TNF,VCL	7
Cell-To-Cell Signaling and Interaction	Aggregation of cells	4.32e-06	Increased	2.091	CCL22,CXCL10,FN1,GSN,ICAM1,SERPINC1,TNF,VCL	8
Inflammatory Disease,Respiratory Disease	Airway hyperresponsiveness	1.32e-05		1.131	Ccl2,CCL22,IL1RN,OSM,TNF	5
Immunological Disease	Allergy	2.91e-06		0.684	CCL22,CCL4,GSN,HLA-E,ICAM1,IL1RN,OSM,TNF,VCL	9
Metabolic Disease,Organismal Injury and Abnormalities	Amyloidosis	1.35e-05			CCL4,CXCL10,GSN,ICAM1,LRP1,PSMD2,SCP2,SERPINC1,SERPINE1,TNF	10
Cardiovascular Disease	Aneurysm	3.86e-06			CXCL10,IL1RN,LRP1,PDGFB,TMPO	5
Cancer,Organismal Injury and Abnormalities	Angiogenesis of tumor	3.79e-08		0.808	ANXA2,IL1RN,LRP1,PDGFB,SERPINC1,SERPINE1,TNF	7
Infectious Diseases	Anthrax	3.66e-06			CXCL10,IL1RN,TNF	3
Cell Death and Survival	Apoptosis	2.79e-06		0.675	ANXA2,Ccl2,CCL4,CXCL10,DPP7,FN1,GSN,HEXB,IL1RN,LIF,LRP1,OSM,PDGFB,PLAUR,PPP5C,PRSS1,SCP2,SDC4,SERPINC1,SERPINE1,TNF,VCL,YARS1	23
Cell Death and Survival	Apoptosis of endometrial cancer cell lines	6.54e-06			LIF,OSM,TNF	3
Cell Death and Survival,Gastrointestinal Disease,Hepatic System Disease,Organismal Injury and Abnormalities	Apoptosis of liver cells	2.81e-06		1.109	CCL4,CXCL10,GSN,OSM,PDGFB,TNF	6
Inflammatory Disease,Inflammatory Response,Organismal Injury and Abnormalities,Respiratory Disease	Asthma	1.43e-05			Ccl2,CXCL10,FN1,ICAM1,IL1RN,OSM,TNF	7
Cardiovascular Disease,Organismal Injury and Abnormalities	Atherosclerosis	4.89e-09		0.588	APOB,Ccl2,CXCL10,FN1,ICAM1,LRP1,PLAUR,SCP2,SDC4,SERPINC1,SERPINE1,TNF	12
Cardiovascular Disease,Organismal Injury and Abnormalities	Atherosclerotic lesion	1.79e-07		0.52	APOB,Ccl2,CXCL10,FN1,ICAM1,SDC4,SERPINE1	7
Cardiovascular System Development and Function,Cell-To-Cell Signaling and Interaction	Attachment of endothelial cells	9.11e-06			FN1,ICAM1,TNF	3
Cell-To-Cell Signaling and Interaction,Cellular Movement,Immune Cell Trafficking	Attraction of antigen presenting cells	3.61e-07		1.969	CCL22,CCL4,CXCL10,TNF	4
Cell-To-Cell Signaling and Interaction,Cellular Movement,Immune Cell Trafficking	Attraction of macrophages	2.31e-06			CCL4,CXCL10,TNF	3
Cell-To-Cell Signaling and Interaction,Cellular Movement,Hematological System Development and Function,Immune Cell Trafficking	Attraction of monocytes	5.99e-08		1.98	Ccl2,CCL4,CXCL10,TNF	4
Cell-To-Cell Signaling and Interaction,Cellular Movement,Immune Cell Trafficking	Attraction of mononuclear leukocytes	2.7e-08	Increased	2.214	Ccl2,CCL22,CCL4,CXCL10,TNF	5
Cell-To-Cell Signaling and Interaction,Cellular Movement,Hematological System Development and Function,Immune Cell Trafficking	Attraction of neutrophils	1.94e-07		1.938	CCL4,CXCL10,CXCL3,TNF	4
Cell-To-Cell Signaling and Interaction,Cellular Movement,Hematological System Development and Function,Immune Cell Trafficking	Attraction of T lymphocytes	4.16e-07		1.953	CCL22,CCL4,CXCL10,TNF	4
Gastrointestinal Disease,Organismal Injury and Abnormalities	Benign oral disorder	2.15e-08			Ccl2,CCL22,CCL4,CXCL10,CXCL3,FN1,HLA-A,IL1RN,LIF,OSM,PLAUR,TNF	12
Organismal Injury and Abnormalities,Reproductive System Disease	Benign pelvic disease	6.58e-06			ANXA2,CCL22,CCL4,CXCL10,FN1,ICAM1,LIF,PLAUR,SERPINC1,TNF	10
Cell-To-Cell Signaling and Interaction,Hematological System Development and Function,Immune Cell Trafficking	Binding of antigen presenting cells	2.58e-06		0.246	CXCL3,ICAM1,LRP1,SERPINE1,TNF	5
Cell-To-Cell Signaling and Interaction,Hematological System Development and Function,Immune Cell Trafficking,Inflammatory Response	Binding of bone marrow-derived macrophages	7.76e-06			CXCL3,SERPINE1,TNF	3
Carbohydrate Metabolism	Binding of carbohydrate	6e-08		0.776	ANXA2,CXCL10,FN1,GUSB,OSM,TNF	6
Cell-To-Cell Signaling and Interaction	Binding of connective tissue cells	4.95e-10		-1.036	ANXA2,FN1,GSN,ICAM1,LRP1,PLAUR,SDC4,TNF,VCL	9
Cell-To-Cell Signaling and Interaction,Embryonic Development	Binding of embryonic cell lines	3.21e-08		0.348	ANXA2,FN1,ICAM1,LRP1,PLAUR,SDC4	6
Cardiovascular System Development and Function,Cell-To-Cell Signaling and Interaction	Binding of endothelial cells	4.57e-08		0.782	ANXA2,CCL4,FN1,ICAM1,NAGA,PLAUR,SERPINE1,TNF	8
Cell-To-Cell Signaling and Interaction,Hair and Skin Development and Function	Binding of epithelial cell lines	1.08e-08		0.841	ANXA2,FN1,ICAM1,LRP1,PLAUR,SDC4	6
Cell-To-Cell Signaling and Interaction,Connective Tissue Development and Function	Binding of fibroblast cell lines	4.76e-06			FN1,ICAM1,PLAUR,SDC4,VCL	5
Cell-To-Cell Signaling and Interaction,Connective Tissue Development and Function	Binding of fibroblasts	1.94e-10		-1.441	FN1,GSN,ICAM1,LRP1,PLAUR,TNF,VCL	7
Cell-To-Cell Signaling and Interaction	Binding of hematopoietic cell lines	4.31e-07		1.478	FN1,ICAM1,PLAUR,SDC4,TNF	5
Cell-To-Cell Signaling and Interaction,Renal and Urological System Development and Function	Binding of kidney cell lines	8.02e-08		0.463	ANXA2,FN1,ICAM1,LRP1,PLAUR,SDC4	6
Cell-To-Cell Signaling and Interaction	Binding of leukemia cell lines	3.19e-08		1.412	ANXA2,CCL4,FN1,HLA-A,ICAM1,PLAUR,TNF	7
Cell-To-Cell Signaling and Interaction,Hematological System Development and Function	Binding of leukocyte cell lines	1.1e-05		1.944	ICAM1,PLAUR,SDC4,TNF	4
Cell-To-Cell Signaling and Interaction	Binding of lymphatic system cells	7.39e-10		1.921	ANXA2,CCL22,CCL4,CXCL10,FN1,ICAM1,LIF,OSM,TNF	9
Cell-To-Cell Signaling and Interaction,Hematological System Development and Function	Binding of lymphocytes	9.66e-09	Increased	2.227	CCL22,CCL4,CXCL10,FN1,ICAM1,LIF,OSM,TNF	8
Cell-To-Cell Signaling and Interaction	Binding of lymphoma cell lines	4.71e-08		0.792	ANXA2,Ccl2,CXCL3,FN1,ICAM1,TNF	6
Cell-To-Cell Signaling and Interaction,Hematological System Development and Function	Binding of mononuclear leukocytes	2.22e-09	Increased	2.737	CCL22,CCL4,CXCL10,FN1,ICAM1,LIF,OSM,PLAUR,TNF	9
Cell-To-Cell Signaling and Interaction	Binding of muscle cells	1.11e-06			FN1,PLAUR,SERPINE1,TNF	4
Cell-To-Cell Signaling and Interaction	Binding of myeloid cells	1.65e-06		0.469	CXCL10,CXCL3,FN1,ICAM1,PLAUR,SERPINE1,TNF	7
Cell-To-Cell Signaling and Interaction	Binding of myeloma cell lines	2.31e-06			ANXA2,FN1,TNF	3
Cancer,Cell-To-Cell Signaling and Interaction,Organismal Injury and Abnormalities	Binding of myelomonocytic cells	4.15e-06			ICAM1,PLAUR	2
Cell-To-Cell Signaling and Interaction,Hematological System Development and Function,Immune Cell Trafficking,Inflammatory Response	Binding of neutrophils	2.96e-07		1.221	CXCL10,CXCL3,FN1,ICAM1,PLAUR,TNF	6
Carbohydrate Metabolism	Binding of polysaccharide	1.64e-05		1.214	CXCL10,GUSB,OSM,TNF	4
Cell-To-Cell Signaling and Interaction,Hematological System Development and Function,Inflammatory Response	Binding of professional phagocytic cells	1.03e-06		0.463	CXCL10,CXCL3,FN1,ICAM1,PLAUR,SERPINE1,TNF	7
Cell-To-Cell Signaling and Interaction,Hematological System Development and Function	Binding of T lymphocytes	1.14e-06		1.828	CCL22,CCL4,CXCL10,FN1,ICAM1,TNF	6
Cell-To-Cell Signaling and Interaction	Binding of tumor cell lines	3.82e-13		0.537	ANXA2,Ccl2,CCL4,CXCL10,CXCL3,FN1,HLA-A,ICAM1,LIF,LRP1,OSM,PLAUR,SERPINE1,TNF,VCL	15
Organismal Injury and Abnormalities	Bleeding	1.97e-09		0.893	ANXA2,APOB,FN1,ICAM1,IL1RN,LIF,LRP1,PDGFB,PSMD2,SERPINC1,SERPINE1,TNF	12
Organ Morphology	Branching of exocrine gland	1.47e-05			FN1,GSN,PDGFB,TNF	4
Cardiovascular System Development and Function,Embryonic Development,Organ Development,Organismal Development,Tissue Development	Cardiogenesis	4.69e-07		0.115	CXCL10,CXCL3,FN1,ICAM1,LIF,LRP1,MARCKSL1,PDGFB,PPP5C,TNF,VCL	11
Protein Degradation,Protein Synthesis	Catabolism of protein	1.69e-05		-0.243	APOB,DPP7,GSN,IL1RN,NUCB1,PLAUR,PSMD2,SDC4,SERPINE1,TNF	10
Cell Death and Survival	Cell death of blood cells	7.87e-07		0.302	APOB,Ccl2,CCL4,CXCL10,FN1,GSN,ICAM1,IL1RN,LRP1,OSM,PPP5C,TNF	12
Cell Death and Survival,Organismal Injury and Abnormalities	Cell death of epithelial cells	3.39e-08		1.651	CCL4,CXCL10,CXCL3,GSN,ICAM1,IL1RN,LRP1,OSM,PLAUR,PPP5C,SERPINE1,TNF	12
Cell Death and Survival,Gastrointestinal Disease,Hepatic System Disease,Organismal Injury and Abnormalities	Cell death of hepatocytes	6.57e-09		1.478	CCL4,CXCL10,CXCL3,GSN,IL1RN,LRP1,OSM,TNF	8
Cell Death and Survival	Cell death of immune cells	2.93e-06		0.565	APOB,Ccl2,CCL4,CXCL10,FN1,GSN,ICAM1,IL1RN,LRP1,PPP5C,TNF	11
Cell Death and Survival,Gastrointestinal Disease,Hepatic System Disease,Organismal Injury and Abnormalities	Cell death of liver cells	2.55e-09		1.72	CCL4,CXCL10,CXCL3,GSN,IL1RN,LRP1,OSM,PDGFB,TNF	9
Cellular Movement	Cell movement of connective tissue cells	1.98e-12		1.421	Ccl2,CCL4,CXCL10,FN1,GSN,LRP1,OSM,PDGFB,PLAUR,SDC4,TNF,VCL	12
Cell-mediated Immune Response,Cellular Movement,Hematological System Development and Function,Immune Cell Trafficking	Cell movement of cytotoxic T cells	5.91e-10		1.387	Ccl2,CCL22,CCL4,CXCL10,TNF	5
Cellular Movement,Hematological System Development and Function,Immune Cell Trafficking,Inflammatory Response	Cell movement of dendritic cells	5.5e-06		1.703	Ccl2,CCL22,CCL4,CXCL10,ICAM1,TNF	6
Cellular Movement	Cell movement of dermal cells	7.3e-06		1.131	CXCL10,GSN,ICAM1,SERPINE1,TNF	5
Cellular Movement,Embryonic Development	Cell movement of embryonic cell lines	2.34e-08		-0.993	CXCL10,FN1,ICAM1,PDGFB,PLAUR,SERPINE1,TNF,VCL	8
Cardiovascular System Development and Function,Cellular Movement	Cell movement of endothelial cell lines	1.08e-05			CXCL10,FN1,SERPINE1,TNF,YARS1	5
Cellular Movement,Hematological System Development and Function,Hypersensitivity Response,Immune Cell Trafficking	Cell movement of eosinophils	2.14e-07	Increased	2.143	Ccl2,CCL4,CXCL10,OSM,PLAUR,TNF	6
Cellular Movement,Hair and Skin Development and Function	Cell movement of epithelial cell lines	2.73e-06		0.489	CXCL10,FN1,ICAM1,OSM,PLAUR,TNF	6
Cellular Movement	Cell movement of epithelial cells	2.18e-07		0.808	ANXA2,CXCL10,GSN,ICAM1,PLAUR,SERPINE1,TNF	7
Cellular Movement,Connective Tissue Development and Function	Cell movement of fibroblasts	1.03e-10		0.677	CXCL10,FN1,GSN,LRP1,OSM,PDGFB,PLAUR,SDC4,TNF,VCL	10
Cellular Movement,Hematological System Development and Function,Immune Cell Trafficking	Cell movement of granulocytes	2.49e-13	Increased	2.207	ANXA2,Ccl2,CCL4,CXCL10,CXCL3,FN1,GSN,ICAM1,IL1RN,OSM,PLAUR,SERPINC1,SERPINE1,TNF,YARS1	15
Cellular Movement,Hematological System Development and Function	Cell movement of hematopoietic progenitor cells	1.35e-06		1.949	CCL22,CCL4,CXCL10,ICAM1,TNF	5
Cellular Movement	Cell movement of hepatic stellate cells	3.61e-07		1.982	Ccl2,CCL4,CXCL10,PDGFB	4
Cellular Movement	Cell movement of leukemia cell lines	1.99e-10		0.698	ACTN1,ANXA2,CCL22,CCL4,CXCL10,FN1,PLAUR,TNF,YARS1	9
Cellular Movement,Hematological System Development and Function,Immune Cell Trafficking	Cell movement of leukocyte cell lines	8.02e-08		1.953	CCL22,CCL4,CXCL3,FN1,ICAM1,TNF	6
Cellular Movement,Hematological System Development and Function,Immune Cell Trafficking	Cell movement of leukocytes	2.54e-12	Increased	2.492	ANXA2,Ccl2,CCL22,CCL4,CXCL10,CXCL3,FN1,GSN,HLA-A,ICAM1,IL1RN,LRP1,OSM,PDGFB,PLAUR,SERPINC1,SERPINE1,TNF,YARS1	19
Cellular Movement,Hematological System Development and Function,Immune Cell Trafficking,Inflammatory Response	Cell movement of macrophages	4.1e-11	Increased	2.829	Ccl2,CCL22,CCL4,CXCL10,CXCL3,FN1,GSN,ICAM1,IL1RN,LRP1,SERPINE1,TNF	12
Cellular Movement,Hematological System Development and Function,Immune Cell Trafficking,Inflammatory Response	Cell movement of monocyte-derived dendritic cells	2.64e-06		0.581	CCL22,CCL4,CXCL10,TNF	4
Cellular Movement,Hematological System Development and Function,Immune Cell Trafficking,Inflammatory Response	Cell movement of monocytes	2.85e-14	Increased	2.095	ANXA2,Ccl2,CCL22,CCL4,CXCL10,CXCL3,FN1,ICAM1,PDGFB,PLAUR,SERPINE1,TNF	12
Cellular Movement,Hematological System Development and Function,Immune Cell Trafficking	Cell movement of mononuclear leukocytes	7.83e-13	Increased	2.228	ANXA2,Ccl2,CCL22,CCL4,CXCL10,CXCL3,FN1,HLA-A,ICAM1,LRP1,OSM,PDGFB,PLAUR,SERPINE1,TNF,YARS1	16
Cellular Movement	Cell movement of muscle cells	1.17e-09		1.273	CXCL10,CXCL3,FN1,LRP1,PDGFB,PLAUR,SDC4,SERPINE1,TNF	9
Cellular Movement	Cell movement of myeloid cells	6.03e-14	Increased	2.407	ANXA2,Ccl2,CCL22,CCL4,CXCL10,CXCL3,FN1,GSN,ICAM1,IL1RN,LRP1,OSM,PDGFB,PLAUR,SERPINC1,SERPINE1,TNF,YARS1	18
Cellular Movement,Hematological System Development and Function,Immune Cell Trafficking	Cell movement of natural killer cells	1.71e-08	Increased	2.19	Ccl2,CCL22,CXCL10,CXCL3,ICAM1,TNF	6
Cellular Movement,Hematological System Development and Function,Immune Cell Trafficking,Inflammatory Response	Cell movement of neutrophils	6.81e-12	Increased	2.235	ANXA2,Ccl2,CCL4,CXCL10,CXCL3,FN1,GSN,ICAM1,IL1RN,OSM,SERPINC1,SERPINE1,TNF	13
Cellular Movement,Hematological System Development and Function,Immune Cell Trafficking	Cell movement of PBMCs	1.71e-08		1.452	ANXA2,CCL4,CXCL10,ICAM1,PLAUR,TNF	6
Cellular Movement	Cell movement of pericytes	5.82e-11		1.698	Ccl2,CCL4,CXCL10,FN1,PDGFB,TNF	6
Cellular Movement,Hematological System Development and Function,Immune Cell Trafficking,Inflammatory Response	Cell movement of peripheral blood monocytes	1.11e-06		1	ANXA2,CCL4,PLAUR,TNF	4
Cellular Movement,Hematological System Development and Function,Immune Cell Trafficking,Inflammatory Response	Cell movement of phagocytes	1.19e-12	Increased	2.522	ANXA2,Ccl2,CCL22,CCL4,CXCL10,CXCL3,FN1,GSN,ICAM1,IL1RN,LRP1,OSM,PDGFB,PLAUR,SERPINC1,SERPINE1,TNF	17
Cellular Movement	Cell movement of stem cells	1.02e-06		1.474	CCL22,CCL4,CXCL10,GSN,ICAM1,TNF	6
Cell-mediated Immune Response,Cellular Movement,Hematological System Development and Function,Immune Cell Trafficking	Cell movement of T lymphocytes	5.76e-07	Increased	2.414	Ccl2,CCL22,CCL4,CXCL10,FN1,HLA-A,ICAM1,TNF	8
Cell-mediated Immune Response,Cellular Movement,Hematological System Development and Function,Immune Cell Trafficking	Cell movement of Th1 cells	2.32e-09	Increased	2.2	Ccl2,CCL22,CCL4,CXCL10,TNF	5
Cell-mediated Immune Response,Cellular Movement,Hematological System Development and Function,Immune Cell Trafficking	Cell movement of Th2 cells	9.11e-06			Ccl2,CCL22,TNF	3
Cellular Movement	Cell movement of tumor cell lines	3.51e-09		1.532	ACTN1,ANXA2,Ccl2,CCL22,CCL4,CXCL10,CXCL3,FN1,LIF,LRP1,OSM,PLAUR,SDC4,SERPINE1,TMPO,TNF,VCL,YARS1	18
Cellular Movement	Cell movement of tumor cells	9.3e-06		1.715	FN1,GSN,OSM,PLAUR,SERPINE1,TNF	6
Cellular Development,Cellular Growth and Proliferation,Connective Tissue Development and Function,Tissue Development	Cell proliferation of fibroblasts	1.89e-10		1.073	ANXA2,CXCL3,FN1,LIF,OSM,PDGFB,PLAUR,PPP5C,SERPINE1,TMPO,TNF,VCL	12
Cellular Development,Cellular Growth and Proliferation,Hematological System Development and Function,Lymphoid Tissue Structure and Development	Cell proliferation of T lymphocytes	9.41e-06		0.558	Ccl2,CCL22,CCL4,FN1,HLA-E,ICAM1,OSM,PLAUR,SDC4,TNF	10
Cellular Development,Cellular Growth and Proliferation	Cell proliferation of tumor cell lines	2.22e-06		-1.555	ACTN1,ANXA2,APOB,CCL22,CXCL10,FN1,IL1RN,LIF,LRP1,OSM,PDGFB,PLAUR,PPP5C,PSMD2,SDC4,SERPINE1,TIPRL,TMPO,TNF	19
Cell Death and Survival,Reproductive System Development and Function	Cell viability of germ cells	1.23e-05			APOB,LIF,OSM	3
Cell Death and Survival,Hematological System Development and Function	Cell viability of granulocytes	5.76e-06			CCL4,FN1,ICAM1,TNF	4
Inflammatory Response	Cell-mediated response	7.31e-08		0.374	Ccl2,CCL22,CXCL10,FN1,HLA-A,HLA-E,ICAM1,TNF	8
Cell-To-Cell Signaling and Interaction,Hematological System Development and Function,Inflammatory Response	Cell-mediated response of T lymphocytes	1.47e-05		0.927	Ccl2,FN1,ICAM1,TNF	4
Cellular Function and Maintenance	Cellular homeostasis	3.85e-07		0.829	ANXA2,Ccl2,CCL22,CCL4,CXCL10,CXCL3,DPP7,FN1,GSN,HEXB,HLA-A,ICAM1,IL1RN,LIF,LRP1,OSM,PSMD2,SERPINE1,TNF	19
Cellular Movement	Cellular infiltration	3.51e-14	Increased	2.974	ANXA2,Ccl2,CCL22,CCL4,CXCL10,CXCL3,FN1,HLA-A,ICAM1,IL1RN,LIF,OSM,PDGFB,PLAUR,SERPINC1,SERPINE1,TNF	17
Cellular Movement,Hematological System Development and Function,Immune Cell Trafficking	Cellular infiltration by granulocytes	6.35e-10	Increased	2.662	ANXA2,Ccl2,CCL4,CXCL10,CXCL3,ICAM1,IL1RN,OSM,SERPINC1,TNF	10
Cellular Movement,Hematological System Development and Function,Immune Cell Trafficking	Cellular infiltration by leukocytes	2.51e-11	Increased	3.059	ANXA2,Ccl2,CCL22,CCL4,CXCL10,CXCL3,FN1,HLA-A,ICAM1,IL1RN,OSM,SERPINC1,SERPINE1,TNF	14
Cellular Movement,Hematological System Development and Function,Immune Cell Trafficking,Inflammatory Response	Cellular infiltration by macrophages	1.53e-05		1.664	Ccl2,CCL4,CXCL10,ICAM1,IL1RN,TNF	6
Cellular Movement,Hematological System Development and Function,Immune Cell Trafficking	Cellular infiltration by mononuclear leukocytes	1.05e-07	Increased	2.745	Ccl2,CCL22,CCL4,CXCL10,FN1,HLA-A,OSM,TNF	8
Cellular Movement,Hematological System Development and Function,Immune Cell Trafficking,Inflammatory Response	Cellular infiltration by phagocytes	1.27e-08	Increased	2.762	ANXA2,Ccl2,CCL4,CXCL10,CXCL3,ICAM1,IL1RN,OSM,SERPINC1,TNF	10
Cardiovascular Disease,Neurological Disease,Organismal Injury and Abnormalities	Cerebrovascular dysfunction	2.03e-06			APOB,CXCL3,FN1,GSN,LRP1,SERPINC1,SERPINE1,TNF	8
Cell-To-Cell Signaling and Interaction,Cellular Movement	Chemoattraction	3.03e-11		1.724	Ccl2,CCL22,CCL4,CXCL10,CXCL3,FN1,LRP1,TNF	8
Cell-To-Cell Signaling and Interaction,Cellular Movement,Hematological System Development and Function,Immune Cell Trafficking,Inflammatory Response	Chemoattraction of antigen presenting cells	9.11e-06			CCL22,CCL4,CXCL10	3
Cell-To-Cell Signaling and Interaction,Cellular Movement,Hematological System Development and Function,Immune Cell Trafficking,Inflammatory Response,Lymphoid Tissue Structure and Development	Chemoattraction of lymphocytes	1.41e-05			CCL22,CCL4,CXCL10	3
Cell-To-Cell Signaling and Interaction,Cellular Movement,Hematological System Development and Function,Immune Cell Trafficking,Inflammatory Response	Chemoattraction of monocytes	3.66e-06			Ccl2,CCL4,CXCL10	3
Cell-To-Cell Signaling and Interaction,Cellular Movement,Hematological System Development and Function,Immune Cell Trafficking,Inflammatory Response	Chemoattraction of mononuclear leukocytes	4.77e-07		1.956	Ccl2,CCL22,CCL4,CXCL10	4
Cell-To-Cell Signaling and Interaction,Cellular Movement	Chemoattraction of myeloid cells	1.42e-08	Increased	2.186	Ccl2,CCL4,CXCL10,CXCL3,TNF	5
Cell-To-Cell Signaling and Interaction,Cellular Movement,Hematological System Development and Function,Immune Cell Trafficking,Inflammatory Response	Chemoattraction of neutrophils	9.11e-06			CXCL10,CXCL3,TNF	3
Cell-To-Cell Signaling and Interaction,Cellular Movement,Hematological System Development and Function,Immune Cell Trafficking,Inflammatory Response	Chemoattraction of phagocytes	4.2e-10	Increased	2.404	Ccl2,CCL22,CCL4,CXCL10,CXCL3,TNF	6
Cellular Movement	Chemokinesis	3.61e-07			Ccl2,CCL4,CXCL3,TNF	4
Cellular Movement,Hematological System Development and Function,Immune Cell Trafficking,Inflammatory Response	Chemokinesis of neutrophils	2.85e-07			CCL4,CXCL3,TNF	3
Cellular Movement	Chemotaxis	1.43e-14		1.881	ACTN1,ANXA2,Ccl2,CCL22,CCL4,CXCL10,CXCL3,FN1,GSN,ICAM1,LIF,LRP1,OSM,PDGFB,PLAUR,SERPINE1,TNF,YARS1	18
Cellular Movement	Chemotaxis of connective tissue cells	2.12e-11		1.998	Ccl2,CXCL10,FN1,OSM,PDGFB,PLAUR,TNF	7
Cellular Movement,Hematological System Development and Function,Immune Cell Trafficking,Inflammatory Response	Chemotaxis of dendritic cells	1.94e-06		0.297	Ccl2,CCL22,CCL4,CXCL10,TNF	5
Cellular Movement,Connective Tissue Development and Function	Chemotaxis of fibroblasts	2.7e-08		1.477	FN1,OSM,PDGFB,PLAUR,TNF	5
Cellular Movement,Hematological System Development and Function,Immune Cell Trafficking,Inflammatory Response	Chemotaxis of granulocytes	3.04e-08		1.275	Ccl2,CCL4,CXCL10,CXCL3,GSN,PLAUR,TNF,YARS1	8
Cellular Movement	Chemotaxis of leukemia cell lines	2.13e-10		0.766	ACTN1,ANXA2,CCL22,CCL4,PLAUR,TNF,YARS1	7
Cellular Movement,Hematological System Development and Function,Immune Cell Trafficking,Inflammatory Response	Chemotaxis of leukocytes	3.67e-10		1.92	Ccl2,CCL22,CCL4,CXCL10,CXCL3,FN1,GSN,PDGFB,PLAUR,SERPINE1,TNF,YARS1	12
Cellular Movement,Hematological System Development and Function,Immune Cell Trafficking,Inflammatory Response,Lymphoid Tissue Structure and Development	Chemotaxis of lymphocytes	9.16e-07	Increased	2.21	Ccl2,CCL22,CCL4,CXCL10,CXCL3,FN1	6
Cellular Movement,Hematological System Development and Function,Immune Cell Trafficking,Inflammatory Response	Chemotaxis of monocytes	2.24e-12	Increased	2.75	Ccl2,CCL22,CCL4,CXCL10,CXCL3,PDGFB,PLAUR,SERPINE1,TNF	9
Cellular Movement,Hematological System Development and Function,Immune Cell Trafficking,Inflammatory Response	Chemotaxis of mononuclear leukocytes	1.98e-12	Increased	2.474	Ccl2,CCL22,CCL4,CXCL10,CXCL3,FN1,PDGFB,PLAUR,SERPINE1,TNF,YARS1	11
Cellular Movement	Chemotaxis of myeloid cells	3.93e-10	Increased	2.136	Ccl2,CCL22,CCL4,CXCL10,CXCL3,GSN,PDGFB,PLAUR,SERPINE1,TNF,YARS1	11
Cellular Movement,Hematological System Development and Function,Immune Cell Trafficking,Inflammatory Response	Chemotaxis of neutrophils	3.75e-06		1.297	Ccl2,CCL4,CXCL10,CXCL3,GSN,TNF	6
Cellular Movement,Hematological System Development and Function,Immune Cell Trafficking,Inflammatory Response	Chemotaxis of peripheral blood monocytes	1.06e-05			CCL4,PLAUR,TNF	3
Cellular Movement,Hematological System Development and Function,Immune Cell Trafficking,Inflammatory Response	Chemotaxis of phagocytes	9.65e-09	Increased	2.184	Ccl2,CCL22,CCL4,CXCL10,CXCL3,GSN,PDGFB,PLAUR,SERPINE1,TNF	10
Cell-mediated Immune Response,Cellular Movement,Hematological System Development and Function,Immune Cell Trafficking,Inflammatory Response,Lymphoid Tissue Structure and Development	Chemotaxis of T lymphocytes	3.86e-06		1.986	Ccl2,CCL22,CCL4,CXCL10,FN1	5
Cell-mediated Immune Response,Cellular Movement,Hematological System Development and Function,Immune Cell Trafficking,Inflammatory Response,Lymphoid Tissue Structure and Development	Chemotaxis of Th1 cells	4.55e-07			Ccl2,CCL22,CXCL10	3
Cellular Movement	Chemotaxis of tumor cell lines	3.64e-12		1.581	ACTN1,ANXA2,CCL22,CCL4,CXCL3,FN1,LIF,PLAUR,TNF,YARS1	10
Inflammatory Disease	Chronic inflammatory disorder	1.15e-10			BCAS3,Ccl2,CCL22,CCL4,CXCL10,CXCL3,FN1,GSN,GUSB,HLA-A,ICAM1,IL1RN,OSM,PLAUR,PRSS1,PSMD2,SDC4,SERPINC1,SERPINE1,TNF	20
Cell Death and Survival,Cellular Function and Maintenance	Clearance of cells	5.37e-06		0.714	ANXA2,Ccl2,CCL22,IL1RN,TNF	5
Hematological System Development and Function	Coagulation	1.17e-05		1.455	ANXA2,CCL22,GSN,PDGFB,PLAUR,SERPINC1,SERPINE1	7
Cardiovascular Disease,Organismal Injury and Abnormalities	Coronary artery disease	2.08e-06			APOB,FN1,ICAM1,LRP1,SERPINC1,SERPINE1,TNF	7
Inflammatory Disease,Inflammatory Response,Organismal Injury and Abnormalities,Renal and Urological Disease	Crescentic glomerulonephritis	3.39e-10			Ccl2,CCL22,CCL4,ICAM1,IL1RN	5
Cell Signaling,Cell-To-Cell Signaling and Interaction	Cytokine and chemokine mediated signaling pathway	1.92e-10			Ccl2,CCL22,CCL4,CXCL10,FN1,ICAM1,IL1RN,LIF,OSM,TNF	10
Connective Tissue Disorders,Organismal Injury and Abnormalities,Skeletal and Muscular Disorders,Tissue Morphology	Damage of bone	1.41e-07	Increased	2.166	CXCL3,IL1RN,LIF,OSM,SDC4,SERPINC1,TNF	7
Connective Tissue Disorders,Organismal Injury and Abnormalities,Skeletal and Muscular Disorders,Tissue Morphology	Damage of cartilage tissue	2.35e-06		0.617	FN1,IL1RN,OSM,SDC4,TNF	5
Organismal Injury and Abnormalities,Respiratory Disease	Damage of lung	2.14e-08		0.882	ANXA2,Ccl2,CXCL10,FN1,ICAM1,PLAUR,SERPINC1,SERPINE1,TNF	9
Organismal Injury and Abnormalities,Renal and Urological Disease	Damage of renal tubule	7.17e-10			Ccl2,FN1,ICAM1,PLAUR,SERPINE1,TNF	6
Organismal Injury and Abnormalities,Renal and Urological Disease	Damage of tubulointerstitium	2.12e-08			FN1,PLAUR,SERPINE1,TNF	4
Neurological Disease	Degeneration of nervous system	1.39e-06		0.089	Ccl2,CXCL3,HEXB,IL1RN,LRP1,OSM,SERPINE1,TNF	8
Cell Death and Survival,Cellular Compromise,Neurological Disease,Tissue Morphology	Degeneration of neurons	3.97e-06		-0.412	Ccl2,CXCL3,HEXB,IL1RN,OSM,SERPINE1,TNF	7
Cellular Compromise,Inflammatory Response	Degranulation of blood platelets	7.04e-06			ACTN1,FN1,PDGFB,SERPINE1,VCL	5
Cellular Compromise,Inflammatory Response	Degranulation of cells	5.69e-11		1.98	ACTN1,ANXA2,CCL4,CXCL3,DPP7,FN1,GSN,GUSB,HEXB,PDGFB,PLAUR,PSMD2,SERPINE1,TNF,VCL	15
Cellular Compromise,Inflammatory Response	Degranulation of neutrophils	4.29e-09		1.982	ANXA2,CCL4,CXCL3,DPP7,GSN,GUSB,HEXB,PLAUR,PSMD2,TNF,VCL	11
Infectious Diseases	Dengue shock syndrome	1.56e-08			IL1RN,SERPINC1,SERPINE1,TNF	4
Dermatological Diseases and Conditions,Inflammatory Disease,Inflammatory Response,Organismal Injury and Abnormalities	Dermatitis	2.63e-07		0	CCL22,GSN,HLA-A,HLA-E,ICAM1,IL1RN,OSM,PSMD2,TNF,VCL	10
Cell-To-Cell Signaling and Interaction	Detachment of cells	1.02e-09		0	CXCL10,FN1,GSN,LRP1,PRSS1,SERPINE1,TNF	7
Cell-To-Cell Signaling and Interaction	Detachment of tumor cell lines	3.61e-07			FN1,LRP1,PRSS1,SERPINE1	4
Connective Tissue Disorders,Organismal Injury and Abnormalities,Tissue Morphology	Deterioration of connective tissue	3.14e-08		1.283	CXCL3,FN1,IL1RN,LIF,OSM,SDC4,SERPINC1,TNF	8
Embryonic Development,Organismal Development	Development of body trunk	4.78e-07		0.529	ANXA2,CXCL10,CXCL3,FN1,GSN,ICAM1,IL1RN,LIF,LRP1,MARCKSL1,OSM,PDGFB,PPP5C,SERPINE1,TNF,VCL	16
Cellular Development,Cellular Growth and Proliferation,Connective Tissue Development and Function,Tissue Development	Development of connective tissue cells	1.18e-08		1.114	ANXA2,CXCL3,GSN,ICAM1,IL1RN,LIF,OSM,PDGFB,SERPINE1,TNF	10
Tissue Development	Development of epithelial tissue	5.61e-09		0.442	ANXA2,Ccl2,CXCL10,FN1,IL1RN,OSM,PDGFB,PLAUR,SDC4,SERPINC1,SERPINE1,TNF,VCL	13
Endocrine System Disorders,Gastrointestinal Disease,Metabolic Disease,Organismal Injury and Abnormalities	Diabetes mellitus	1.39e-06		1.091	ANXA2,APOB,Ccl2,CCL22,CCL4,CXCL10,FN1,HLA-A,ICAM1,IL1RN,LRP1,PLAUR,Pzp,SERPINC1,SERPINE1,TNF	16
Cellular Development,Embryonic Development,Organismal Development,Tissue Development	Differentiation of embryonic tissue	1.34e-05		0.728	CCL4,FN1,LIF,OSM,PLAUR,TNF,VCL	7
Cellular Development,Embryonic Development,Organismal Development,Tissue Development	Differentiation of mesenchymal cells	1.16e-05	Increased	2	CCL4,LIF,OSM,PLAUR,TNF	5
Cellular Development	Differentiation of tumor cell lines	8.5e-06		1.491	ANXA2,FN1,IL1RN,LIF,OSM,PDGFB,PLAUR,TNF	8
Metabolic Disease,Organismal Injury and Abnormalities	Disorder of lipid metabolism	8.19e-07		0.849	APOB,FN1,IL1RN,LRP1,SCP2,SERPINE1,TNF,VCL	8
Cellular Movement	Dissemination of cells	2.12e-08		-0.218	ANXA2,Ccl2,CXCL10,FN1,PLAUR,SERPINE1	6
Organismal Injury and Abnormalities	Edema	9.01e-07		0.912	CXCL10,FN1,GUSB,ICAM1,LIF,PDGFB,SCP2,SERPINE1,TNF	9
Connective Tissue Disorders,Immunological Disease,Inflammatory Disease,Inflammatory Response,Organismal Injury and Abnormalities,Skeletal and Muscular Disorders	Elderly-onset rheumatoid arthritis	1.24e-05			IL1RN,TNF	2
Cellular Movement	Emigration of cells	1.04e-05		1.192	Ccl2,CXCL3,GSN,TNF	4
Organismal Injury and Abnormalities,Reproductive System Disease	Endometriosis	1.19e-05			CCL22,CCL4,CXCL10,FN1,ICAM1,LIF,PLAUR,TNF	8
Cardiovascular System Development and Function,Cellular Development,Cellular Function and Maintenance,Cellular Growth and Proliferation,Organismal Development,Tissue Development	Endothelial cell development	5.56e-10		0.233	ANXA2,Ccl2,CXCL10,FN1,IL1RN,OSM,PDGFB,PLAUR,SDC4,SERPINC1,SERPINE1,TNF	12
Cardiovascular Disease,Cardiovascular System Development and Function,Organ Morphology,Organismal Development,Organismal Injury and Abnormalities	Enlargement of heart	7.77e-06			Ccl2,FN1,GSN,LIF,OSM,PDGFB,SERPINE1,TMPO,TNF,VCL	10
Connective Tissue Disorders,Organismal Injury and Abnormalities,Skeletal and Muscular Disorders,Tissue Morphology	Erosion of calvaria	4.15e-06			CXCL3,LIF	2
Endocrine System Disorders,Gastrointestinal Disease,Metabolic Disease,Organismal Injury and Abnormalities	Experimentally-induced diabetes	2.33e-10			ANXA2,Ccl2,FN1,ICAM1,IL1RN,LRP1,PLAUR,SERPINE1	8
Lipid Metabolism,Small Molecule Biochemistry	Fatty acid metabolism	1.77e-08		0.508	APOB,Ccl2,CXCL3,FN1,GSN,IL1RN,LIF,LRP1,MDH2,OSM,SCP2,SERPINC1,TNF	13
Inflammatory Response	Fever	9.76e-06			CCL4,IL1RN,Pzp,TNF	4
Cellular Assembly and Organization,Tissue Development	Fibrogenesis	1.24e-05		1.319	FN1,GSN,ICAM1,LIF,LRP1,MARCKSL1,PLAUR,SDC4,TNF	9
Cancer,Organismal Injury and Abnormalities	Fibrosarcoma	1.31e-05			Ccl2,PDGFB,SERPINC1,TNF	4
Organismal Injury and Abnormalities	Fibrosis	2.49e-09		1.095	APOB,Ccl2,CCL4,FN1,GSN,ICAM1,IL1RN,LIF,LRP1,OSM,PDGFB,PLAUR,SERPINC1,SERPINE1,TNF	15
Cardiovascular Disease,Organismal Injury and Abnormalities	Fibrosis of blood vessel	7.76e-06			IL1RN,SERPINE1,TNF	3
Gastrointestinal Disease,Hepatic System Disease,Organismal Injury and Abnormalities	Fibrosis of liver	7.12e-09		0.478	APOB,CCL4,FN1,LRP1,OSM,PDGFB,PLAUR,SERPINC1,SERPINE1,TNF	10
Cardiovascular System Development and Function,Tissue Development	Formation of endothelial tube	2.82e-07			FN1,PLAUR,SDC4,SERPINE1,TNF	5
Cell Morphology,Cellular Assembly and Organization,Cellular Function and Maintenance	Formation of filopodia	4.32e-06		1	BCAS3,CXCL10,FN1,SDC4,SERPINE1,TNF	6
Cell-To-Cell Signaling and Interaction,Cellular Assembly and Organization,Cellular Function and Maintenance	Formation of focal adhesions	1.73e-07		0.424	ACTN1,BCAS3,FN1,LRP1,SDC4,SERPINC1,VCL	7
Organ Development,Organismal Injury and Abnormalities,Renal and Urological Disease,Renal and Urological System Development and Function	Formation of glomerular crescent	1.61e-05			Ccl2,CCL22,SERPINE1	3
Cellular Development,Cellular Growth and Proliferation,Connective Tissue Development and Function,Skeletal and Muscular System Development and Function,Tissue Development	Formation of osteoclasts	3.09e-07		1.112	ANXA2,CXCL3,ICAM1,IL1RN,LIF,OSM,TNF	7
Cardiovascular Disease,Organismal Injury and Abnormalities	Formation of vascular lesion	2.24e-07		0.447	APOB,Ccl2,CXCL10,IL1RN,LRP1,PDGFB	6
Organismal Development	Formation of vessel	8.86e-06			CXCL10,FN1,ICAM1,LRP1,PLAUR,SERPINE1	6
Inflammatory Disease,Inflammatory Response,Organismal Injury and Abnormalities,Renal and Urological Disease	Glomerulonephritis	8.91e-08			Ccl2,CCL22,CCL4,ICAM1,IL1RN,LIF,PSMD2,SERPINE1,TNF	9
Metabolic Disease,Organismal Injury and Abnormalities	Glucose metabolism disorder	6.48e-07		0.926	ANXA2,APOB,Ccl2,CCL22,CCL4,CXCL10,DPP7,FN1,HLA-A,ICAM1,IL1RN,LRP1,OSM,PLAUR,Pzp,SERPINC1,SERPINE1,TNF	18
Cancer,Gastrointestinal Disease,Organismal Injury and Abnormalities	Growth of digestive organ tumor	1.55e-05		1.131	Ccl2,LIF,OSM,PLAUR,TNF	5
Tissue Development	Growth of epithelial tissue	1.92e-07		0.987	Ccl2,CXCL10,CXCL3,FN1,IL1RN,OSM,PDGFB,PLAUR,SDC4,SERPINC1,SERPINE1,TMPO,TNF	13
Organ Development,Renal and Urological System Development and Function	Growth of renal glomerulus	8.64e-07		1.969	CXCL10,ICAM1,PDGFB,PLAUR,TNF	5
Organismal Functions,Organismal Injury and Abnormalities	Healing of lesion	2.19e-08			Ccl2,FN1,GSN,IL1RN,PDGFB,SDC4,SERPINE1,TNF	8
Organismal Functions,Organismal Injury and Abnormalities,Tissue Morphology	Healing of wound	5.08e-06			Ccl2,FN1,GSN,SDC4,SERPINE1,TNF	6
Hematological Disease	Hemorrhagic disease	9.11e-08		-1	CCL4,CXCL10,IL1RN,LIF,PDGFB,PSMD2,SERPINC1,SERPINE1,TNF	9
Hematological System Development and Function	Hemostasis	2.47e-07		0.537	ANXA2,CCL22,FN1,GSN,ICAM1,PDGFB,PLAUR,SERPINC1,SERPINE1	9
Gastrointestinal Disease,Hepatic System Disease,Organismal Injury and Abnormalities	Hepatic injury	7.9e-13		0.178	Ccl2,CCL4,CXCL10,HLA-A,IL1RN,LIF,OSM,SDC4,SERPINE1,TNF	10
Immunological Disease	Hypersensitive reaction	3.62e-09		1.211	Ccl2,CCL22,CCL4,CXCL10,GSN,HLA-A,ICAM1,IL1RN,LIF,OSM,TNF,VCL	12
Cardiovascular Disease	Hypertension	1.27e-05			APOB,Ccl2,CXCL10,GSN,ICAM1,IL1RN,PLAUR,SERPINC1,SERPINE1,TNF,VCL	11
Inflammatory Response	Immune response of cells	2.18e-06		1.029	Ccl2,CCL22,CXCL10,CXCL3,FN1,ICAM1,LRP1,OSM,PLAUR,SERPINE1,TNF	11
Cell-To-Cell Signaling and Interaction,Inflammatory Response	Immune response of leukocytes	2.9e-08		1.111	Ccl2,CCL22,CXCL10,CXCL3,FN1,ICAM1,OSM,PLAUR,SERPINE1,TNF	10
Cell-To-Cell Signaling and Interaction,Hematological System Development and Function	Immune response of lymphocytes	1.7e-05		0.931	Ccl2,FN1,ICAM1,PLAUR,TNF	5
Cell-To-Cell Signaling and Interaction	Immune response of myeloid cells	4.44e-09		1.134	CCL22,CXCL10,CXCL3,FN1,ICAM1,OSM,PLAUR,SERPINE1,TNF	9
Cell-To-Cell Signaling and Interaction,Hematological System Development and Function,Inflammatory Response	Immune response of neutrophils	7.58e-10		1.153	CXCL10,CXCL3,FN1,ICAM1,PLAUR,SERPINE1,TNF	7
Cell-To-Cell Signaling and Interaction,Inflammatory Response	Immune response of phagocytes	1.25e-08		1.032	CCL22,CXCL10,CXCL3,FN1,ICAM1,OSM,PLAUR,SERPINE1,TNF	9
Cardiovascular Disease,Organismal Injury and Abnormalities	Infarction	6.83e-09			APOB,Ccl2,FN1,GSN,HLA-A,IL1RN,LRP1,OSM,SERPINC1,SERPINE1,TNF	11
Cardiovascular Disease,Neurological Disease,Organismal Injury and Abnormalities	Infarction of cerebrum	8.14e-07			APOB,FN1,SERPINC1,SERPINE1,TNF	5
Infectious Diseases	Infection by Herpesviridae	8.04e-06			CCL4,CXCL10,HLA-E,IL1RN,PDGFB,TNF	6
Infectious Diseases	Infection of mammalia	2.11e-06		-1.417	Ccl2,CXCL10,HLA-E,IL1RN,PLAUR,SERPINC1,SERPINE1,TNF	8
Infectious Diseases	Infectivity of virus	1.77e-07		-1.953	ANXA2,CCL4,FN1,ICAM1,TNF	5
Cellular Movement,Hematological System Development and Function,Immune Cell Trafficking,Inflammatory Response	Infiltration by neutrophils	1.56e-09	Increased	2.474	ANXA2,CCL4,CXCL10,CXCL3,ICAM1,IL1RN,OSM,SERPINC1,TNF	9
Inflammatory Response	Inflammation of absolute anatomical region	5.01e-12		0.324	APOB,Ccl2,CCL22,CCL4,CXCL10,CXCL3,FN1,HLA-A,HLA-E,ICAM1,IL1RN,LIF,LRP1,OSM,PLAUR,PRSS1,PSMD2,Pzp,SCP2,SERPINC1,SERPINE1,TNF	22
Inflammatory Response	Inflammation of body cavity	1.33e-11		0.888	APOB,Ccl2,CCL22,CCL4,CXCL10,CXCL3,FN1,HLA-A,ICAM1,IL1RN,LIF,OSM,PLAUR,PRSS1,PSMD2,Pzp,SCP2,SERPINC1,SERPINE1,TNF	20
Inflammatory Response,Neurological Disease	Inflammation of central nervous system	3.98e-08		-0.258	Ccl2,CXCL10,FN1,HEXB,HLA-A,HLA-E,IL1RN,LIF,LRP1,SERPINE1,TNF	11
Connective Tissue Disorders,Inflammatory Disease,Inflammatory Response,Organismal Injury and Abnormalities,Skeletal and Muscular Disorders	Inflammation of joint	4.58e-10		0.93	Ccl2,CCL22,CCL4,CXCL10,CXCL3,FN1,GSN,GUSB,HLA-A,HLA-E,ICAM1,IL1RN,LRP1,OSM,PLAUR,SDC4,SERPINC1,TNF	18
Digestive System Development and Function,Gastrointestinal Disease,Hepatic System Development and Function,Hepatic System Disease,Inflammatory Disease,Inflammatory Response,Organ Development,Organismal Injury and Abnormalities	Inflammation of liver	2.17e-10		0.537	APOB,CCL22,CCL4,CXCL10,CXCL3,HLA-A,IL1RN,PLAUR,Pzp,SCP2,SERPINE1,TNF	12
Inflammatory Disease,Inflammatory Response,Organismal Injury and Abnormalities,Respiratory Disease	Inflammation of lung	4.36e-07		1.133	Ccl2,CCL22,CXCL3,HLA-A,ICAM1,IL1RN,OSM,SERPINC1,TNF	9
Inflammatory Response,Organismal Injury and Abnormalities	Inflammation of organ	1.07e-12		0.313	APOB,Ccl2,CCL22,CCL4,CXCL10,CXCL3,FN1,GSN,HLA-A,HLA-E,ICAM1,IL1RN,LIF,LRP1,OSM,PLAUR,PRSS1,PSMD2,Pzp,SCP2,SERPINC1,SERPINE1,TNF,VCL	24
Inflammatory Response,Respiratory Disease	Inflammation of respiratory system	6.75e-08		1.108	Ccl2,CCL22,CXCL10,CXCL3,FN1,HLA-A,ICAM1,IL1RN,OSM,SERPINC1,SERPINE1,TNF	12
Inflammatory Response,Respiratory Disease	Inflammation of respiratory system component	5.92e-07		1.443	Ccl2,CCL22,CXCL10,CXCL3,FN1,HLA-A,ICAM1,IL1RN,OSM,SERPINC1,TNF	11
Inflammatory Response	Inflammatory response	1.08e-14		1.908	ANXA2,Ccl2,CCL22,CCL4,CXCL10,CXCL3,FN1,GSN,HLA-A,ICAM1,IL1RN,LIF,LRP1,OSM,PDGFB,PLAUR,Pzp,SDC4,SERPINE1,TNF,YARS1	21
Cellular Movement,Hematological System Development and Function,Immune Cell Trafficking	Influx of leukocytes	7.67e-07		1.976	Ccl2,CCL4,CXCL3,PLAUR,TNF	5
Cellular Movement,Hematological System Development and Function,Immune Cell Trafficking,Inflammatory Response	Influx of neutrophils	5.36e-06		1.964	Ccl2,CCL4,PLAUR,TNF	4
Digestive System Development and Function	Ingestion by rodents	1.74e-05			Ccl2,DPP7,IL1RN,LIF,SCP2,TNF	6
Cellular Growth and Proliferation,Hematological System Development and Function	Inhibition of blood cells	2.97e-06		1.732	CCL4,GSN,HLA-A,HLA-E,TNF	5
Cellular Growth and Proliferation	Inhibition of cells	6.83e-12		1.808	CCL4,CXCL10,GSN,HLA-A,HLA-E,IL1RN,OSM,SERPINC1,SERPINE1,TNF	10
Antimicrobial Response	Inhibition of HIV	2.68e-07		1.919	CCL22,CCL4,LIF,TNF	4
Antimicrobial Response	Inhibition of HIV-1	1.06e-05			CCL22,LIF,TNF	3
Antimicrobial Response	Inhibition of RNA virus	1.42e-08	Increased	2.164	CCL22,CCL4,ICAM1,LIF,TNF	5
Cellular Movement	Invasion of cells	5.86e-06		-1.066	ANXA2,CXCL10,FN1,GSN,ICAM1,LRP1,NUCB1,OSM,PLAUR,SDC4,SERPINE1,TMPO,TNF,VCL	14
Cancer,Organismal Injury and Abnormalities	Invasive tumor	5.42e-06		-0.342	ANXA2,Ccl2,CXCL10,CXCL3,FN1,HLA-E,ICAM1,IL1RN,LRP1,OSM,PLAUR,PSMD2,SERPINC1,SERPINE1,TNF	15
Cellular Function and Maintenance	Ion homeostasis of cells	9.89e-06		0.898	ANXA2,Ccl2,CCL22,CCL4,CXCL10,CXCL3,FN1,HEXB,LRP1,TNF	10
Cardiovascular Disease,Cardiovascular System Development and Function,Organ Morphology,Organismal Development,Organismal Injury and Abnormalities,Skeletal and Muscular Disorders	Left ventricular dilation	1.47e-05			PDGFB,SERPINE1,TNF,VCL	4
Cellular Movement,Immune Cell Trafficking	Leukocyte migration	4.25e-14	Increased	2.404	ANXA2,APOB,Ccl2,CCL22,CCL4,CXCL10,CXCL3,FN1,GSN,HLA-A,ICAM1,IL1RN,LIF,LRP1,OSM,PDGFB,PLAUR,SDC4,SERPINC1,SERPINE1,TNF,YARS1	22
Gastrointestinal Disease,Hepatic System Disease,Organismal Injury and Abnormalities	Liver lesion	5.38e-06		1.739	ACTN1,APOB,BCAS3,Ccl2,CCL22,CCL4,CXCL10,CXCL3,FN1,GSN,GUSB,HEXB,HLA-A,HLA-E,ICAM1,IL1RN,KRT76,LIF,LRP1,OSM,PDGFB,PLAUR,PSMD2,Pzp,SCP2,SDC4,SERPINC1,SERPINE1,TIPRL,TMPO,TNF,VCL,YTHDF3	33
Carbohydrate Metabolism,Small Molecule Biochemistry	Loss of proteoglycan	6.54e-06			IL1RN,SDC4,TNF	3
Organismal Injury and Abnormalities,Respiratory Disease	Lung injury	1.72e-07		0.882	ANXA2,CXCL10,FN1,ICAM1,PLAUR,SERPINC1,SERPINE1,TNF	8
Cellular Movement,Hematological System Development and Function,Immune Cell Trafficking	Lymphocyte migration	9.32e-09	Increased	2.134	Ccl2,CCL22,CCL4,CXCL10,CXCL3,FN1,HLA-A,ICAM1,LRP1,OSM,TNF	11
Developmental Disorder,Hereditary Disorder,Metabolic Disease,Organismal Injury and Abnormalities	Lysosomal storage disease	3.66e-09			Ccl2,GUSB,HEXB,IL1RN,LRP1,NAGA,TNF	7
Dermatological Diseases and Conditions,Inflammatory Disease,Inflammatory Response,Organismal Injury and Abnormalities	Maculopapular rash	1.24e-05			HLA-A,HLA-E	2
Connective Tissue Development and Function,Tissue Morphology	Mass of connective tissue	1.47e-05			DPP7,IL1RN,LRP1,PDGFB,SERPINE1,TNF	6
Cell-To-Cell Signaling and Interaction	Maturation of focal adhesions	1.24e-05			FN1,VCL	2
Protein Synthesis	Metabolism of cellular protein	6.59e-06			APOB,FN1,GSN,HEXB,NUCB1,SERPINC1	6
Protein Synthesis	Metabolism of protein	8.01e-09		-0.624	APOB,Ccl2,DPP7,EIF3G,FN1,GSN,HEXB,ICAM1,IL1RN,LIF,NUCB1,PLAUR,PSMD2,SDC4,SERPINC1,SERPINE1,TNF,YTHDF3	18
Free Radical Scavenging	Metabolism of reactive oxygen species	3.42e-06		1.571	ANXA2,CCL4,FN1,GSN,ICAM1,LIF,LRP1,PDGFB,PLAUR,TNF	10
Lipid Metabolism,Small Molecule Biochemistry,Vitamin and Mineral Metabolism	Metabolism of terpenoid	3.45e-06		0.283	APOB,CXCL10,IL1RN,LIF,LRP1,SCP2,SDC4,TNF	8
Vitamin and Mineral Metabolism	Metabolism of vitamin	2.56e-07			APOB,CXCL10,LIF,LRP1,PRSS1,SDC4,TNF	7
Cancer,Organismal Injury and Abnormalities	Metastasis	3.25e-06		-0.342	ANXA2,Ccl2,CXCL3,FN1,HLA-E,ICAM1,IL1RN,LRP1,OSM,PLAUR,PSMD2,SERPINC1,SERPINE1,TNF	14
Cellular Movement,Hematological System Development and Function,Immune Cell Trafficking	Migration of antigen presenting cells	1.51e-12	Increased	2.483	Ccl2,CCL22,CCL4,CXCL10,CXCL3,FN1,ICAM1,IL1RN,LRP1,SERPINE1,TNF	11
Cellular Movement	Migration of bone marrow cell lines	9.11e-06			CCL22,CXCL10,TNF	3
Cellular Movement,Hematological System Development and Function,Immune Cell Trafficking,Inflammatory Response	Migration of bone marrow-derived macrophages	7.92e-09		1.413	CXCL3,FN1,LRP1,SERPINE1,TNF	5
Cellular Movement,Hematological System Development and Function,Immune Cell Trafficking,Inflammatory Response	Migration of bone marrow-derived monocytes	1.24e-05			Ccl2,TNF	2
Cellular Movement	Migration of breast cancer cell lines	2.04e-08		1.749	ACTN1,ANXA2,Ccl2,CXCL10,FN1,OSM,PLAUR,SDC4,SERPINE1,TNF	10
Cellular Movement	Migration of cancer cells	7.96e-07		1.982	CXCL10,FN1,GSN,OSM,PLAUR,SERPINE1,TNF	7
Cellular Movement	Migration of cells	3.41e-11		1.938	ACTN1,ANXA2,APOB,BCAS3,Ccl2,CCL22,CCL4,CXCL10,CXCL3,FN1,GSN,HLA-A,ICAM1,IL1RN,LIF,LRP1,MARCKSL1,OSM,PDGFB,PLAUR,SDC4,SERPINC1,SERPINE1,TMPO,TNF,VCL,YARS1	27
Cellular Movement	Migration of connective tissue cells	2e-09		1.033	CCL4,CXCL10,FN1,LRP1,PDGFB,PLAUR,SDC4,TNF,VCL	9
Cellular Movement,Hematological System Development and Function,Immune Cell Trafficking,Inflammatory Response	Migration of dendritic cells	1.01e-05	Increased	2.136	CCL22,CCL4,CXCL10,ICAM1,TNF	5
Cellular Movement,Embryonic Development	Migration of embryonic cell lines	7.55e-08		-0.689	FN1,ICAM1,PDGFB,PLAUR,SERPINE1,TNF,VCL	7
Cardiovascular System Development and Function,Cellular Movement	Migration of endothelial cells	7.53e-07		0.755	ANXA2,BCAS3,FN1,ICAM1,PDGFB,PLAUR,SDC4,SERPINE1,TNF	9
Cellular Movement,Hematological System Development and Function,Hypersensitivity Response,Immune Cell Trafficking	Migration of eosinophils	1.11e-06			CCL4,CXCL10,PLAUR,TNF	4
Cellular Movement,Connective Tissue Development and Function	Migration of fibroblast cell lines	1.94e-06		-0.221	CXCL10,FN1,PDGFB,PLAUR,SERPINE1,VCL	6
Cellular Movement,Connective Tissue Development and Function	Migration of fibroblasts	1.46e-07		0.256	CXCL10,FN1,LRP1,PLAUR,SDC4,TNF,VCL	7
Cellular Movement,Hematological System Development and Function,Immune Cell Trafficking	Migration of granulocytes	1.49e-11		1.464	Ccl2,CCL4,CXCL10,CXCL3,FN1,ICAM1,PLAUR,SERPINC1,SERPINE1,TNF	10
Cellular Movement	Migration of leukemia cell lines	3.39e-06		1.159	CCL22,CXCL10,FN1,PLAUR,TNF	5
Cellular Movement,Hematological System Development and Function,Immune Cell Trafficking	Migration of leukocyte cell lines	9.59e-08		1.941	CCL22,CCL4,CXCL3,ICAM1,TNF	5
Cellular Movement	Migration of macrophage cancer cell lines	1.61e-05			Ccl2,SERPINE1,TNF	3
Cellular Movement,Hematological System Development and Function,Immune Cell Trafficking,Inflammatory Response	Migration of macrophages	6.25e-14	Increased	2.249	Ccl2,CCL22,CCL4,CXCL10,CXCL3,FN1,IL1RN,LRP1,SERPINE1,TNF	10
Cellular Movement,Hematological System Development and Function,Immune Cell Trafficking,Inflammatory Response,Nervous System Development and Function	Migration of microglia	1.41e-05			Ccl2,CXCL10,SERPINE1	3
Cellular Movement,Hematological System Development and Function,Immune Cell Trafficking,Inflammatory Response	Migration of monocytes	3.44e-09		0.728	ANXA2,Ccl2,CCL22,FN1,ICAM1,PLAUR,TNF	7
Cellular Movement,Hematological System Development and Function,Immune Cell Trafficking	Migration of mononuclear leukocytes	1.08e-10		1.988	ANXA2,Ccl2,CCL22,CCL4,CXCL10,CXCL3,FN1,HLA-A,ICAM1,LRP1,OSM,PLAUR,TNF	13
Cellular Movement,Hematological System Development and Function,Immune Cell Trafficking	Migration of naive lymphocytes	1.78e-06			CCL22,CCL4,TNF	3
Cellular Movement,Nervous System Development and Function	Migration of neuroglia	1.67e-06		0.277	Ccl2,CXCL10,FN1,LRP1,SERPINE1	5
Cellular Movement,Hematological System Development and Function,Immune Cell Trafficking,Inflammatory Response	Migration of neutrophils	5.97e-08		1.459	Ccl2,CXCL3,FN1,ICAM1,SERPINC1,SERPINE1,TNF	7
Cellular Movement	Migration of pericytes	2.28e-07		1.067	CCL4,FN1,PDGFB,TNF	4
Cellular Movement,Hematological System Development and Function,Immune Cell Trafficking,Inflammatory Response	Migration of phagocytes	7.37e-14		1.888	ANXA2,Ccl2,CCL22,CCL4,CXCL10,CXCL3,FN1,ICAM1,IL1RN,LRP1,PLAUR,SERPINC1,SERPINE1,TNF	14
Cellular Movement,Skeletal and Muscular System Development and Function	Migration of smooth muscle cells	1.22e-07		1.51	CXCL3,FN1,PDGFB,PLAUR,SDC4,SERPINE1,TNF	7
Cellular Movement	Migration of tumor cell lines	9.01e-07		1.249	ACTN1,ANXA2,Ccl2,CCL22,CCL4,CXCL10,FN1,LRP1,OSM,PLAUR,SDC4,SERPINE1,TMPO,TNF	14
Cellular Movement	Migration of vascular cells	6.48e-06		0.79	ANXA2,FN1,PDGFB,PLAUR,SDC4,SERPINE1,TNF	7
Cellular Movement,Skeletal and Muscular System Development and Function	Migration of vascular smooth muscle cells	2.46e-07		1.359	FN1,PDGFB,PLAUR,SDC4,SERPINE1,TNF	6
Cellular Movement	Mobilization of lymphatic system cells	1.06e-05			CXCL10,CXCL3,TNF	3
Cellular Movement,Hematological System Development and Function	Mobilization of myeloid cells	9.23e-09	Increased	2.216	Ccl2,CCL4,CXCL10,CXCL3,TNF	5
Cellular Movement,Hematological System Development and Function,Immune Cell Trafficking,Inflammatory Response	Mobilization of neutrophils	5.46e-06			CCL4,CXCL3,TNF	3
Cellular Movement,Hematological System Development and Function,Immune Cell Trafficking,Inflammatory Response	Mobilization of phagocytes	2.28e-07		1.98	Ccl2,CCL4,CXCL3,TNF	4
Cardiovascular System Development and Function,Tissue Morphology	Morphology of blood vessel	1.19e-05			BCAS3,CXCL10,FN1,LIF,PDGFB,SERPINE1,TNF	7
Organismal Development	Morphology of body cavity	9.93e-10			APOB,BCAS3,Ccl2,DPP7,FN1,GSN,HEXB,ICAM1,KRT36,LIF,LRP1,MARCKSL1,OSM,PDGFB,PPP5C,Pzp,SCP2,SDC4,SERPINE1,TMPO,TNF,VCL	22
Cardiovascular System Development and Function,Cell Morphology,Organ Morphology,Organismal Development,Skeletal and Muscular System Development and Function,Tissue Morphology	Morphology of cardiomyocytes	1.86e-07			FN1,LIF,MARCKSL1,OSM,PPP5C,SERPINE1,TNF,VCL	8
Cardiovascular System Development and Function	Morphology of cardiovascular system	5.66e-08			APOB,BCAS3,Ccl2,CXCL10,FN1,GSN,LIF,MARCKSL1,OSM,PDGFB,PPP5C,SERPINE1,TMPO,TNF,VCL	15
Digestive System Development and Function	Morphology of digestive system	5.35e-06			DPP7,HEXB,KRT36,LIF,LRP1,OSM,PDGFB,Pzp,SCP2,TMPO,TNF	11
Cardiovascular System Development and Function,Organ Morphology,Organismal Development	Morphology of heart	5.54e-08			APOB,BCAS3,Ccl2,FN1,GSN,LIF,MARCKSL1,OSM,PDGFB,PPP5C,SERPINE1,TMPO,TNF,VCL	14
Cell Morphology,Digestive System Development and Function,Hepatic System Development and Function,Organ Morphology,Organismal Development,Tissue Morphology	Morphology of hepatocytes	1.28e-06			HEXB,LIF,LRP1,OSM,SCP2	5
Cardiovascular System Development and Function,Organ Morphology,Organismal Development	Morphology of left ventricle	1.05e-05			APOB,Ccl2,PDGFB,SERPINE1,TNF,VCL	6
Organismal Injury and Abnormalities,Tissue Morphology	Morphology of lesion	3.91e-08			APOB,Ccl2,CXCL3,GSN,HLA-A,ICAM1,IL1RN,OSM,PDGFB,SERPINE1,TNF	11
Digestive System Development and Function,Hepatic System Development and Function,Organ Morphology,Organismal Development	Morphology of liver	2.24e-07			DPP7,HEXB,LIF,LRP1,OSM,PDGFB,Pzp,SCP2,TNF	9
Skeletal and Muscular System Development and Function	Morphology of muscle	2.96e-07			Ccl2,FN1,ICAM1,LIF,MARCKSL1,OSM,PDGFB,PPP5C,SERPINE1,TNF,VCL	11
Cell Morphology,Organ Morphology,Skeletal and Muscular System Development and Function,Tissue Morphology	Morphology of muscle cells	1.18e-06			FN1,ICAM1,LIF,MARCKSL1,OSM,PPP5C,SERPINE1,TNF,VCL	9
Cardiovascular System Development and Function	Morphology of vasculature	6.48e-07			BCAS3,CXCL10,FN1,ICAM1,LIF,PDGFB,SDC4,SERPINE1,TNF	9
Cardiovascular System Development and Function	Morphology of vessel	2.03e-06			BCAS3,CXCL10,FN1,IL1RN,LIF,PDGFB,SERPINE1,TNF	8
Cellular Movement	Movement of bacteria	6.19e-07		-0.218	ANXA2,Ccl2,CXCL10,FN1	4
Nervous System Development and Function	Myelination	1.23e-06		0.284	CXCL10,FN1,HEXB,LIF,LRP1,OSM,TNF	7
Cellular Development,Cellular Growth and Proliferation,Nervous System Development and Function	Myelination of cells	9.75e-06		0.762	HEXB,LIF,LRP1,OSM,TNF	5
Nervous System Development and Function	Myelination of central nervous system	2.21e-06		1.067	CXCL10,LIF,OSM,TNF	4
Nervous System Development and Function	Myelination of nervous system	2.47e-06		0.391	CXCL10,LIF,LRP1,OSM,TNF	5
Cellular Development,Cellular Growth and Proliferation,Nervous System Development and Function,Tissue Development	Myelination of oligodendrocytes	2.85e-07			LIF,OSM,TNF	3
Cardiovascular Disease,Organismal Injury and Abnormalities	Myocardial dysfunction	2.43e-06		0.943	Ccl2,MARCKSL1,PDGFB,SERPINC1,SERPINE1,TNF,VCL	7
Cell Death and Survival	Necrosis	7.15e-09		1.367	ANXA2,APOB,Ccl2,CCL4,CXCL10,CXCL3,EIF3G,FN1,GSN,HLA-A,ICAM1,IL1RN,LIF,LRP1,OSM,PDGFB,PLAUR,PPP5C,PSMD2,Pzp,SARNP,SCP2,SDC4,SERPINC1,SERPINE1,TNF,YARS1	27
Cell Death and Survival,Organismal Injury and Abnormalities	Necrosis of epithelial tissue	2.59e-08		1.09	CCL4,CXCL10,CXCL3,GSN,ICAM1,IL1RN,LRP1,OSM,PLAUR,PPP5C,SERPINC1,SERPINE1,TNF	13
Cell Death and Survival,Gastrointestinal Disease,Hepatic System Disease,Organismal Injury and Abnormalities	Necrosis of liver	1.32e-12		0.838	CCL4,CXCL10,CXCL3,GSN,IL1RN,LIF,LRP1,OSM,PDGFB,Pzp,SERPINE1,TNF	12
Cardiovascular System Development and Function	Neovascularization	4.19e-10		0.878	ANXA2,Ccl2,ICAM1,IL1RN,LIF,PDGFB,PLAUR,SDC4,TNF	9
Cardiovascular System Development and Function,Ophthalmic Disease,Organismal Development,Organismal Injury and Abnormalities,Visual System Development and Function	Neovascularization of choroid	1.49e-07			Ccl2,ICAM1,LIF,PDGFB,PLAUR	5
Cardiovascular System Development and Function,Organismal Development,Visual System Development and Function	Neovascularization of eye	2.04e-07			Ccl2,ICAM1,LIF,PDGFB,PLAUR,TNF	6
Neurological Disease	Neurodegeneration	2.87e-07		-0.128	Ccl2,CXCL3,HEXB,IL1RN,LRP1,OSM,PDGFB,SERPINE1,TNF	9
Cell Death and Survival	Neuronal cell death	1.27e-06		1.896	Ccl2,CCL4,CXCL3,FN1,HLA-A,IL1RN,LIF,LRP1,OSM,PPP5C,SERPINE1,TNF	12
Hematological Disease,Immunological Disease,Organismal Injury and Abnormalities	Neutrophilia	7.57e-06		0.132	CXCL3,IL1RN,LIF,TNF	4
Cell-mediated Immune Response,Cellular Movement,Hematological System Development and Function,Immune Cell Trafficking	NK cell migration	4.63e-06		1.969	Ccl2,CCL22,CXCL10,TNF	4
Connective Tissue Disorders,Organismal Injury and Abnormalities,Skeletal and Muscular Disorders	Non-traumatic arthropathy	3.32e-10			Ccl2,CCL22,CCL4,CXCL10,CXCL3,FN1,GSN,GUSB,HLA-A,ICAM1,IL1RN,LRP1,OSM,PLAUR,SDC4,SERPINC1,TNF	17
Nutritional Disease	Obesity	1.02e-05		-0.18	APOB,Ccl2,CXCL10,ICAM1,IL1RN,LIF,LRP1,SERPINC1,SERPINE1,TNF	10
Cardiovascular Disease	Occlusion of blood vessel	3.14e-09		0.691	APOB,Ccl2,CXCL10,FN1,ICAM1,LRP1,PDGFB,PLAUR,SCP2,SDC4,SERPINC1,SERPINE1,TNF	13
Organismal Survival	Organismal death	8.89e-09	Increased	2.025	ANXA2,APOB,BCAS3,Ccl2,CCL22,CXCL10,CXCL3,FN1,GSN,HEXB,ICAM1,IL1RN,LIF,LRP1,MARCKSL1,OSM,PDGFB,PLAUR,PPP5C,Pzp,SDC4,SERPINC1,SERPINE1,TNF,VCL	25
Cellular Assembly and Organization,Cellular Function and Maintenance	Organization of actin cytoskeleton	1.86e-06			ACTN1,FN1,GSN,ICAM1,LRP1,PDGFB,SERPINC1,TNF	8
Cellular Assembly and Organization,Cellular Function and Maintenance	Organization of cytoplasm	9.51e-07		1.129	ACTN1,BCAS3,CXCL10,FN1,GSN,HEXB,ICAM1,LIF,LRP1,OSM,PDGFB,PLAUR,SCP2,SDC4,SERPINC1,SERPINE1,TNF,VCL	18
Cellular Assembly and Organization,Cellular Function and Maintenance	Organization of cytoskeleton	6.21e-06		1.129	ACTN1,BCAS3,CXCL10,FN1,GSN,ICAM1,LIF,LRP1,OSM,PDGFB,PLAUR,SDC4,SERPINC1,SERPINE1,TNF,VCL	16
Tissue Development	Organization of extracellular matrix	1.61e-06			FN1,ICAM1,LRP1,PDGFB,PRSS1,SERPINE1,TNF	7
Cellular Assembly and Organization	Organization of organelle	2.13e-06			ACTN1,ANXA2,BCAS3,FN1,GSN,HEXB,SCP2,SDC4,SERPINC1,TNF,VCL	11
Cell Morphology	Orientation of cells	9.32e-07		1.323	CCL22,CXCL10,FN1,IL1RN,SDC4,TNF,VCL	7
Connective Tissue Disorders,Inflammatory Disease,Inflammatory Response,Organismal Injury and Abnormalities,Skeletal and Muscular Disorders	Osteoarthritis	3.88e-06			GUSB,ICAM1,IL1RN,LRP1,SDC4,SERPINC1,TNF	7
Cardiovascular Disease,Organismal Injury and Abnormalities	Peripheral vascular disease	9.67e-08	Increased	2.219	ANXA2,APOB,CXCL3,FN1,GSN,LRP1,PLAUR,SCP2,SERPINC1,SERPINE1,TNF	11
Cardiovascular System Development and Function,Tissue Morphology	Permeability of vascular system	4.18e-07		0.22	CCL4,GSN,ICAM1,LRP1,SERPINC1,SERPINE1,TNF	7
Cardiovascular System Development and Function,Tissue Morphology	Permeability of vasculature	1.88e-06			CCL4,GSN,ICAM1,LRP1,SERPINC1,TNF	6
Cell-To-Cell Signaling and Interaction,Cellular Function and Maintenance,Hematological System Development and Function,Inflammatory Response	Phagocytosis of neutrophils	1.77e-07		1.067	CXCL10,ICAM1,PLAUR,SERPINE1,TNF	5
Cell Morphology	Polarization of blood cells	1.55e-05		1.934	CCL22,CXCL10,FN1,IL1RN,TNF	5
Organismal Injury and Abnormalities,Renal and Urological Disease	Progressive kidney disease	2.51e-11			CCL22,FN1,ICAM1,PLAUR,SERPINE1,TNF	6
Inflammatory Response	Proinflammatory response	6.19e-07		1.934	CCL4,CXCL10,CXCL3,TNF	4
Cellular Development,Cellular Growth and Proliferation	Proliferation of blood cells	3.47e-08		0.041	Ccl2,CCL22,CCL4,CXCL10,CXCL3,FN1,HLA-E,ICAM1,IL1RN,LIF,OSM,PLAUR,SDC4,SERPINE1,TNF	15
Cellular Growth and Proliferation,Connective Tissue Development and Function,Tissue Development	Proliferation of connective tissue cells	2.13e-08		1.409	ANXA2,CXCL3,FN1,LIF,OSM,PDGFB,PLAUR,PPP5C,SDC4,SERPINE1,TMPO,TNF,VCL	13
Cardiovascular System Development and Function,Cellular Development,Cellular Function and Maintenance,Cellular Growth and Proliferation,Organismal Development,Tissue Development	Proliferation of endothelial cells	1.8e-09		0.183	Ccl2,CXCL10,FN1,IL1RN,OSM,PDGFB,PLAUR,SDC4,SERPINC1,SERPINE1,TNF	11
Cellular Development,Cellular Growth and Proliferation,Hematological System Development and Function,Lymphoid Tissue Structure and Development	Proliferation of immune cells	5.19e-07		0.039	Ccl2,CCL22,CCL4,CXCL3,FN1,HLA-E,ICAM1,IL1RN,OSM,PLAUR,SDC4,SERPINE1,TNF	13
Cellular Growth and Proliferation,Lymphoid Tissue Structure and Development	Proliferation of lymphatic system cells	7.51e-08		0.036	Ccl2,CCL22,CCL4,CXCL10,CXCL3,FN1,HLA-E,ICAM1,IL1RN,LIF,OSM,PLAUR,SDC4,TNF	14
Cellular Development,Cellular Growth and Proliferation,Hematological System Development and Function,Lymphoid Tissue Structure and Development	Proliferation of lymphocytes	1.1e-05		0.137	Ccl2,CCL22,CCL4,FN1,HLA-E,ICAM1,IL1RN,OSM,PLAUR,SDC4,TNF	11
Cellular Development,Cellular Growth and Proliferation,Organ Development,Renal and Urological System Development and Function	Proliferation of mesangial cells	4.99e-06			CXCL10,PDGFB,PLAUR,TNF	4
Cellular Development,Cellular Growth and Proliferation,Organ Development,Skeletal and Muscular System Development and Function,Tissue Development	Proliferation of muscle cells	1.78e-08		1.857	CXCL10,FN1,IL1RN,LIF,LRP1,OSM,PDGFB,PLAUR,SDC4,SERPINE1,TNF	11
Cellular Development,Cellular Growth and Proliferation,Organ Development,Skeletal and Muscular System Development and Function,Tissue Development	Proliferation of smooth muscle cells	1.19e-05	Increased	2.326	IL1RN,LRP1,OSM,PDGFB,PLAUR,SERPINE1,TNF	7
Cellular Growth and Proliferation,Connective Tissue Development and Function,Tissue Development	Proliferation of synovial cells	4.77e-08		1.231	FN1,LIF,OSM,PLAUR,TNF	5
Cancer,Cellular Development,Cellular Growth and Proliferation,Organismal Injury and Abnormalities,Tumor Morphology	Proliferation of tumor cells	8.1e-06		0.377	ANXA2,CXCL3,IL1RN,LIF,OSM,PDGFB,PLAUR,SERPINE1,TNF	9
Organismal Injury and Abnormalities,Renal and Urological Disease	Proteinuria	6.1e-06		0.132	Ccl2,CCL22,ICAM1,PDGFB,PSMD2,SERPINE1	6
Dermatological Diseases and Conditions,Inflammatory Disease,Organismal Injury and Abnormalities	Psoriasiform dermatitis	5.46e-06			FN1,ICAM1,TNF	3
Dermatological Diseases and Conditions,Organismal Injury and Abnormalities	Psoriasis	4.51e-07		1.195	ANXA2,Ccl2,CXCL10,CXCL3,FN1,GSN,ICAM1,IL1RN,OSM,SERPINE1,TNF	11
Hematological System Development and Function,Tissue Morphology	Quantity of antigen presenting cells	2.22e-06		1.727	APOB,Ccl2,CCL22,CXCL10,IL1RN,LIF,SERPINE1,TNF	8
Hematological System Development and Function,Tissue Morphology	Quantity of blood cells	8.43e-08		1.402	APOB,Ccl2,CCL22,CCL4,CXCL10,GSN,HEXB,HLA-A,ICAM1,IL1RN,LIF,OSM,PDGFB,SERPINE1,TMPO,TNF	16
Cell Signaling,Molecular Transport,Vitamin and Mineral Metabolism	Quantity of Ca2+	5.86e-11		1.741	ANXA2,CCL22,CCL4,CXCL10,CXCL3,FN1,GSN,ICAM1,MARCKSL1,OSM,PDGFB,PLAUR,TNF	13
Tissue Morphology	Quantity of cells	6.41e-07		0.27	APOB,Ccl2,CCL22,CCL4,CXCL10,FN1,GSN,HEXB,HLA-A,ICAM1,IL1RN,LIF,OSM,PDGFB,PLAUR,SCP2,SERPINE1,TMPO,TNF,VCL	20
Connective Tissue Development and Function,Tissue Morphology	Quantity of connective tissue	1.08e-06		-0.144	APOB,Ccl2,FN1,HEXB,IL1RN,LIF,PDGFB,SCP2,SERPINE1,TMPO,TNF	11
Carbohydrate Metabolism,Molecular Transport,Small Molecule Biochemistry	Quantity of glycosaminoglycan	2.02e-06		-0.218	GUSB,OSM,SDC4,TNF	4
Small Molecule Biochemistry	Quantity of hydroxyproline	6.54e-06			Ccl2,CXCL10,ICAM1	3
Protein Synthesis	Quantity of interleukin	7.61e-07		0.059	Ccl2,HEXB,IL1RN,LIF,SERPINE1,TNF	6
Hematological System Development and Function,Tissue Morphology	Quantity of leukocytes	8.37e-07		0.769	APOB,Ccl2,CCL22,CCL4,CXCL10,GSN,HEXB,HLA-A,ICAM1,IL1RN,LIF,OSM,SERPINE1,TNF	14
Hematological System Development and Function,Inflammatory Response,Tissue Morphology	Quantity of macrophages	2.83e-06		1.727	APOB,Ccl2,CCL22,CXCL10,LIF,SERPINE1,TNF	7
Molecular Transport	Quantity of metal	9.63e-11		1.2	ANXA2,CCL22,CCL4,CXCL10,CXCL3,FN1,GSN,HLA-A,ICAM1,MARCKSL1,OSM,PDGFB,PLAUR,TNF	14
Hematological System Development and Function,Tissue Morphology	Quantity of myeloid cells	7.17e-07		0.894	APOB,Ccl2,CCL22,CXCL10,GSN,ICAM1,LIF,PDGFB,SERPINE1,TMPO,TNF	11
Hematological System Development and Function,Inflammatory Response,Tissue Morphology	Quantity of phagocytes	6.48e-07		1.59	APOB,Ccl2,CCL22,CXCL10,GSN,ICAM1,IL1RN,LIF,SERPINE1,TNF	10
Cellular Assembly and Organization,Cellular Function and Maintenance	Quantity of plasma membrane projections	1.78e-06			FN1,LRP1,TNF	3
Infectious Diseases	Quantity of virus	1.31e-05			ANXA2,Ccl2,ICAM1,TNF	4
Cellular Assembly and Organization	Rearrangement of cytoskeleton	4.69e-10		0.128	ANXA2,FN1,GSN,LRP1,PDGFB,TNF,VCL	7
Cell-To-Cell Signaling and Interaction,Cellular Movement,Hematological System Development and Function,Immune Cell Trafficking	Recruitment of antigen presenting cells	1.87e-11		1.919	APOB,Ccl2,CCL22,CCL4,CXCL10,CXCL3,ICAM1,OSM,TNF	9
Cell-To-Cell Signaling and Interaction,Cellular Movement,Hematological System Development and Function,Immune Cell Trafficking	Recruitment of B lymphocytes	9.73e-07			CXCL10,OSM,TNF	3
Cell-To-Cell Signaling and Interaction,Cellular Movement	Recruitment of cells	2.6e-15	Increased	2.454	APOB,Ccl2,CCL22,CCL4,CXCL10,CXCL3,FN1,GSN,ICAM1,IL1RN,LIF,LRP1,OSM,PDGFB,SERPINE1,TNF	16
Cell-To-Cell Signaling and Interaction,Cellular Movement,Hematological System Development and Function,Immune Cell Trafficking,Inflammatory Response	Recruitment of dendritic cells	3.88e-11			Ccl2,CCL22,CCL4,CXCL10,CXCL3,OSM	6
Cell-To-Cell Signaling and Interaction,Cellular Movement,Hematological System Development and Function,Immune Cell Trafficking	Recruitment of leukocytes	1.08e-14	Increased	2.222	APOB,Ccl2,CCL22,CCL4,CXCL10,CXCL3,FN1,GSN,ICAM1,IL1RN,LIF,LRP1,OSM,SERPINE1,TNF	15
Cell-To-Cell Signaling and Interaction,Cellular Movement,Hematological System Development and Function,Immune Cell Trafficking	Recruitment of lymphocytes	3.53e-12	Increased	2.19	Ccl2,CCL22,CCL4,CXCL10,CXCL3,FN1,ICAM1,OSM,TNF	9
Cell-To-Cell Signaling and Interaction,Cellular Movement,Hematological System Development and Function,Immune Cell Trafficking,Inflammatory Response	Recruitment of macrophages	8.17e-09	Increased	2.162	APOB,Ccl2,CCL22,CCL4,CXCL10,ICAM1,TNF	7
Cell-To-Cell Signaling and Interaction,Cellular Movement,Hematological System Development and Function,Immune Cell Trafficking,Inflammatory Response	Recruitment of monocytes	1.17e-12	Increased	2.196	Ccl2,CCL22,CCL4,CXCL10,CXCL3,ICAM1,LRP1,TNF	8
Cell-To-Cell Signaling and Interaction,Cellular Movement,Hematological System Development and Function,Immune Cell Trafficking	Recruitment of mononuclear leukocytes	1.55e-12	Increased	2.458	Ccl2,CCL22,CCL4,CXCL10,CXCL3,FN1,ICAM1,LRP1,OSM,TNF	10
Cell-To-Cell Signaling and Interaction,Cellular Movement	Recruitment of myeloid cells	4.56e-13	Increased	2.102	APOB,Ccl2,CCL22,CCL4,CXCL10,CXCL3,GSN,ICAM1,IL1RN,LIF,LRP1,SERPINE1,TNF	13
Cell-mediated Immune Response,Cell-To-Cell Signaling and Interaction,Cellular Movement,Hematological System Development and Function,Immune Cell Trafficking	Recruitment of natural killer T lymphocytes	4.15e-06			CXCL3,TNF	2
Cell-To-Cell Signaling and Interaction,Cellular Movement,Hematological System Development and Function,Immune Cell Trafficking,Inflammatory Response	Recruitment of neutrophils	1.89e-12		1.251	Ccl2,CCL22,CCL4,CXCL10,CXCL3,GSN,ICAM1,IL1RN,LIF,SERPINE1,TNF	11
Cell-To-Cell Signaling and Interaction,Cellular Movement,Hematological System Development and Function,Immune Cell Trafficking,Inflammatory Response	Recruitment of phagocytes	5.25e-15	Increased	2.285	APOB,Ccl2,CCL22,CCL4,CXCL10,CXCL3,GSN,ICAM1,IL1RN,LIF,LRP1,OSM,SERPINE1,TNF	14
Cell-mediated Immune Response,Cell-To-Cell Signaling and Interaction,Cellular Movement,Hematological System Development and Function,Immune Cell Trafficking	Recruitment of T lymphocytes	1.55e-11	Increased	2.38	Ccl2,CCL22,CCL4,CXCL10,CXCL3,ICAM1,OSM,TNF	8
Cell Signaling,Molecular Transport,Small Molecule Biochemistry,Vitamin and Mineral Metabolism	Release of Ca2+	1.37e-05	Increased	2.388	CCL4,FN1,LIF,OSM,PDGFB,TNF	6
Cellular Assembly and Organization,Cellular Function and Maintenance	Release of specific granules	8.17e-08			FN1,ICAM1,TNF	3
Nervous System Development and Function	Remyelination	8.87e-07		0	CXCL10,LRP1,OSM,TNF	4
Connective Tissue Development and Function,Skeletal and Muscular System Development and Function	Resorption of bone	6.26e-06		-0.925	GSN,IL1RN,LIF,OSM,TNF,VCL	6
Cell-To-Cell Signaling and Interaction,Inflammatory Response	Respiratory burst of myeloid cells	7.94e-08		1.477	CCL22,CXCL3,FN1,ICAM1,TNF	5
Cell-To-Cell Signaling and Interaction,Cellular Compromise,Cellular Function and Maintenance,Hematological System Development and Function,Inflammatory Response	Respiratory burst of neutrophils	7e-07		1.208	CXCL3,FN1,ICAM1,TNF	4
Cell-To-Cell Signaling and Interaction,Cellular Compromise,Cellular Function and Maintenance,Inflammatory Response	Respiratory burst of phagocytes	4.77e-08		1.477	CCL22,CXCL3,FN1,ICAM1,TNF	5
Cell-To-Cell Signaling and Interaction	Response of mononuclear leukocytes	3.73e-06		0.831	Ccl2,FN1,ICAM1,LIF,OSM,PLAUR,TNF	7
Cellular Function and Maintenance,Cellular Movement,Hematological System Development and Function,Immune Cell Trafficking	Retention of leukocytes	6.54e-06			CCL22,FN1,TNF	3
Connective Tissue Disorders,Immunological Disease,Inflammatory Disease,Inflammatory Response,Organismal Injury and Abnormalities,Skeletal and Muscular Disorders	Rheumatoid arthritis	2.99e-10			Ccl2,CCL22,CCL4,CXCL10,CXCL3,FN1,GSN,GUSB,HLA-A,ICAM1,IL1RN,OSM,PLAUR,SDC4,SERPINC1,TNF	16
Cell Morphology,Connective Tissue Development and Function	Shape change of fibroblasts	2.88e-06			FN1,GSN,SDC4,VCL	4
Cell Morphology	Shape change of muscle cells	3.66e-06			FN1,PLAUR,SERPINE1	3
Cell Morphology	Size of cells	7.31e-08			ACTN1,Ccl2,FN1,HEXB,ICAM1,LIF,LRP1,MARCKSL1,PPP5C,SERPINE1,TMPO,TNF	12
Cardiovascular System Development and Function,Organ Morphology,Organismal Development	Size of heart	1.41e-05			APOB,FN1,MARCKSL1,PPP5C,TNF	5
Organismal Injury and Abnormalities,Tissue Morphology	Size of lesion	1.88e-06			APOB,Ccl2,CXCL3,GSN,HLA-A,ICAM1,IL1RN,OSM,SERPINE1	9
Gastrointestinal Disease,Immunological Disease,Ophthalmic Disease,Organismal Injury and Abnormalities	Sjögren syndrome	2.06e-10			Ccl2,CCL22,CCL4,CXCL10,CXCL3,FN1,LIF,OSM	8
Cardiovascular Disease,Organismal Injury and Abnormalities	Stenosis of aortic valve	6.62e-06			APOB,ICAM1,SERPINC1,TNF	4
Endocrine System Development and Function,Lipid Metabolism,Small Molecule Biochemistry,Vitamin and Mineral Metabolism	Steroidogenesis of hormone	1.7e-05		-1.508	CXCL10,IL1RN,LIF,PDGFB,TNF	5
Cell-To-Cell Signaling and Interaction,Cellular Growth and Proliferation,Nervous System Development and Function	Stimulation of astrocytes	1.34e-06			LIF,OSM,TNF	3
Cell-To-Cell Signaling and Interaction,Cellular Growth and Proliferation	Stimulation of cells	2.59e-06		1.007	CCL22,CXCL10,CXCL3,FN1,IL1RN,LIF,OSM,TNF	8
Cell-To-Cell Signaling and Interaction,Cellular Growth and Proliferation	Stimulation of central nervous system cells	4.63e-06			CCL22,LIF,OSM,TNF	4
Cell-To-Cell Signaling and Interaction,Cellular Growth and Proliferation,Hematological System Development and Function	Stimulation of leukocytes	8.24e-06		-0.218	CXCL10,CXCL3,FN1,IL1RN,LIF,TNF	6
Cell-To-Cell Signaling and Interaction,Cellular Growth and Proliferation,Nervous System Development and Function	Stimulation of neuroglia	4.73e-08			FN1,LIF,OSM,TNF	4
Endocrine System Disorders,Gastrointestinal Disease,Metabolic Disease,Organismal Injury and Abnormalities	Streptozotocin-induced diabetes	1.75e-12			Ccl2,FN1,ICAM1,IL1RN,LRP1,PLAUR,SERPINE1	7
Organismal Survival	Survival of organism	8.58e-08		0.39	Ccl2,CXCL10,CXCL3,GSN,HLA-A,ICAM1,IL1RN,LIF,MARCKSL1,PDGFB,Pzp,SERPINC1,SERPINE1,TNF	14
Hematological Disease,Hereditary Disorder,Infectious Diseases,Neurological Disease,Organismal Injury and Abnormalities	Susceptibility to cerebral malaria	1.24e-05			ICAM1,TNF	2
DNA Replication, Recombination, and Repair	Synthesis of DNA	2e-07		1.109	APOB,CXCL10,FN1,IL1RN,LIF,OSM,PDGFB,PLAUR,SDC4,TNF	10
Lipid Metabolism,Small Molecule Biochemistry	Synthesis of eicosanoid	2.65e-06		0.838	Ccl2,CXCL3,FN1,IL1RN,OSM,SERPINC1,TNF	7
Lipid Metabolism,Small Molecule Biochemistry	Synthesis of fatty acid	2.57e-08		1.354	APOB,Ccl2,CXCL3,FN1,IL1RN,LIF,OSM,SCP2,SERPINC1,TNF	10
Lipid Metabolism,Small Molecule Biochemistry	Synthesis of leukotriene B4	1.51e-06		0.747	Ccl2,CXCL3,FN1,TNF	4
Lipid Metabolism,Small Molecule Biochemistry	Synthesis of lipid	9.31e-07		-0.364	APOB,Ccl2,CXCL10,CXCL3,FN1,HEXB,IL1RN,LIF,OSM,PDGFB,SCP2,SERPINC1,TNF	13
Free Radical Scavenging	Synthesis of reactive oxygen species	1.63e-05		1.571	ANXA2,CCL4,FN1,GSN,ICAM1,LIF,LRP1,PLAUR,TNF	9
Lipid Metabolism,Small Molecule Biochemistry,Vitamin and Mineral Metabolism	Synthesis of steroid	1.28e-05		-1.597	APOB,CXCL10,IL1RN,LIF,PDGFB,SCP2,TNF	7
Drug Metabolism,Endocrine System Development and Function,Lipid Metabolism,Small Molecule Biochemistry,Vitamin and Mineral Metabolism	Synthesis of testosterone	6.62e-06		-1.176	CXCL10,LIF,PDGFB,TNF	4
Metabolic Disease,Organismal Injury and Abnormalities	Systemic amyloidosis	7.76e-06			GSN,PSMD2,TNF	3
Cell-mediated Immune Response,Cellular Movement,Hematological System Development and Function,Immune Cell Trafficking	T cell migration	1.08e-07		1.578	Ccl2,CCL22,CCL4,CXCL10,FN1,HLA-A,ICAM1,LRP1,TNF	9
Cell-To-Cell Signaling and Interaction,Hematological System Development and Function	T cell response	3.97e-06		1.561	Ccl2,FN1,ICAM1,LIF,PLAUR,TNF	6
Hematological Disease	Toxemia	8.16e-06		0.522	CXCL10,ICAM1,IL1RN,SERPINE1,TNF	5
Cell-mediated Immune Response,Cellular Movement,Hematological System Development and Function,Immune Cell Trafficking	Trafficking of natural killer T lymphocytes	4.15e-06			Ccl2,CXCL3	2
Cell-mediated Immune Response,Cellular Movement,Hematological System Development and Function,Immune Cell Trafficking	Trafficking of T lymphocytes	5.75e-09	Increased	2	Ccl2,CCL22,CCL4,CXCL10,CXCL3	5
Cellular Movement,Hematological System Development and Function,Immune Cell Trafficking,Inflammatory Response	Transendothelial migration of dendritic cells	1.78e-06			CCL4,ICAM1,TNF	3
Cellular Movement,Hematological System Development and Function,Immune Cell Trafficking	Transendothelial migration of leukocytes	2.64e-06		1.165	Ccl2,FN1,ICAM1,TNF	4
Cellular Movement,Hematological System Development and Function,Immune Cell Trafficking,Inflammatory Response	Transendothelial migration of neutrophils	2.88e-06		0.985	FN1,ICAM1,SERPINE1,TNF	4
Cellular Movement	Transmigration of cells	2.15e-09		1.658	Ccl2,CCL22,CCL4,CXCL10,CXCL3,FN1,ICAM1,SERPINE1,TNF	9
Cellular Movement,Hematological System Development and Function,Immune Cell Trafficking	Transmigration of granulocytes	2.44e-08		0.928	CXCL10,CXCL3,FN1,ICAM1,SERPINE1,TNF	6
Cellular Movement,Hematological System Development and Function,Immune Cell Trafficking	Transmigration of leukocytes	7.11e-09		1.43	Ccl2,CCL4,CXCL10,CXCL3,FN1,ICAM1,SERPINE1,TNF	8
Cellular Movement,Hematological System Development and Function,Immune Cell Trafficking	Transmigration of lymphocytes	5.36e-06		1.067	CCL4,FN1,ICAM1,TNF	4
Cellular Movement,Hematological System Development and Function,Immune Cell Trafficking,Inflammatory Response	Transmigration of neutrophils	5.62e-07		0.702	CXCL3,FN1,ICAM1,SERPINE1,TNF	5
Cellular Movement,Hematological System Development and Function,Immune Cell Trafficking,Inflammatory Response	Transmigration of phagocytes	2.83e-07		0.778	CCL4,CXCL3,FN1,ICAM1,SERPINE1,TNF	6
Cancer,Organismal Injury and Abnormalities,Renal and Urological Disease	Urinary tract cancer	9.37e-06			ANXA2,APOB,BCAS3,BLVRB,CCL4,DPP7,FN1,GSN,HLA-A,ICAM1,IL1RN,KRT36,LRP1,NUCB1,PLAUR,PSMD2,SARNP,SERPINE1,TNF,VCL	20
Cardiovascular Disease	Vascular lesion	2.41e-10		-0.314	APOB,Ccl2,CXCL10,FN1,ICAM1,IL1RN,LRP1,PDGFB,SDC4,SERPINE1,TMPO	11
Cardiovascular System Development and Function	Vascularization	3.16e-11		1.781	ANXA2,Ccl2,CXCL3,ICAM1,IL1RN,LIF,PDGFB,PLAUR,SDC4,SERPINE1,TNF	11
Cardiovascular System Development and Function,Organismal Development	Vasculogenesis	2.44e-12		0.973	ANXA2,APOB,BCAS3,Ccl2,CXCL10,FN1,GSN,ICAM1,IL1RN,LIF,LRP1,OSM,PDGFB,PLAUR,SDC4,SERPINC1,SERPINE1,TNF,YARS1	19
Cardiovascular Disease,Organismal Injury and Abnormalities	Vaso-occlusion	3.67e-09		0.588	APOB,Ccl2,CXCL10,FN1,ICAM1,LRP1,PDGFB,PLAUR,SCP2,SDC4,SERPINC1,SERPINE1,TNF	13
Hematological Disease,Infectious Diseases	Viral hemorrhagic fever	5.36e-06			CCL4,CXCL10,IL1RN,TNF	4
Infectious Diseases	Viral Infection	4.42e-08	Decreased	-2.895	ACTN1,ANXA2,APOB,Ccl2,CCL22,CCL4,CXCL10,CXCL3,EIF3G,FN1,HLA-A,HLA-E,ICAM1,IL1RN,PDGFB,PPP5C,PSMD2,SERPINC1,SERPINE1,TMPO,TNF	21
Organismal Injury and Abnormalities	Visceromegaly	6.29e-08			Ccl2,FN1,GSN,ICAM1,LIF,OSM,PDGFB,PPP5C,Pzp,SCP2,SERPINE1,TMPO,TNF,VCL	14
Nutritional Disease	Weight loss	1.88e-08		1.211	Ccl2,CXCL3,FN1,HEXB,IL1RN,LIF,SCP2,SERPINE1,TNF	9
Organismal Injury and Abnormalities	Wound	4.63e-10			ANXA2,Ccl2,FN1,GSN,ICAM1,OSM,PDGFB,SDC4,SERPINE1,TNF	10

## Sheet: LT v Con
© 2000-2021 QIAGEN. All rights reserved.
Categories	Diseases or Functions Annotation	p-value	Predicted Activation State	Activation z-score	Molecules	# Molecules
Metabolic Disease,Organismal Injury and Abnormalities	Abnormal metabolism	6.36e-07		0.14	APOB,CSF1R,DAB2,FN1,FUCA1,GM2A,LPL,LRP1,MMP9,PLTP,Pzp,SCP2,SERPINE1	13
Organismal Development,Organismal Injury and Abnormalities	Abnormal morphology of abdomen	0.000117			APRT,BPNT1,CSF1R,ELAVL1,FUCA1,LGMN,LPL,MFGE8,MMP9,PLAU,PROCR,Pzp,SCP2,SERPINE1,SPP1,TIAL1,TMPO	17
Organismal Development	Abnormal morphology of body cavity	1.36e-06			APRT,BCAS3,BPNT1,CSF1R,CSNK2A1,DAB2,ELAVL1,FN1,FUCA1,GSN,LGMN,LMNB1,LPL,MFGE8,MMP9,PLAU,PRKAR1A,PROCR,Pzp,RHOA,SCP2,SERPINE1,SPP1,THBS4,TIAL1,TLN1,TMPO	27
Developmental Disorder,Tissue Morphology	Abnormal morphology of disorganized extraembryonic tissue	0.000112			CUL4B,DAB2,TLN1	3
Developmental Disorder,Tissue Morphology	Abnormal morphology of extraembryonic tissue	4.08e-05			BCAS3,CUL4B,DAB2,ELAVL1,FN1,PROCR,TLN1	7
Immunological Disease	Abnormal quantity of cytokine	0.000131			MMP9,PLAU,Pzp,SERPINE1,SPP1	5
Cardiovascular Disease,Organismal Injury and Abnormalities	Abnormality of left ventricle	0.000165		0.128	APOB,ELAVL1,LCN2,MMP9,PLAU,SERPINC1,SERPINE1,SPP1	8
Lipid Metabolism,Molecular Transport,Small Molecule Biochemistry	Accumulation of lipid	0.000214		0.951	APOB,FN1,GM2A,LPL,LRP1,PLAU,PLTP,RHOA,SCP2	9
Cell-To-Cell Signaling and Interaction,Nervous System Development and Function	Activation of astrocytes	0.000228			LCN2,MMP9,SERPINE1,TARDBP	4
Cell-To-Cell Signaling and Interaction	Activation of cells	1.38e-06		0.349	AHNAK,ANXA1,ANXA2,APOB,CSF1R,CST3,FN1,GSN,LCN2,LRP1,MMP9,PLAU,PLTP,PROCR,RHOA,SERPINE1,SIRPA,SPP1,SQSTM1,TARDBP,THBS4,TLN1	22
Cell-To-Cell Signaling and Interaction,Hematological System Development and Function	Activation of myeloid cells	1.14e-05		1.372	ANXA1,ANXA2,CSF1R,CST3,FN1,LCN2,LRP1,MMP9,RHOA,SIRPA,SPP1	11
Cell-To-Cell Signaling and Interaction,Nervous System Development and Function	Activation of neuroglia	1.71e-05		1.091	ANXA2,FN1,LCN2,LRP1,MMP9,SERPINE1,TARDBP	7
Cell-To-Cell Signaling and Interaction,Hematological System Development and Function,Immune Cell Trafficking,Inflammatory Response	Activation of neutrophils	1.07e-05		1.091	ANXA1,CST3,FN1,LCN2,RHOA,SPP1	6
Cell-To-Cell Signaling and Interaction,Hematological System Development and Function,Immune Cell Trafficking,Inflammatory Response	Activation of phagocytes	2.73e-05		1.372	ANXA1,ANXA2,CSF1R,CST3,FN1,LCN2,LRP1,MMP9,RHOA,SIRPA,SPP1	11
Cell-To-Cell Signaling and Interaction	Adhesion of bacteria	3.91e-05			FN1,LYZ,NEU1	3
Cell-To-Cell Signaling and Interaction	Adhesion of breast cancer cell lines	4.43e-05			ANXA1,FN1,RHOA,SERPINE1,SPP1	5
Cell-To-Cell Signaling and Interaction	Adhesion of connective tissue cells	3.06e-05		0.38	ANXA2,FN1,LRP1,PLAU,RHOA,SPP1,TLN1	7
Cardiovascular System Development and Function,Cell-To-Cell Signaling and Interaction	Adhesion of endothelial cells	0.000219		0.218	FN1,NEU1,PROCR,RHOA,SPP1,THBS4	6
Cell-To-Cell Signaling and Interaction,Hair and Skin Development and Function	Adhesion of epithelial cell lines	2.77e-06		-0.73	DAB2,FN1,LRP1,NEU1,PLAU	5
Cell-To-Cell Signaling and Interaction	Adhesion of epithelial cells	3.88e-05		-0.401	DAB2,FN1,LRP1,NEU1,PLAU,RHOA	6
Cell-To-Cell Signaling and Interaction,Hematological System Development and Function,Immune Cell Trafficking	Adhesion of immune cells	2.59e-06		-0.726	ANXA1,FN1,LRP1,NEU1,PLAU,PLTP,PROCR,RHOA,SERPINE1,SIRPA,SPP1,TLN1	12
Cell-To-Cell Signaling and Interaction	Adhesion of leukemia cell lines	0.000191		-0.887	DAB2,FN1,PLAU,RHOA,SPP1	5
Cell-To-Cell Signaling and Interaction	Adhesion of lymphatic system cells	6.9e-05		-0.061	ANXA1,ANXA2,FN1,PLAU,RHOA,SPP1	6
Cell-To-Cell Signaling and Interaction	Adhesion of muscle cells	3.27e-08			FN1,PLAU,RHOA,SERPINE1,SPP1	5
Cell-To-Cell Signaling and Interaction,Skeletal and Muscular System Development and Function	Adhesion of muscle precursor cells	6.04e-05			PLAU,SERPINE1	2
Cell-To-Cell Signaling and Interaction,Hematological System Development and Function,Immune Cell Trafficking,Inflammatory Response	Adhesion of neutrophils	0.000156		-0.339	ANXA1,FN1,PLAU,PLTP,TLN1	5
Cell-To-Cell Signaling and Interaction,Hematological System Development and Function,Immune Cell Trafficking,Inflammatory Response	Adhesion of phagocytes	0.000201		-1.094	ANXA1,FN1,PLAU,PLTP,SERPINE1,TLN1	6
Cell-To-Cell Signaling and Interaction,Skeletal and Muscular System Development and Function	Adhesion of smooth muscle cells	8.91e-07			FN1,PLAU,RHOA,SPP1	4
Cell-mediated Immune Response,Cell-To-Cell Signaling and Interaction,Cellular Movement,Hematological System Development and Function,Immune Cell Trafficking	Adhesion of T lymphocytes	0.000199		0.325	ANXA1,FN1,PLAU,RHOA,SPP1	5
Cell-To-Cell Signaling and Interaction	Adhesion of tumor cell lines	3.7e-05		-1.246	ANXA1,ANXA2,DAB2,FN1,NEU1,PLAU,RHOA,SERPINE1,SPP1,TLN1	10
Cancer,Organismal Injury and Abnormalities	Advanced extracranial solid tumor	1.47e-05		1.912	ANXA1,ANXA2,CSF1R,DAB2,EIF4A1,EIF4E,FN1,HCLS1,LCN2,MMP9,PLAU,RHOA,SERPINE1,SPP1,SQSTM1	15
Cancer,Organismal Injury and Abnormalities,Respiratory Disease	Advanced lung cancer	5.67e-07		1.912	ANXA1,ANXA2,CSF1R,EIF4A1,EIF4E,FN1,MMP9,RHOA,SERPINE1,SPP1,SQSTM1	11
Cancer,Organismal Injury and Abnormalities	Advanced malignant solid tumor	1.57e-05		1.709	ANXA1,ANXA2,CSF1R,DAB2,EIF4A1,EIF4E,FN1,HCLS1,LCN2,LRP1,MMP9,PLAU,RHOA,SERPINC1,SERPINE1,SPP1,SQSTM1	17
Cancer,Organismal Injury and Abnormalities	Advanced malignant tumor	1.29e-05		1.569	ACTB,ANXA1,ANXA2,ARF4,CSF1R,CST3,DAB2,EIF4A1,EIF4E,FN1,HCLS1,LCN2,LRP1,MMP9,PLAU,RHOA,SEPTIN9,SERPINC1,SERPINE1,SPP1,SQSTM1,TLN1	22
Cardiovascular Disease,Organismal Injury and Abnormalities	Advanced stage peripheral arterial disease	0.000105			DAB2,HCLS1,SCP2,SPP1,TPP1,VWA5A	6
Cell-To-Cell Signaling and Interaction,Hematological System Development and Function,Inflammatory Response	Aggregation of blood platelets	0.000184		0.292	ACTB,DAB2,EMILIN2,GSN,HCLS1,SERPINC1,TLN1	7
Cell-To-Cell Signaling and Interaction	Aggregation of cells	1.25e-06		-0.377	ACTB,CST3,DAB2,EMILIN2,FN1,GSN,HCLS1,LYZ,MMP9,SERPINC1,SIRPA,TLN1	12
Gastrointestinal Disease,Hepatic System Disease,Organismal Injury and Abnormalities,Psychological Disorders	Alcoholic liver disease	0.00019			IFIT3,ISG15,MMP9,THOP1	4
Metabolic Disease,Neurological Disease,Organismal Injury and Abnormalities,Psychological Disorders	Alzheimer disease	1.22e-06			ACTB,CSF1R,CST3,GM2A,LCN2,LGMN,LPL,LRP1,MFGE8,MMP9,PLAU,PLTP,SCP2,SERPINC1,SERPINE1,TFRC	16
Neurological Disease,Organismal Injury and Abnormalities,Psychological Disorders	Alzheimer disease or frontotemporal dementia	5.32e-08			ACTB,CSF1R,CST3,GM2A,LCN2,LGMN,LPL,LRP1,MFGE8,MMP9,PLAU,PLTP,SCP2,SERPINC1,SERPINE1,SQSTM1,TARDBP,TFRC	18
Metabolic Disease,Organismal Injury and Abnormalities	Amyloidosis	2.36e-08			ACTB,CSF1R,CST3,GM2A,GSN,LCN2,LGMN,LPL,LRP1,LYZ,MFGE8,MMP9,PLAU,PLTP,SCP2,SERPINC1,SERPINE1,SPP1,TFRC	19
Neurological Disease,Organismal Injury and Abnormalities,Psychological Disorders	Amyotrophic lateral sclerosis	3.51e-06			ACTB,ANXA1,EIF4A1,FUCA1,GSN,LPL,PFKP,PRKAR1A,RHOA,SQSTM1,TARDBP,TFRC	12
Cardiovascular Disease,Hematological Disease,Organismal Injury and Abnormalities	Anemia	3.44e-05		-0.6	ANXA1,BPNT1,CSF1R,FN1,LCN2,LGMN,RHOA,RPS7,SERPINC1,SERPINE1,TFRC,TPP1	12
Cardiovascular Disease	Aneurysm	0.000176			CST3,LRP1,MMP9,PLAU,TMPO	5
Cardiovascular System Development and Function,Organismal Development	Angiogenesis	2.42e-10		0.974	ANXA1,ANXA2,APOB,BCAS3,CSF1R,CST3,DAB2,ELAVL1,ERO1A,FN1,GSN,LCN2,LMNB1,LRP1,MFGE8,MMP9,NEU1,PLAU,PROCR,RHOA,SEPTIN9,SERPINC1,SERPINE1,SIRPA,SPINK5,SPP1,THBS4,TUBB6	28
Cancer,Endocrine System Disorders,Gastrointestinal Disease,Organismal Injury and Abnormalities	Angiogenesis of pancreatic tumor	1.91e-05			CST3,LRP1,MMP9	3
Cancer,Organismal Injury and Abnormalities	Angiogenesis of tumor	6.95e-07	Increased	2.157	ANXA2,CST3,LRP1,MMP9,SEPTIN9,SERPINC1,SERPINE1,SPP1	8
Cell Death and Survival	Antiapoptosis of stomach cancer cell lines	6.04e-05			FN1,SPP1	2
Cardiovascular Disease,Organismal Injury and Abnormalities	Aortic atherosclerosis	0.00019		-1.938	APOB,NEU1,PLAU,PLTP	4
Cell Death and Survival	Apoptosis	4.44e-10		-0.089	ANXA1,ANXA2,ARF4,ASNS,ATP6AP2,COPZ1,CSF1R,CSNK2A1,CST3,CUL4B,DAB2,EHD1,EIF4E,ELAVL1,EMILIN2,FN1,GSN,HCLS1,IFIT3,ISG15,LCN2,LGMN,LMNB1,LRP1,MFGE8,MMP9,PLAU,PRDX5,PRKAR1A,PROCR,PRSS1,RHOA,RPL10,RPLP0,SCP2,SDF4,SEPTIN9,SERPINC1,SERPINE1,SIRPA,SPP1,SQSTM1,SRSF1,TARDBP,TFRC,TIAL1,TLN1	47
Cell Death and Survival	Apoptosis of endothelial cell lines	9.71e-06			FN1,PROCR,SERPINE1,SPP1,TFRC	5
Cell Death and Survival,Organismal Injury and Abnormalities	Apoptosis of endothelial cells	1.43e-05		-1.53	LRP1,MFGE8,MMP9,PROCR,RHOA,SERPINC1,SERPINE1,SPP1	8
Cell Death and Survival	Apoptosis of fibrosarcoma cell lines	0.000157		-1.067	EMILIN2,PLAU,SERPINE1,SPP1	4
Cell Death and Survival	Apoptosis of tumor cell lines	9e-08		-0.123	ANXA2,ASNS,COPZ1,CSF1R,CSNK2A1,DAB2,EIF4E,ELAVL1,EMILIN2,FN1,GSN,HCLS1,LCN2,LMNB1,LRP1,MMP9,PLAU,PRKAR1A,RHOA,RPLP0,SDF4,SERPINE1,SIRPA,SPP1,SQSTM1,SRSF1,TFRC,TLN1	28
Cell Cycle	Arrest in G1 phase	1.98e-05			ANXA2,CNDP2,CSF1R,CSNK2A1,FN1,LMNB1,RHOA,SPP1,TFRC,TMPO	10
Cell Cycle	Arrest in interphase	1.17e-05			ANXA2,CNDP2,CSF1R,CSNK2A1,ELAVL1,FN1,LMNB1,MMP9,PLAU,RHOA,SPP1,TFRC,TMPO	13
Cell Cycle	Arrest in interphase of pancreatic cancer cell lines	8.21e-05			CNDP2,ELAVL1,PLAU	3
Cell Cycle	Arrest in interphase of tumor cell lines	3.7e-05			ANXA2,CNDP2,CSNK2A1,ELAVL1,LMNB1,MMP9,PLAU,RHOA,SPP1,TFRC	10
Cardiovascular Disease,Organismal Injury and Abnormalities	Atherosclerosis	4.47e-09		-1.564	APOB,CST3,FN1,LCN2,LPL,LRP1,MFGE8,MMP9,NEU1,PLAU,PLTP,RHOA,SCP2,SERPINC1,SERPINE1,SPP1,SQSTM1	17
Cardiovascular Disease,Organismal Injury and Abnormalities	Atherosclerotic lesion	3.8e-06			APOB,FN1,LPL,MMP9,NEU1,PLAU,SERPINE1,SPP1	8
Cell-To-Cell Signaling and Interaction	Attachment of blood cells	0.000242			FN1,SIRPA,TLN1	3
Cell-To-Cell Signaling and Interaction	Attachment of cells	8.58e-06		0.285	DAB2,FN1,LRP1,RHOA,SIRPA,SPP1,TLN1	7
Cell-To-Cell Signaling and Interaction	Attachment of connective tissue cells	2.21e-06			FN1,LRP1,SPP1,TLN1	4
Cell-To-Cell Signaling and Interaction,Connective Tissue Development and Function	Attachment of fibroblasts	6.94e-05			FN1,LRP1,TLN1	3
Cancer,Hematological Disease,Immunological Disease,Organismal Injury and Abnormalities	B-cell non-Hodgkin lymphoma	0.000227			AHNAK,ANXA1,ANXA2,CSF1R,CST3,EHD1,EIF4A1,EIF4E,ELAVL1,FN1,GSN,HCLS1,LGMN,PLTP,RHOA,TFRC,TUBB6	17
Gastrointestinal Disease,Organismal Injury and Abnormalities	Benign oral disorder	0.000121			ACTB,ANXA1,CLSTN1,CSNK2A1,CST3,FN1,IFIT3,MFGE8,MMP9,SPP1,THBS4,TUBB6	12
Cancer,Gastrointestinal Disease,Hepatic System Disease,Organismal Injury and Abnormalities	Bile duct adenocarcinoma	2.45e-05			ANXA1,ANXA2,CSF1R,EIF4E,LRP1,PLAU,PROCR,RPLP0,SERPINC1	9
Cell-To-Cell Signaling and Interaction	Binding of connective tissue cells	6.02e-06		-0.321	ANXA2,FN1,GSN,LRP1,PLAU,RHOA,SPP1,TLN1	8
Cardiovascular System Development and Function,Cell-To-Cell Signaling and Interaction	Binding of endothelial cells	2.02e-05		-0.107	ANXA2,FN1,NEU1,PROCR,RHOA,SERPINE1,SPP1,THBS4	8
Cell-To-Cell Signaling and Interaction,Hair and Skin Development and Function	Binding of epithelial cell lines	1.24e-06		-1.029	ANXA2,DAB2,FN1,LRP1,NEU1,PLAU	6
Cell-To-Cell Signaling and Interaction	Binding of epithelial cells	6.98e-06		-1.065	DAB2,FN1,LRP1,MFGE8,NEU1,PLAU,RHOA	7
Cell-To-Cell Signaling and Interaction,Connective Tissue Development and Function	Binding of fibroblasts	2.44e-05		-1.176	FN1,GSN,LRP1,PLAU,SPP1	5
Cell-To-Cell Signaling and Interaction,Cellular Assembly and Organization	Binding of focal adhesions	6.04e-05			FN1,PLAU	2
Cell-To-Cell Signaling and Interaction	Binding of leukemia cell lines	7.96e-05		-0.769	ANXA2,DAB2,FN1,PLAU,RHOA,SPP1	6
Cell-To-Cell Signaling and Interaction,Hematological System Development and Function	Binding of leukocytes	1.05e-06		-0.487	ANXA1,FN1,LRP1,NEU1,PLAU,PLTP,PROCR,RHOA,SERPINE1,SIRPA,SPP1,TFRC,TLN1	13
Cell-To-Cell Signaling and Interaction	Binding of lymphatic system cells	8.4e-06		-0.054	ANXA1,ANXA2,FN1,NEU1,PLAU,RHOA,SPP1,TFRC	8
Cell-To-Cell Signaling and Interaction,Hematological System Development and Function	Binding of lymphocytes	4.47e-05		0.284	ANXA1,FN1,NEU1,PLAU,RHOA,SPP1,TFRC	7
Cell-To-Cell Signaling and Interaction	Binding of lymphoma cell lines	7.88e-05			ANXA1,ANXA2,FN1,RHOA,TFRC	5
Cell-To-Cell Signaling and Interaction,Hematological System Development and Function,Inflammatory Response	Binding of professional phagocytic cells	0.000188		-0.728	ANXA1,FN1,PLAU,PLTP,RHOA,SERPINE1,TLN1	7
Cell-To-Cell Signaling and Interaction,Hematological System Development and Function	Binding of T lymphocytes	0.000108		-0.061	ANXA1,FN1,NEU1,PLAU,RHOA,SPP1	6
Cell-To-Cell Signaling and Interaction	Binding of tumor cell lines	2.26e-06		-1.557	ANXA1,ANXA2,DAB2,FN1,LPL,LRP1,NEU1,PLAU,RHOA,SERPINE1,SPP1,TFRC,TLN1	13
Cell-To-Cell Signaling and Interaction	Binding of vascular cells	0.000119		-0.555	FN1,NEU1,PROCR,RHOA,SPP1,THBS4	6
Organismal Injury and Abnormalities	Bleeding	2.78e-06		-0.419	ANXA1,ANXA2,APOB,CSNK2A1,CST3,FN1,HCLS1,LRP1,MMP9,PLAU,RHOA,SERPINC1,SERPINE1	13
Cancer,Hematological Disease,Organismal Injury and Abnormalities	Bone marrow neoplasm	4.59e-05			ACTB,AHNAK,ANXA1,ANXA2,APOB,ATP6AP1,BCAS3,CLSTN1,CSF1R,EIF4A1,ELAVL1,EMILIN2,GSN,LCN2,LRP1,LYZ,PRSS1,RHOA,RPLP0,RPS12,RPS23,SERPINC1,SERPINE1,SQSTM1,SRSF1,TLN1	26
Cell Morphology,Cellular Development	Branching of cells	1.7e-05		-0.983	ANXA1,ANXA2,CLSTN1,EIF4E,ELAVL1,FN1,LCN2,LMNB1,MFGE8,MMP9,RHOA,SPP1	12
Cell Morphology,Cellular Development,Cellular Growth and Proliferation,Embryonic Development,Organ Development,Organismal Development,Renal and Urological System Development and Function,Tissue Development	Branching of kidney cell lines	9.63e-05			ANXA2,LCN2,RHOA	3
Cancer,Organismal Injury and Abnormalities,Reproductive System Disease	Breast cancer	0.000118			ANXA1,APOB,ARF4,CLSTN1,CMPK2,CNDP2,CSF1R,CSNK2A1,EIF4A1,EIF4E,ELAVL1,EMILIN2,FN1,GSN,LCN2,LPL,LRP1,MMP9,NEU1,NPEPPS,PFKP,PLAU,PRDX5,PRKAR1A,RHOA,RPLP0,RTCB,SEPTIN9,SERPINC1,SERPINE1,SPP1,TARDBP,THBS4,TLN1,TUBB6,VWA5A	36
Cancer,Organismal Injury and Abnormalities	Breast or colorectal cancer	0.00018			AHNAK,ANXA1,ANXA2,APOB,ARF4,ASNS,ATP6AP2,BCAS3,CLSTN1,CMPK2,CNDP2,COPZ1,CSF1R,CSNK2A1,CST3,CUL4B,DAB2,DRG1,EHD1,EIF4A1,EIF4E,ELAVL1,EMILIN2,FN1,GSN,HCLS1,HNRNPL,KRT76,LCN2,LPL,LRP1,MARCKSL1,MFGE8,MMP9,NEU1,NPEPPS,PAICS,PFKP,PLAU,PRDX5,PRKAR1A,PSMD13,PSMD8,RAB7A,RHOA,RPLP0,RPS5,RTCB,SARNP,SCP2,SEPTIN9,SERPINC1,SERPINE1,SIRPA,SPINK5,SPP1,SQSTM1,TARDBP,TFRC,THBS4,THOP1,TLN1,TMPO,TUBB6,VWA5A	65
Cancer,Organismal Injury and Abnormalities,Reproductive System Disease	Breast or ovarian cancer	0.000243			AHNAK,ANXA1,APOB,ARF4,CLSTN1,CMPK2,CNDP2,CSF1R,CSNK2A1,DAB2,EIF4A1,EIF4E,ELAVL1,EMILIN2,ERO1A,FN1,GM2A,GSN,HCLS1,IFIT3,LCN2,LPL,LRP1,MMP9,NEU1,NPEPPS,PFKP,PLAU,PRDX5,PRKAR1A,PSMD7,RHOA,RPLP0,RTCB,SEPTIN9,SERPINC1,SERPINE1,SPP1,TARDBP,TFRC,THBS4,TLN1,TUBB6,VWA5A	44
Organismal Injury and Abnormalities	Calcinosis	7.14e-05			CSF1R,ISG15,MMP9,SERPINE1,SPP1	5
Cancer,Organismal Injury and Abnormalities	Cancer of cells	0.000191	Increased	2.234	ACOD1,ACTB,AHNAK,ANXA1,ANXA2,APOB,ARF4,ASNS,ATP6AP2,CMPK2,CSF1R,CSNK2A1,CST3,CUL4B,DAB2,EHD1,EIF4A1,EIF4E,ELAVL1,EMILIN2,FN1,GM2A,GSN,HCLS1,IFIT3,ISG15,LCN2,LGMN,LMNB1,LPL,LRP1,MMP9,NPEPPS,PFKP,PLAU,PLTP,PROCR,PRSS1,RHOA,RPL10,SEPTIN9,SERPINC1,SERPINE1,SIRPA,SPINK5,SPP1,SQSTM1,TARDBP,TFRC,THBS4,THOP1,TLN1,TMPO,TUBB6,YTHDF3	55
Cardiovascular Disease,Organismal Injury and Abnormalities	Cardiac lesion	1.62e-08		1.208	ELAVL1,FN1,GSN,LCN2,LPL,MMP9,PLAU,PRKAR1A,RHOA,SERPINE1,SPP1,TLN1	12
Cardiovascular Disease,Organismal Injury and Abnormalities	Carotid artery disease	0.0001		1.131	ANXA2,LPL,PLAU,PROCR,SERPINE1	5
Protein Degradation,Protein Synthesis	Catabolism of protein	3.56e-08		1.376	APOB,CNDP2,CSNK2A1,CST3,CUL4B,GSN,LGMN,LPL,MMP9,NPEPPS,PLAU,RAB7A,RPS7,SERPINE1,SPINK5,SQSTM1,TARDBP,THOP1,TPP1	19
Cell Death and Survival	Cell death of cervical cancer cell lines	2.73e-05		-0.87	ANXA2,APOB,CSF1R,CSNK2A1,EIF4E,ELAVL1,EMILIN2,SDF4,SPP1,SQSTM1,SRSF1	11
Cell Death and Survival	Cell death of connective tissue cells	3.3e-05		-0.558	ACTB,ATP6AP2,EIF4E,FN1,GSN,MMP9,PRKAR1A,RHOA,RPL10,SCP2,SERPINE1,SPP1,TIAL1,TPP1	14
Cell Death and Survival,Organismal Injury and Abnormalities	Cell death of epithelial cells	0.000178		-0.263	CUL4B,DAB2,EIF4E,GSN,LCN2,LRP1,PLAU,RHOA,SERPINE1,SPP1,TARDBP,TFRC	12
Cell Death and Survival	Cell death of immune cells	6e-06		-0.254	ANXA1,APOB,CSF1R,CST3,EIF4E,FN1,GSN,HCLS1,ISG15,LCN2,LRP1,LYZ,RHOA,SIRPA,SPP1,TLN1	16
Cancer,Cell Death and Survival,Organismal Injury and Abnormalities,Tumor Morphology	Cell death of osteosarcoma cells	3.57e-05		-1.633	RPL10,RPLP0,RPS12,Rps27/Rps27rt,RPS5,RPS7	6
Cell Death and Survival	Cell death of tumor cell lines	5.42e-09		-0.391	ANXA2,APOB,ASNS,COPZ1,CSF1R,CSNK2A1,DAB2,EIF4E,ELAVL1,EMILIN2,FN1,GSN,H2BC17,HCLS1,LCN2,LMNB1,LRP1,MMP9,PLAU,PRKAR1A,PSMD7,RHOA,RPLP0,SARNP,SDF4,SERPINE1,SIRPA,SPP1,SQSTM1,SRSF1,TARDBP,TFRC,TLN1,TUBB6	34
Cancer,Cell Death and Survival,Organismal Injury and Abnormalities,Tumor Morphology	Cell death of tumor cells	6.13e-06		-0.194	ANXA1,ANXA2,MFGE8,MMP9,PLAU,PROCR,RPL10,RPLP0,RPS12,Rps27/Rps27rt,RPS5,RPS7,SERPINE1	13
Cellular Movement	Cell movement	1.22e-11		0.881	ACTB,AHNAK,ANXA1,ANXA2,APOB,ARF4,ASNS,BCAS3,CNDP2,CSF1R,CSNK2A1,CST3,CUL4B,DAB2,EHD1,EIF4E,ELAVL1,EMILIN2,FN1,GSN,HCLS1,HNRNPL,LCN2,LGMN,LMNB1,LRP1,LYZ,MARCKSL1,MMP9,NEU1,PLAU,PLTP,PRKAR1A,PROCR,RAB7A,RHOA,SEPTIN9,SERPINC1,SERPINE1,SIRPA,SPP1,SQSTM1,SRSF1,TARDBP,THBS4,TLN1,TMPO	47
Cellular Movement,Hematological System Development and Function,Immune Cell Trafficking	Cell movement of antigen presenting cells	4.28e-09		0.071	ANXA1,CSF1R,EIF4E,FN1,GSN,HCLS1,LMNB1,LRP1,MMP9,PLAU,PLTP,PROCR,RHOA,SERPINE1,SIRPA,SPP1	16
Cellular Movement	Cell movement of breast cancer cell lines	1.51e-08		1.884	AHNAK,ANXA1,ANXA2,EIF4E,ELAVL1,FN1,LCN2,MMP9,PLAU,RHOA,SEPTIN9,SERPINE1,SPP1,TARDBP,TLN1	15
Cellular Movement	Cell movement of cancer cells	8.16e-10		1.195	CSF1R,EMILIN2,FN1,GSN,MMP9,PLAU,RAB7A,RHOA,SERPINE1,SIRPA,SPP1	11
Cellular Movement	Cell movement of connective tissue cells	1.72e-05		-0.108	ACTB,CSF1R,EHD1,FN1,GSN,LRP1,PLAU,PRKAR1A,SPP1	9
Cardiovascular System Development and Function,Cellular Movement	Cell movement of endothelial cells	1.32e-06		0.447	ANXA1,ANXA2,BCAS3,FN1,LGMN,MMP9,NEU1,PLAU,RAB7A,RHOA,SERPINE1,SPP1,THBS4	13
Cellular Movement,Hair and Skin Development and Function	Cell movement of epithelial cell lines	0.000245		-1	ARF4,FN1,PLAU,RHOA,SPP1,SRSF1	6
Cellular Movement,Connective Tissue Development and Function	Cell movement of fibroblast cell lines	2.45e-05		0.48	DAB2,EHD1,FN1,MMP9,PLAU,RHOA,SERPINE1,SPP1	8
Cellular Movement,Connective Tissue Development and Function	Cell movement of fibroblasts	2.26e-05		0.414	ACTB,EHD1,FN1,GSN,LRP1,PLAU,PRKAR1A,SPP1	8
Cellular Movement,Reproductive System Development and Function	Cell movement of gonadal cell lines	3.73e-05		-1.982	FN1,PLAU,RHOA,SIRPA,SPP1	5
Cellular Movement,Hematological System Development and Function,Immune Cell Trafficking	Cell movement of granulocytes	5.1e-09		0.187	ANXA1,ANXA2,CST3,FN1,GSN,LCN2,MMP9,PLAU,PLTP,PROCR,SERPINC1,SERPINE1,SIRPA,SPP1,THBS4,TLN1	16
Cellular Movement,Renal and Urological System Development and Function	Cell movement of kidney cell lines	2.82e-06		0.046	ANXA2,DAB2,FN1,MMP9,PLAU,RHOA,SEPTIN9,SRSF1	8
Cellular Movement,Hematological System Development and Function,Immune Cell Trafficking	Cell movement of leukocytes	6.77e-11		0.427	ACTB,ANXA1,ANXA2,CSF1R,CST3,EIF4E,ELAVL1,FN1,GSN,HCLS1,HNRNPL,LCN2,LGMN,LMNB1,LRP1,MMP9,PLAU,PLTP,PROCR,RHOA,SERPINC1,SERPINE1,SIRPA,SPP1,THBS4,TLN1	26
Cellular Movement,Hematological System Development and Function,Immune Cell Trafficking,Inflammatory Response	Cell movement of macrophages	7.58e-10		-0.29	ANXA1,CSF1R,EIF4E,FN1,GSN,LMNB1,LRP1,MMP9,PLAU,PLTP,PROCR,RHOA,SERPINE1,SIRPA,SPP1	15
Cellular Movement	Cell movement of melanoma cell lines	2.06e-06		1.184	AHNAK,CST3,EIF4E,FN1,RHOA,SEPTIN9,SERPINE1,SPP1	8
Cellular Movement,Hematological System Development and Function,Immune Cell Trafficking,Inflammatory Response	Cell movement of microglia	5.52e-05		-1	CSF1R,EIF4E,LMNB1,SERPINE1	4
Cellular Movement,Hematological System Development and Function,Immune Cell Trafficking,Inflammatory Response	Cell movement of monocytes	9.43e-07		0.839	ANXA1,ANXA2,FN1,LGMN,MMP9,RHOA,SERPINE1,SIRPA,SPP1	9
Cellular Movement,Hematological System Development and Function,Immune Cell Trafficking	Cell movement of mononuclear leukocytes	2.15e-07		0.872	ACTB,ANXA1,ANXA2,FN1,HCLS1,HNRNPL,LGMN,LRP1,MMP9,PLAU,PROCR,RHOA,SERPINE1,SIRPA,SPP1,TLN1	16
Cellular Movement	Cell movement of muscle cells	1.23e-05		-0.291	FN1,LRP1,MMP9,PLAU,RHOA,SERPINE1,SPP1,THBS4	8
Cellular Movement	Cell movement of muscle precursor cells	1.79e-06			LRP1,PLAU,SERPINE1,THBS4	4
Cellular Movement	Cell movement of myeloid cells	6.21e-11		-0.141	ANXA1,ANXA2,CSF1R,CST3,EIF4E,FN1,GSN,LCN2,LGMN,LMNB1,LRP1,MMP9,PLAU,PLTP,PROCR,RHOA,SERPINC1,SERPINE1,SIRPA,SPP1,THBS4,TLN1	22
Cellular Movement	Cell movement of neuroglia	1.52e-07		-0.397	CSF1R,EIF4E,FN1,LCN2,LMNB1,LRP1,MMP9,SERPINE1	8
Cellular Movement,Hematological System Development and Function,Immune Cell Trafficking,Inflammatory Response	Cell movement of neutrophils	2.83e-09		0.446	ANXA1,ANXA2,CST3,FN1,GSN,LCN2,MMP9,PLAU,PLTP,PROCR,SERPINC1,SERPINE1,SPP1,THBS4,TLN1	15
Cellular Movement,Connective Tissue Development and Function,Skeletal and Muscular System Development and Function	Cell movement of osteoclasts	8.21e-05			CSF1R,GSN,SPP1	3
Cellular Movement,Hematological System Development and Function,Immune Cell Trafficking,Inflammatory Response	Cell movement of peritoneal macrophages	3.84e-05			FN1,PLAU,RHOA,SIRPA	4
Cellular Movement,Hematological System Development and Function,Immune Cell Trafficking,Inflammatory Response	Cell movement of phagocytes	1.21e-11		0.211	ANXA1,ANXA2,CSF1R,CST3,EIF4E,FN1,GSN,HCLS1,LCN2,LGMN,LMNB1,LRP1,MMP9,PLAU,PLTP,PROCR,RHOA,SERPINC1,SERPINE1,SIRPA,SPP1,THBS4,TLN1	23
Cellular Movement	Cell movement of sarcoma cell lines	2.24e-08		0.104	AHNAK,DAB2,EIF4E,FN1,MMP9,PLAU,SEPTIN9,SERPINE1,TLN1	9
Cellular Movement	Cell movement of stem cells	9.78e-05		1.784	GSN,HCLS1,HNRNPL,MMP9,RHOA,TLN1	6
Cellular Movement	Cell movement of tumor cell lines	3.56e-08		0.863	AHNAK,ANXA1,ANXA2,ASNS,CNDP2,CSF1R,CSNK2A1,CST3,DAB2,EIF4E,ELAVL1,FN1,LCN2,LRP1,MMP9,PLAU,RAB7A,RHOA,SEPTIN9,SERPINE1,SIRPA,SPP1,SQSTM1,TARDBP,TLN1,TMPO	26
Cellular Development,Cellular Growth and Proliferation	Cell proliferation of breast cancer cell lines	5.15e-05		0.589	ACTB,ANXA1,ANXA2,CSF1R,DAB2,EIF4A1,ELAVL1,FN1,PFKP,PLAU,SEPTIN9,SPP1,TARDBP	13
Cellular Development,Cellular Growth and Proliferation,Reproductive System Development and Function	Cell proliferation of breast cell lines	2.11e-05		1.671	ELAVL1,MFGE8,RHOA,SEPTIN9,SPP1,SQSTM1,TARDBP	7
Cellular Development,Cellular Growth and Proliferation,Connective Tissue Development and Function,Tissue Development	Cell proliferation of fibroblasts	6.7e-05		-0.889	ACTB,ANXA2,CSF1R,FN1,LMNB1,MMP9,PLAU,RHOA,SERPINE1,TMPO	10
Cellular Development,Cellular Growth and Proliferation,Hematological System Development and Function,Lymphoid Tissue Structure and Development	Cell proliferation of T lymphocytes	3.93e-05		0.329	AHNAK,ANXA1,EHD1,EIF4E,ELAVL1,FN1,HCLS1,HNRNPL,MMP9,PLAU,PRKAR1A,SPP1,TFRC,TLN1	14
Cellular Development,Cellular Growth and Proliferation	Cell proliferation of tumor cell lines	3.52e-07	Increased	2.007	ACTB,AHNAK,ANXA1,ANXA2,APOB,ASNS,ATP6AP1,CNDP2,COPZ1,CSF1R,CSNK2A1,CUL4B,DAB2,EIF4A1,EIF4E,ELAVL1,EMILIN2,FN1,HNRNPL,LCN2,LRP1,MMP9,PFKP,PLAU,PRKAR1A,RHOA,SEPTIN9,SERPINE1,SPP1,SQSTM1,TARDBP,TFRC,TMPO	33
Cell Morphology,Cellular Movement	Cell spreading	8.7e-06		1.081	DAB2,EHD1,FN1,MMP9,PLAU,RHOA,SERPINE1,SIRPA,SPP1,TLN1	10
Cell Morphology,Cellular Movement,Reproductive System Development and Function	Cell spreading of gonadal cell lines	4.79e-05			FN1,RHOA,SIRPA	3
Cell Morphology,Cellular Movement	Cell spreading of muscle cells	3.79e-07			FN1,PLAU,RHOA,SERPINE1	4
Cell Morphology,Cellular Movement	Cell spreading of muscle precursor cells	2.02e-05			PLAU,SERPINE1	2
Cell Morphology,Cellular Movement,Hematological System Development and Function,Immune Cell Trafficking,Inflammatory Response	Cell spreading of peritoneal macrophages	6.04e-05			FN1,SIRPA	2
Cell Morphology,Cellular Movement,Hematological System Development and Function,Immune Cell Trafficking,Inflammatory Response	Cell spreading of phagocytes	2.06e-05			FN1,RHOA,SIRPA,TLN1	4
Cell Death and Survival	Cell viability	3.55e-05		-0.27	APOB,ASNS,CNDP2,CSF1R,CSNK2A1,CST3,DAB2,EIF4A1,EIF4E,ELAVL1,EMILIN2,FN1,LCN2,LMNB1,LRP1,LYZ,MMP9,PLAU,PRKAR1A,RHOA,SEPTIN9,SERPINE1,SPP1,SQSTM1,TARDBP	25
Cell-To-Cell Signaling and Interaction,Cellular Assembly and Organization	Cell-cell contact	2.43e-05		1.276	ANXA1,APOB,CLSTN1,CSNK2A1,CST3,DAB2,EHD1,FN1,GNPDA1,LGMN,MARCKSL1,PLTP,PROCR,RAB7A,RHOA,SIRPA,TLN1	17
Cellular Function and Maintenance	Cellular homeostasis	2.87e-05		1.08	ANXA1,ANXA2,ATP6AP1,CLSTN1,COPZ1,CSNK2A1,EIF4E,ELAVL1,ERO1A,FN1,GSN,HNRNPL,LCN2,LRP1,PLAU,PROCR,RAB7A,RHOA,SEPTIN9,SERPINE1,SPINK5,SPP1,SQSTM1,TARDBP,TFRC,THBS4,TIAL1	27
Cellular Movement	Cellular infiltration	9.61e-07		0.531	ACTB,ANXA1,ANXA2,CSF1R,ELAVL1,FN1,LCN2,LMNB1,MMP9,PLAU,PLTP,PROCR,SERPINC1,SERPINE1,SPP1	15
Cellular Movement,Hematological System Development and Function,Immune Cell Trafficking	Cellular infiltration by leukocytes	1.18e-06		0.616	ANXA1,ANXA2,CSF1R,ELAVL1,FN1,LCN2,LMNB1,MMP9,PLAU,PLTP,PROCR,SERPINC1,SERPINE1,SPP1	14
Cellular Movement,Hematological System Development and Function,Immune Cell Trafficking,Inflammatory Response	Cellular infiltration by macrophages	2.45e-05		-0.301	ANXA1,CSF1R,LMNB1,MMP9,PLAU,PLTP,PROCR,SPP1	8
Cellular Movement	Cellular infiltration by myeloid cells	8.62e-06		0.497	ANXA1,ANXA2,CSF1R,LCN2,LMNB1,MMP9,PLAU,PLTP,PROCR,SERPINC1,SPP1	11
Cellular Movement,Hematological System Development and Function,Immune Cell Trafficking,Inflammatory Response	Cellular infiltration by phagocytes	3.53e-06		0.497	ANXA1,ANXA2,CSF1R,LCN2,LMNB1,MMP9,PLAU,PLTP,PROCR,SERPINC1,SPP1	11
Neurological Disease,Organismal Injury and Abnormalities	Cerebral atrophy	7.1e-05			CSF1R,LMNB1,SQSTM1,TARDBP	4
Neurological Disease,Organismal Injury and Abnormalities	Cerebral disorder	0.000183		0.816	ACTB,AHNAK,ANXA1,ANXA2,APOB,COPZ1,CSF1R,CST3,DAB2,EHD1,EIF4A1,FN1,FUCA1,GM2A,GSN,KRT76,LCN2,LMNB1,LPL,LRP1,MARCKSL1,MMP9,PFKP,PLAU,PRKAR1A,PSMD8,RHOA,SARNP,SERPINC1,SERPINE1,SPINK5,SPP1,SQSTM1,TARDBP,TFRC,THBS4,TLN1	37
Cardiovascular Disease,Neurological Disease,Organismal Injury and Abnormalities	Cerebrovascular dysfunction	4.26e-07		1.633	APOB,CST3,FN1,GSN,LCN2,LPL,LRP1,MMP9,PROCR,RHOA,SERPINC1,SERPINE1	12
Cellular Movement	Chemotaxis	2.59e-08		-0.661	ANXA1,ANXA2,CSF1R,CST3,FN1,GSN,HCLS1,LCN2,LGMN,LRP1,MMP9,PLAU,RAB7A,RHOA,SERPINE1,SIRPA,SPP1,THBS4	18
Cellular Movement,Hematological System Development and Function,Immune Cell Trafficking,Inflammatory Response	Chemotaxis of leukocytes	5.34e-07		-0.14	ANXA1,CSF1R,CST3,FN1,GSN,LCN2,LGMN,MMP9,PLAU,RHOA,SERPINE1,SPP1,THBS4	13
Cellular Movement,Hematological System Development and Function,Immune Cell Trafficking,Inflammatory Response	Chemotaxis of mononuclear leukocytes	1.47e-05		0.968	ANXA1,FN1,LGMN,MMP9,PLAU,RHOA,SERPINE1,SPP1	8
Cellular Movement	Chemotaxis of myeloid cells	1.88e-06		-0.389	ANXA1,CSF1R,CST3,GSN,LCN2,LGMN,PLAU,RHOA,SERPINE1,SPP1,THBS4	11
Cellular Movement,Hematological System Development and Function,Immune Cell Trafficking,Inflammatory Response	Chemotaxis of phagocytes	2.68e-06		-0.24	ANXA1,CSF1R,CST3,GSN,LCN2,LGMN,PLAU,RHOA,SERPINE1,SPP1,THBS4	11
Cancer,Gastrointestinal Disease,Hepatic System Disease,Organismal Injury and Abnormalities	Cholangiocarcinoma	4.73e-05			ANXA1,ANXA2,EIF4E,PLAU,RPLP0,SERPINC1	6
Inflammatory Disease,Inflammatory Response,Ophthalmic Disease,Organismal Injury and Abnormalities	Chorioretinitis	0.00012			ANXA1,CST3	2
Inflammatory Disease	Chronic inflammatory disorder	0.000161			ANXA1,BCAS3,CST3,FN1,GSN,HCLS1,LCN2,LYZ,MMP9,PRDX5,PROCR,PRSS1,RHOA,RPS12,SERPINC1,SERPINE1,SPP1,TARDBP,TFRC,THOP1	20
Organismal Injury and Abnormalities,Respiratory Disease	Chronic pulmonary disease	0.000221			ANXA1,CST3,LCN2,LYZ,MMP9,PLTP,SPP1	7
Post-Translational Modification,Protein Degradation,Protein Synthesis	Cleavage of protein fragment	5.97e-05			CNDP2,CST3,LGMN,MMP9,PLAU,SPINK5,THOP1,TPP1	8
Hematological System Development and Function	Coagulation	8.5e-06		1	ANXA2,EHD1,EMILIN2,GSN,LCN2,MFGE8,PRKAR1A,PROCR,SERPINC1,SERPINE1	10
Hematological System Development and Function,Organismal Functions	Coagulation of blood	4.43e-05		0.655	ANXA2,EHD1,EMILIN2,GSN,LCN2,MFGE8,PRKAR1A,PROCR,SERPINC1	9
Cellular Development,Cellular Growth and Proliferation	Colony formation of cells	2.04e-05		0.272	ANXA1,CNDP2,CSF1R,CSNK2A1,EIF4A1,EIF4E,ELAVL1,FN1,MMP9,PLAU,PRKAR1A,RHOA,SPP1,SQSTM1	14
Cellular Development,Cellular Growth and Proliferation	Colony formation of tumor cell lines	0.00011		0.308	ANXA1,CNDP2,CSF1R,CSNK2A1,EIF4A1,EIF4E,PLAU,PRKAR1A,SPP1,SQSTM1	10
Lipid Metabolism,Molecular Transport,Small Molecule Biochemistry	Concentration of cholesterol	3.47e-07		0.29	APOB,BPNT1,FUCA1,LCN2,LPL,LRP1,NEU1,PLTP,RAB7A,RHOA,SCP2,SERPINE1	12
Developmental Disorder,Neurological Disease	Congenital neurological disorder	1.16e-09			AHNAK,APOB,ASNS,CSF1R,CSNK2A1,CST3,CUL4B,FUCA1,GM2A,GSN,LCN2,LPL,MARCKSL1,MMP9,NEU1,PLAU,PRKAR1A,SCP2,SERPINC1,SERPINE1,TARDBP,THBS4,TPP1,TUBB6	24
Cardiovascular System Development and Function	Contractility of aortic ring tissue	1.77e-06			LRP1,PLAU,SERPINE1	3
Cardiovascular System Development and Function,Organ Development,Organ Morphology	Contractility of heart ventricle	3.52e-05		-0.277	LCN2,MARCKSL1,MMP9,PLAU,RHOA	5
Cardiovascular Disease,Organismal Injury and Abnormalities	Coronary artery disease	5.3e-05			APOB,FN1,LPL,LRP1,RHOA,SERPINC1,SERPINE1,SQSTM1	8
Cardiovascular Disease,Organismal Injury and Abnormalities	Damage of heart	3.73e-05		-0.468	ANXA1,MMP9,PLAU,SERPINE1,THBS4	5
Organismal Injury and Abnormalities,Renal and Urological Disease	Damage of kidney	0.000141			CST3,FN1,LCN2,LYZ,SERPINE1,SPP1,TLN1	7
Neurological Disease	Degeneration of nervous system	8.09e-05		-0.451	CSF1R,FUCA1,GET3,LMNB1,LRP1,SERPINE1,SQSTM1,TARDBP,TFRC	9
Cell Death and Survival	Degradation of bacteria	0.0002			LYZ,SQSTM1	2
Cellular Compromise,Inflammatory Response	Degranulation of cells	1.51e-11			ANXA1,ANXA2,APRT,ATP6AP2,CST3,DERA,FN1,FUCA1,GM2A,GSN,LCN2,LYZ,MMP9,NEU1,PLAU,PSMD13,PSMD7,RAB7A,RHOA,SERPINE1,SIRPA,TLN1	22
Cellular Compromise,Inflammatory Response	Degranulation of neutrophils	9.52e-13			ANXA1,ANXA2,APRT,ATP6AP2,CST3,DERA,FUCA1,GM2A,GSN,LCN2,LYZ,MMP9,NEU1,PLAU,PSMD13,PSMD7,RAB7A,RHOA,SIRPA	19
Cell Death and Survival,Embryonic Development	Delay in apoptosis of embryonic cell lines	0.0002			FN1,GSN	2
Cardiovascular Disease,Hematological Disease,Organismal Injury and Abnormalities	Delay in thrombosis	2.02e-05			HCLS1,SERPINE1	2
Neurological Disease,Organismal Injury and Abnormalities,Psychological Disorders	Dementia	4e-08			ACTB,APOB,CSF1R,CST3,GM2A,LCN2,LGMN,LPL,LRP1,MFGE8,MMP9,PLAU,PLTP,SCP2,SERPINC1,SERPINE1,SQSTM1,TARDBP,TFRC	19
Tissue Development	Deposition of extracellular matrix	0.000215			PLAU,RHOA,THBS4	3
Cell-To-Cell Signaling and Interaction	Detachment of blood cells	7.36e-06			ANXA1,FN1,RHOA	3
Cell-To-Cell Signaling and Interaction	Detachment of cells	5.11e-10		0.862	ANXA1,FN1,GSN,LRP1,PRSS1,RHOA,SERPINE1,SPP1,TLN1	9
Cell-To-Cell Signaling and Interaction,Cellular Movement,Hematological System Development and Function,Immune Cell Trafficking	Detachment of granulocytes	6.04e-05			ANXA1,RHOA	2
Cell-To-Cell Signaling and Interaction	Detachment of lymphoma cell lines	0.00012			SERPINE1,TLN1	2
Cell-To-Cell Signaling and Interaction	Detachment of tumor cell lines	3.19e-09		0.391	FN1,LRP1,PRSS1,SERPINE1,SPP1,TLN1	6
Embryonic Development,Organismal Development	Development of body trunk	7.55e-05		0.587	ANXA1,ANXA2,APRT,CSF1R,CST3,EIF4E,FN1,GSN,LCN2,LMNB1,LPL,LRP1,MARCKSL1,MFGE8,MMP9,PLAU,PRKAR1A,RHOA,SERPINE1,SPP1,TUBB6	21
Cellular Development,Cellular Growth and Proliferation,Connective Tissue Development and Function,Tissue Development	Development of connective tissue cells	2.15e-05		0.14	ANXA2,CSF1R,CST3,GSN,LGMN,MFGE8,SERPINE1,SIRPA,SPP1,SQSTM1	10
Cellular Assembly and Organization	Development of cytoplasm	3.85e-05		0.535	ACTB,ANXA1,CUL4B,DAB2,DRG1,FN1,GSN,HCLS1,LRP1,PLAU,RAB7A,RHOA,SIRPA	13
Tissue Development	Development of epithelial tissue	6.91e-05		0.039	ANXA2,CSF1R,DAB2,FN1,MMP9,PLAU,PROCR,RHOA,SEPTIN9,SERPINC1,SERPINE1,SPP1,THBS4	13
Organismal Development	Development of genitourinary system	4.41e-05		0.428	ANXA2,APOB,APRT,CSF1R,D1Pas1,EHD1,EIF4E,ELAVL1,FN1,GSN,LCN2,MFGE8,MMP9,NPEPPS,RHOA,RTCB,SERPINE1,SPP1,TIAL1	19
Cellular Development,Cellular Growth and Proliferation,Renal and Urological System Development and Function	Development of kidney cell lines	8.98e-05			ANXA2,ELAVL1,LCN2,RHOA	4
Organismal Development,Reproductive System Development and Function	Development of reproductive system	3.55e-05		0.871	APOB,APRT,CSF1R,D1Pas1,EHD1,EIF4E,ELAVL1,FN1,GSN,MFGE8,MMP9,NPEPPS,RTCB,SERPINE1,SPP1,TIAL1	16
Cellular Development,Cellular Growth and Proliferation	Development of tumor cell lines	2.46e-05		0.054	ANXA1,CNDP2,CSF1R,CSNK2A1,EIF4A1,EIF4E,FN1,MFGE8,PLAU,PRKAR1A,SPP1,SQSTM1	12
Cardiovascular System Development and Function	Development of vasculature	4.8e-10		0.974	ANXA1,ANXA2,APOB,BCAS3,CSF1R,CST3,DAB2,ELAVL1,ERO1A,FN1,GSN,LCN2,LMNB1,LPL,LRP1,MFGE8,MMP9,NEU1,PLAU,PROCR,RHOA,SEPTIN9,SERPINC1,SERPINE1,SIRPA,SPINK5,SPP1,THBS4,TUBB6	29
Cellular Development,Connective Tissue Development and Function,Tissue Development	Differentiation of bone cells	0.00015		-0.035	ATP6AP1,CSF1R,CST3,FN1,GSN,MMP9,SIRPA,SPP1,SQSTM1,TFRC	10
Cardiovascular System Development and Function,Organ Morphology	Dilation of left ventricle	6.34e-06		0.254	MARCKSL1,MMP9,RHOA,SPP1	4
Cell-To-Cell Signaling and Interaction,Cellular Compromise	Disassembly of focal adhesions	4.26e-07		1.067	DAB2,EHD1,LRP1,RHOA,TLN1	5
Organismal Injury and Abnormalities,Reproductive System Disease	Disease of placenta	1.32e-05			ATP6AP1,BCAS3,CUL4B,ELAVL1,MMP9,PROCR,SERPINC1	7
Metabolic Disease,Organismal Injury and Abnormalities	Disorder of lipid metabolism	9.5e-07		0.14	APOB,CSF1R,DAB2,FN1,GM2A,LPL,LRP1,MMP9,PLTP,SCP2,SERPINE1	11
Cellular Movement	Dissemination of cells	1.69e-10		1.709	ANXA2,EMILIN2,FN1,LYZ,MMP9,PLAU,RHOA,SERPINE1,SIRPA	9
Cellular Movement	Dissemination of Pseudomonas	3.56e-07			ANXA2,LYZ,RHOA	3
Cellular Movement	Dissemination of Pseudomonas aeruginosa	6.04e-05			ANXA2,RHOA	2
Cellular Assembly and Organization,Cellular Function and Maintenance	Dynamics of actin cytoskeleton	1.05e-05			AHNAK,EIF4E,SEPTIN9	3
Cardiovascular Disease,Organismal Injury and Abnormalities	Dysfunction of heart	9.42e-05		0.896	ELAVL1,LCN2,LPL,MMP9,PLAU,SERPINC1,SERPINE1,SPP1	8
Cardiovascular Disease,Organismal Injury and Abnormalities	Dysfunction of left ventricle	1.64e-05		0	ELAVL1,MMP9,PLAU,SERPINE1	4
Lipid Metabolism,Molecular Transport,Small Molecule Biochemistry	Efflux of cholesterol	3.58e-06		0.107	APOB,ELAVL1,LPL,LRP1,PLTP,RHOA,SCP2	7
Cellular Movement	Emigration of cells	1.22e-05		-0.32	ANXA1,GSN,RHOA,SIRPA,SPP1	5
Cellular Movement,Hematological System Development and Function,Immune Cell Trafficking,Inflammatory Response	Emigration of phagocytes	8.53e-06			ANXA1,RHOA,SIRPA,SPP1	4
Cellular Function and Maintenance	Endocytosis	3.72e-09		0.283	ACTB,ANXA1,APOB,ATP6AP1,CSF1R,DAB2,EHD1,EIF4E,ISG15,LCN2,LRP1,MFGE8,MMP9,PLAU,RAB7A,RHOA,SERPINE1,SIRPA,TFRC,TLN1	20
Cellular Function and Maintenance	Endocytosis by eukaryotic cells	2.35e-08		-0.023	ANXA1,ATP6AP1,CSF1R,DAB2,EHD1,EIF4E,ISG15,LCN2,LRP1,MFGE8,PLAU,RHOA,SERPINE1,SIRPA,TLN1	15
Cardiovascular System Development and Function,Cellular Development,Cellular Function and Maintenance,Cellular Growth and Proliferation,Organismal Development,Tissue Development	Endothelial cell development	4.99e-06		-0.048	ANXA2,DAB2,FN1,MMP9,PLAU,PROCR,RHOA,SEPTIN9,SERPINC1,SERPINE1,SPP1,THBS4	12
Cellular Function and Maintenance	Engulfment of antigen presenting cells	4.72e-06		-1.285	ANXA1,CSF1R,EIF4E,ISG15,MFGE8,RHOA,SERPINE1,SIRPA	8
Cellular Function and Maintenance	Engulfment of blood cells	4.14e-07		-0.099	ANXA1,CSF1R,EIF4E,ISG15,LCN2,MFGE8,PLAU,RHOA,SERPINE1,SIRPA,TLN1	11
Cellular Function and Maintenance	Engulfment of cells	4.96e-08		-0.08	ANXA1,ATP6AP1,CSF1R,DAB2,EHD1,EIF4E,FN1,ISG15,LCN2,LRP1,MFGE8,PLAU,RAB7A,RHOA,SERPINE1,SIRPA,TLN1	17
Cellular Function and Maintenance,Hematological System Development and Function	Engulfment of myeloid cells	9.27e-08		-0.619	ANXA1,CSF1R,EIF4E,ISG15,LCN2,MFGE8,PLAU,RHOA,SERPINE1,SIRPA	10
Cellular Function and Maintenance	Engulfment of phagocytes	1.43e-07		-0.85	ANXA1,CSF1R,EIF4E,ISG15,LCN2,MFGE8,PLAU,RHOA,SERPINE1,SIRPA	10
Cardiovascular System Development and Function,Cell Cycle	Entry into G1/S phase transition of microvascular endothelial cells	2.02e-05			FN1,RHOA	2
Cardiovascular Disease,Organismal Injury and Abnormalities	Experimentally-induced atherosclerosis	0.0002			LCN2,MMP9	2
Endocrine System Disorders,Gastrointestinal Disease,Metabolic Disease,Organismal Injury and Abnormalities	Experimentally-induced diabetes	2.08e-06			ANXA1,ANXA2,FN1,LCN2,LRP1,SERPINE1,SPP1	7
Molecular Transport	Export of molecule	2.57e-05		0.839	APOB,EIF4E,ELAVL1,LPL,LRP1,PLTP,RHOA,SARNP,SCP2,SRSF1	10
Protein Synthesis	Expression of protein	2.78e-06		0.297	ANXA1,BPNT1,EIF4A1,EIF4E,ELAVL1,FN1,RPL10,RPLP0,RPS12,RPS23,RPS5,RPS7,SPP1	13
Developmental Disorder,Hereditary Disorder,Metabolic Disease,Neurological Disease,Organismal Injury and Abnormalities,Psychological Disorders	Familial Alzheimer disease	6.54e-05			CSF1R,CST3,LPL,PLAU	4
Developmental Disorder,Hereditary Disorder,Metabolic Disease,Organismal Injury and Abnormalities	Familial amyloidosis	5.34e-10			CSF1R,CST3,GSN,LCN2,LPL,LYZ,MMP9,PLAU	8
Developmental Disorder,Hereditary Disorder,Metabolic Disease,Neurological Disease,Organismal Injury and Abnormalities	Familial amyloidotic polyneuropathy	1.44e-05			GSN,LCN2,MMP9	3
Hereditary Disorder,Neurological Disease,Organismal Injury and Abnormalities,Psychological Disorders	Familial dementia	6.93e-06			CSF1R,CST3,LPL,PLAU,SQSTM1,TARDBP	6
Hereditary Disorder,Neurological Disease,Organismal Injury and Abnormalities,Psychological Disorders	Familial frontotemporal dementia	0.000169			CSF1R,SQSTM1,TARDBP	3
Hereditary Disorder,Neurological Disease,Organismal Injury and Abnormalities,Psychological Disorders	Familial tauopathy	6.44e-06			CSF1R,CST3,LPL,PLAU,TARDBP	5
Reproductive System Development and Function	Fertility	5.06e-05		0.216	APOB,APRT,CSF1R,CST3,CUL4B,LCN2,MFGE8,MMP9,PLTP,PRKAR1A	10
Hematological System Development and Function	Fibrinolysis	0.000191			ANXA2,PLAU,SERPINE1	3
Organismal Injury and Abnormalities	Fibrosis	2.67e-09		1.557	APOB,APRT,CLSTN1,CSF1R,CSNK2A1,CST3,ELAVL1,FN1,GSN,LCN2,LGMN,LPL,LRP1,MMP9,PLAU,RHOA,SERPINC1,SERPINE1,SPP1,TFRC,THBS4,TLN1	22
Cardiovascular Disease,Organismal Injury and Abnormalities	Fibrosis of heart	3.69e-07		1.625	ELAVL1,FN1,LCN2,LPL,MMP9,PLAU,RHOA,SERPINE1,SPP1,TLN1	10
Gastrointestinal Disease,Hepatic System Disease,Organismal Injury and Abnormalities	Fibrosis of liver	1.36e-05		-0.577	APOB,CSNK2A1,CST3,FN1,LRP1,MMP9,PLAU,SERPINC1,SERPINE1,SPP1	10
Cardiovascular Disease,Organismal Injury and Abnormalities,Skeletal and Muscular Disorders	Fibrosis of myocardium	0.000242			MMP9,PLAU,SERPINE1	3
Organismal Injury and Abnormalities	Fibrosis of tissue	0.000215			CLSTN1,CSF1R,LCN2,LGMN,SERPINE1	5
Cancer,Endocrine System Disorders,Organismal Injury and Abnormalities,Reproductive System Disease	FIGO stage IIIC-IV ovarian cancer	3.56e-07			MMP9,PLAU,SERPINE1	3
Cell Morphology,Cellular Assembly and Organization,Cellular Function and Maintenance	Formation of cellular protrusions	3.21e-05		-1.146	ACTB,AHNAK,BCAS3,CLSTN1,CUL4B,EHD1,EIF4E,FN1,GSN,LCN2,LMNB1,LRP1,MMP9,PLAU,RHOA,SEPTIN9,SERPINE1,SIRPA,THBS4	19
Cell-To-Cell Signaling and Interaction,Cellular Assembly and Organization,Cellular Function and Maintenance	Formation of focal adhesions	3.6e-05		1.356	BCAS3,EHD1,FN1,LRP1,RHOA,SERPINC1,SPP1	7
Tissue Development	Formation of gland	1.61e-06		0.314	ANXA1,APRT,CSF1R,EIF4E,FN1,GSN,MFGE8,MMP9,PLAU,SPP1	10
Embryonic Development,Organ Development,Organismal Development,Reproductive System Development and Function,Tissue Development	Formation of mammary gland	1.91e-05		0.314	APRT,CSF1R,EIF4E,FN1,GSN,MFGE8,MMP9,SPP1	8
Embryonic Development,Organ Development,Organismal Development,Skeletal and Muscular System Development and Function,Tissue Development	Formation of muscle	4.96e-05		0.411	ANXA1,EHD1,ELAVL1,FN1,GSN,LMNB1,MARCKSL1,PLAU,PRKAR1A,RHOA,SERPINE1	11
Cellular Development,Cellular Growth and Proliferation,Embryonic Development,Organ Development,Organismal Development,Skeletal and Muscular System Development and Function,Tissue Development	Formation of muscle cells	9.89e-05		-0.849	FN1,GSN,LMNB1,MARCKSL1,PLAU,PRKAR1A,SERPINE1	7
Cellular Development,Cellular Growth and Proliferation,Connective Tissue Development and Function,Skeletal and Muscular System Development and Function,Tissue Development	Formation of osteoclasts	6.89e-06		0.489	ANXA2,CSF1R,CST3,LGMN,MFGE8,SIRPA,SPP1,SQSTM1	8
Cell Morphology,Cellular Assembly and Organization,Cellular Function and Maintenance	Formation of pseudopodia	2.31e-05			AHNAK,EIF4E,RHOA,SEPTIN9	4
Neurological Disease,Organismal Injury and Abnormalities,Psychological Disorders	Frontotemporal lobar degeneration or amyotrophic lateral sclerosis	7.08e-07			ACTB,ANXA1,CSF1R,EIF4A1,FUCA1,GSN,LPL,PFKP,PRKAR1A,RHOA,SQSTM1,TARDBP,TFRC	13
Cellular Function and Maintenance	Function of antigen presenting cells	0.000248			CSF1R,LGMN,MARCKSL1,MMP9,PLAU,SIRPA,SPP1	7
Cellular Function and Maintenance	Function of Langerhans cells	1.44e-05			CSF1R,MMP9,SIRPA	3
Cellular Function and Maintenance,Hematological System Development and Function	Function of macrophages	0.000195			CSF1R,LGMN,MARCKSL1,PLAU,SIRPA,SPP1	6
Cellular Function and Maintenance,Hematological System Development and Function	Function of myeloid cells	6.37e-05			CSF1R,LGMN,MARCKSL1,MMP9,PLAU,SIRPA,SPP1	7
Cellular Function and Maintenance	Function of phagocytes	8.43e-05			CSF1R,LCN2,LGMN,MARCKSL1,MMP9,PLAU,SIRPA,SPP1	8
Cell-To-Cell Signaling and Interaction,Cellular Assembly and Organization	Fusion of cells	0.000237		1.411	ANXA1,APOB,CST3,EHD1,RAB7A,RHOA,SIRPA	7
Cell Cycle	G1 phase	8.53e-06		0.927	ANXA2,CNDP2,CSF1R,CSNK2A1,DAB2,EIF4E,ELAVL1,FN1,LMNB1,RHOA,SPP1,TFRC,TMPO	13
Cell Cycle	G1 phase of tumor cell lines	5.02e-05			ANXA2,CNDP2,CSNK2A1,DAB2,ELAVL1,LMNB1,RHOA,SPP1,TFRC	9
Developmental Disorder	Growth Failure	0.000169		-0.718	BCAS3,CSF1R,CUL4B,ELAVL1,FN1,LRP1,MMP9,PRKAR1A,PROCR,SERPINC1,TFRC,TIAL1	12
Cardiovascular System Development and Function,Organismal Development	Growth of blood vessel	4.25e-05		1.287	ELAVL1,ERO1A,FN1,MMP9,RHOA,SERPINE1,SIRPA,SPP1	8
Connective Tissue Development and Function,Tissue Development	Growth of connective tissue	3.84e-05		-1.194	ACTB,ANXA1,ANXA2,CSF1R,ERO1A,FN1,LMNB1,MMP9,PLAU,RHOA,SERPINE1,SPP1,TFRC,TIAL1,TMPO	15
Tissue Development	Growth of epithelial tissue	1.68e-06		0.883	DAB2,EIF4E,ELAVL1,FN1,LCN2,LMNB1,MFGE8,MMP9,PLAU,PROCR,RHOA,SEPTIN9,SERPINC1,SERPINE1,SPP1,TFRC,THBS4,TMPO	18
Cellular Assembly and Organization,Cellular Development,Cellular Growth and Proliferation,Nervous System Development and Function,Tissue Development	Growth of growth cone	0.0002			FN1,RHOA	2
Embryonic Development,Organ Development,Organismal Development,Reproductive System Development and Function,Tissue Development	Growth of mammary gland	2.23e-06		0	CSF1R,EIF4E,FN1,GSN,MFGE8,MMP9	6
Organismal Development	Growth of organism	1.24e-05		1.128	BPNT1,CST3,EIF4A1,ELAVL1,FN1,GSN,ISG15,LCN2,LMNB1,LYZ,MFGE8,MMP9,RHOA,SPP1,TARDBP,TFRC,TIAL1,TLN1	18
Cancer,Organismal Injury and Abnormalities	Growth of tumor	0.000183		1.267	ANXA1,ANXA2,CSF1R,CST3,ELAVL1,ERO1A,LCN2,MFGE8,MMP9,PLAU,PRKAR1A,PROCR,RHOA,SEPTIN9,SERPINE1,SPP1,SQSTM1,SRSF1	18
Cardiovascular System Development and Function,Organismal Functions	Healing of heart	2.02e-05			PLAU,SERPINE1	2
Organismal Functions,Organismal Injury and Abnormalities,Tissue Morphology	Healing of wound	5.51e-05			FN1,GSN,MMP9,PLAU,PRKAR1A,SERPINE1,SPP1	7
Hematological System Development and Function	Hematocrit	2.32e-05		0.816	APRT,LCN2,LGMN,SERPINE1,SPP1,TMPO	6
Cancer,Hematological Disease,Organismal Injury and Abnormalities	Hematologic cancer	1.74e-06			ACTB,AHNAK,ANXA1,ANXA2,APOB,ATP6AP1,BCAS3,CMPK2,CSF1R,CSNK2A1,CST3,CUL4B,EHD1,EIF4A1,EIF4E,ELAVL1,EMILIN2,FN1,GM2A,GSN,HCLS1,IFIT3,ISG15,LCN2,LGMN,LMNB1,LPL,LRP1,LYZ,MMP9,PLTP,PRSS1,RHOA,RPL10,RPLP0,RPS12,RPS23,SERPINC1,SPP1,SQSTM1,SRSF1,TARDBP,TFRC,THOP1,TLN1,TUBB6	46
Cancer,Hematological Disease,Organismal Injury and Abnormalities	Hematologic cancer of cells	0.000171			AHNAK,ANXA1,ANXA2,CMPK2,CSF1R,CSNK2A1,CST3,CUL4B,EHD1,EIF4A1,EIF4E,ELAVL1,FN1,GM2A,GSN,HCLS1,IFIT3,ISG15,LGMN,LMNB1,LPL,MMP9,PLTP,RHOA,RPL10,SERPINC1,TARDBP,TFRC,THOP1,TUBB6	30
Hematological Disease	Hemorrhagic disease	7.2e-05		-1.342	ANXA1,H2BC17,ISG15,LCN2,MMP9,PROCR,SERPINC1,SERPINE1,SIRPA	9
Hematological System Development and Function	Hemostasis	9.74e-08		0.343	ANXA2,EHD1,EMILIN2,FN1,GSN,LCN2,MFGE8,PLAU,PRKAR1A,PROCR,RHOA,SERPINC1,SERPINE1	13
Hereditary Disorder,Neurological Disease,Organismal Injury and Abnormalities	Hereditary neuropathy	9.76e-05			GSN,LCN2,MMP9,RAB7A,SCP2,SEPTIN9,SQSTM1,TARDBP,TUBB6	9
Post-Translational Modification,Protein Degradation,Protein Synthesis	Hydrolysis of protein	6.56e-05		1.067	CNDP2,CST3,LGMN,LPL,MMP9,SPINK5,THOP1,TPP1	8
Cell-To-Cell Signaling and Interaction,Inflammatory Response	Immune response of antigen presenting cells	2.87e-06		-0.9	ANXA1,CSF1R,CST3,EIF4E,FN1,ISG15,MFGE8,SERPINE1,SIRPA	9
Inflammatory Response	Immune response of cells	1.8e-05		0.202	ANXA1,CSF1R,CST3,EHD1,EIF4E,FN1,ISG15,LCN2,LRP1,MFGE8,PLAU,RHOA,SERPINE1,SIRPA,TLN1	15
Cell-To-Cell Signaling and Interaction	Immune response of myeloid cells	5e-07		-0.348	ANXA1,CSF1R,EIF4E,FN1,ISG15,LCN2,MFGE8,PLAU,SERPINE1,SIRPA	10
Cell-To-Cell Signaling and Interaction,Inflammatory Response	Immune response of phagocytes	1.66e-07		-0.566	ANXA1,CSF1R,CST3,EIF4E,FN1,ISG15,LCN2,MFGE8,PLAU,SERPINE1,SIRPA	11
Cardiovascular Disease,Organismal Injury and Abnormalities	Infarction	4.28e-06			ANXA1,APOB,CSF1R,CST3,ELAVL1,FN1,GSN,LRP1,MMP9,PROCR,SERPINC1,SERPINE1	12
Cardiovascular Disease,Neurological Disease,Organismal Injury and Abnormalities	Infarction of brain	8.28e-05			APOB,FN1,PROCR,SERPINC1,SERPINE1	5
Infectious Diseases	Infection by coronavirus	4.62e-05			ACTB,AHNAK,ANXA1,CSF1R,DAB2,IFIT3,ISG15,RAB7A,SERPINC1,SERPINE1	10
Infectious Diseases	Infection by RNA virus	9.11e-07		0.016	ACTB,AHNAK,ANXA1,ANXA2,ATP6AP2,COPZ1,CSF1R,DAB2,FN1,GM2A,H2BC17,IFIT3,ISG15,LCN2,LPL,MMP9,RAB7A,RHOA,SDF4,SERPINC1,SERPINE1,SPP1,TFRC	23
Infectious Diseases	Infection of mammalia	0.000124		0.089	AHNAK,ISG15,LCN2,MMP9,PLAU,RHOA,SERPINC1,SERPINE1,SPP1	9
Cellular Movement,Hematological System Development and Function,Immune Cell Trafficking,Inflammatory Response	Infiltration by neutrophils	1.56e-05		1.268	ANXA1,ANXA2,LCN2,MMP9,PLTP,PROCR,SERPINC1,SPP1	8
Inflammatory Response	Inflammation of absolute anatomical region	2.61e-10		0.714	ACOD1,ACTB,ANXA1,APOB,APRT,ASNS,CSF1R,CSNK2A1,CST3,EHD1,ELAVL1,FN1,IFIT3,ISG15,LCN2,LRP1,LYZ,MFGE8,MMP9,PLAU,PROCR,PRSS1,Pzp,RPS12,SCP2,SERPINC1,SERPINE1,SPP1,SQSTM1,TFRC,THOP1	31
Inflammatory Response	Inflammation of body cavity	8.23e-09		0.395	ACOD1,ACTB,ANXA1,APOB,APRT,ASNS,CSF1R,CSNK2A1,FN1,IFIT3,ISG15,LCN2,LYZ,MFGE8,MMP9,PLAU,PROCR,PRSS1,Pzp,SCP2,SERPINC1,SERPINE1,SPP1,SQSTM1,TFRC,THOP1	26
Inflammatory Response,Neurological Disease	Inflammation of central nervous system	0.000115		1.109	ANXA1,CST3,EHD1,ELAVL1,FN1,ISG15,LRP1,MMP9,PROCR,SERPINE1,SPP1	11
Digestive System Development and Function,Gastrointestinal Disease,Hepatic System Development and Function,Hepatic System Disease,Inflammatory Disease,Inflammatory Response,Organ Development,Organismal Injury and Abnormalities	Inflammation of liver	2.15e-06	Increased	2.415	APOB,CSNK2A1,IFIT3,ISG15,MMP9,PLAU,Pzp,SCP2,SERPINE1,SPP1,TFRC,THOP1	12
Inflammatory Disease,Inflammatory Response,Neurological Disease	Inflammation of meninges	5.52e-05			ANXA1,CST3,FN1,SERPINE1	4
Inflammatory Response,Organismal Injury and Abnormalities	Inflammation of organ	4.39e-12		0.714	ACOD1,ACTB,AHNAK,ANXA1,APOB,APRT,ASNS,CSF1R,CSNK2A1,CST3,EHD1,ELAVL1,FN1,GSN,IFIT3,ISG15,LCN2,LGMN,LPL,LRP1,LYZ,MFGE8,MMP9,PLAU,PROCR,PRSS1,Pzp,RPS12,SCP2,SERPINC1,SERPINE1,SPINK5,SPP1,SQSTM1,TFRC,THOP1	36
Inflammatory Response	Inflammatory response	2.62e-10		0.204	ACOD1,ANXA1,ANXA2,CSF1R,CST3,ELAVL1,FN1,GSN,ISG15,LCN2,LGMN,LPL,LRP1,LYZ,MFGE8,MMP9,PLAU,PRDX5,PROCR,Pzp,RHOA,SERPINE1,SIRPA,SPP1,THBS4	25
Cellular Function and Maintenance	Ingestion of cells	3.14e-05			FN1,LRP1,MFGE8	3
Protein Synthesis	Initiation of translation of protein	3.3e-07			EIF4A1,EIF4E,RPL10,RPLP0,RPS12,RPS23,RPS5,RPS7	8
Cell-To-Cell Signaling and Interaction,Hematological System Development and Function	Interaction of phagocytes	3.74e-05		-0.993	ANXA1,FN1,NEU1,PLAU,PLTP,RHOA,SERPINE1,TLN1	8
Cardiovascular Disease,Organismal Injury and Abnormalities	Intermediate disease stage peripheral arterial disease	1.42e-05			DAB2,HCLS1,PLTP,SCP2,SPP1,TPP1,VWA5A	7
Cellular Function and Maintenance	Internalization by tumor cell lines	0.000123		0.109	ANXA1,ATP6AP1,DAB2,LRP1,RHOA,SERPINE1	6
Cellular Function and Maintenance	Internalization of cells	2.33e-06		0.714	ANXA1,CSF1R,EIF4E,ISG15,LCN2,MFGE8,PLAU,RHOA,SERPINE1,SIRPA,TLN1	11
Cell Cycle	Interphase	5.9e-05	Increased	2.049	ANXA2,CNDP2,CSF1R,CSNK2A1,DAB2,EIF4E,ELAVL1,FN1,LMNB1,MMP9,PLAU,RHOA,SPP1,TFRC,TIAL1,TMPO	16
Cell Cycle	Interphase of tumor cell lines	2.49e-05	Increased	2	ANXA2,CNDP2,CSNK2A1,DAB2,ELAVL1,LMNB1,MMP9,PLAU,RHOA,SPP1,TFRC,TIAL1	12
Organismal Injury and Abnormalities	Interstitial fibrosis	4.73e-05		0.485	APRT,GSN,LCN2,LGMN,LPL,PLAU	6
Cellular Movement	Intravasation of cells	3.14e-05			MMP9,PLAU,TLN1	3
Cellular Movement	Invasion of breast cancer cell lines	1.46e-05		1.055	AHNAK,EIF4E,FN1,LCN2,LRP1,MMP9,PLAU,RHOA,SEPTIN9,SPP1,TARDBP	11
Cellular Movement	Invasion of cells	1.53e-09		0.318	AHNAK,ANXA1,ANXA2,ARF4,ATP6AP1,CNDP2,CSNK2A1,CST3,CUL4B,DAB2,EIF4A1,EIF4E,FN1,GSN,LCN2,LGMN,LRP1,MFGE8,MMP9,PLAU,RHOA,SEPTIN9,SERPINE1,SPP1,SQSTM1,TARDBP,TLN1,TMPO	28
Cellular Movement	Invasion of prostate cancer cell lines	1.42e-06		1.316	AHNAK,ATP6AP1,EIF4E,FN1,MMP9,RHOA,SEPTIN9,SPP1	8
Cancer,Organismal Injury and Abnormalities,Tumor Morphology	Invasion of tumor	7.53e-05		-0.263	ANXA2,CSNK2A1,FN1,MMP9,PLAU,RHOA,SERPINE1,SPP1	8
Cellular Movement	Invasion of tumor cell lines	3.57e-06		0.896	AHNAK,ANXA1,ATP6AP1,CNDP2,CSNK2A1,DAB2,EIF4A1,EIF4E,FN1,LCN2,LRP1,MMP9,PLAU,RHOA,SEPTIN9,SPP1,SQSTM1,TARDBP,TLN1,TMPO	20
Cancer,Endocrine System Disorders,Organismal Injury and Abnormalities	Invasive papillary thyroid carcinoma	0.00012			FN1,SPP1	2
Cancer,Organismal Injury and Abnormalities	Invasive tumor	5.57e-05		1.321	ACTB,ANXA1,ANXA2,ARF4,CSF1R,CST3,EIF4A1,EIF4E,FN1,HCLS1,LCN2,LRP1,MFGE8,MMP9,PLAU,RHOA,SEPTIN9,SERPINC1,SERPINE1,SPP1,SQSTM1,TLN1	22
Cellular Movement,Immune Cell Trafficking	Leukocyte migration	1.18e-10		0.197	ACTB,ANXA1,ANXA2,APOB,CSF1R,CST3,EIF4E,ELAVL1,FN1,GSN,HCLS1,HNRNPL,LCN2,LGMN,LMNB1,LRP1,LYZ,MMP9,PLAU,PLTP,PROCR,RHOA,SERPINC1,SERPINE1,SIRPA,SPP1,THBS4,TLN1	28
Cancer,Organismal Injury and Abnormalities	Liquid tumor	5.43e-05			ACTB,AHNAK,ANXA1,ANXA2,APOB,ATP6AP1,BCAS3,CLSTN1,CMPK2,CSF1R,CSNK2A1,CUL4B,EIF4A1,ELAVL1,EMILIN2,GSN,LCN2,LMNB1,LRP1,LYZ,MMP9,PRSS1,RHOA,RPL10,RPLP0,RPS12,RPS23,SERPINC1,SERPINE1,SQSTM1,SRSF1,TARDBP,TLN1	33
Respiratory Disease	Lower respiratory tract disorder	6.38e-05			APOB,CST3,LCN2,LMNB1,LPL,LYZ,MMP9,PLAU,PLTP,SERPINE1,SPP1	11
Cancer,Immunological Disease,Organismal Injury and Abnormalities,Reproductive System Disease	Lymph node-positive primary invasive breast cancer	2.02e-05			PLAU,SERPINE1	2
Cancer,Organismal Injury and Abnormalities	Lymphatic system tumor	2.45e-05			ACTB,AHNAK,ANXA1,ANXA2,CMPK2,CSF1R,CSNK2A1,CST3,CUL4B,EHD1,EIF4A1,EIF4E,ELAVL1,FN1,GM2A,GSN,HCLS1,IFIT3,ISG15,LGMN,LMNB1,LPL,MMP9,PLAU,PLTP,RHOA,RPL10,SERPINC1,SERPINE1,SPP1,TARDBP,TFRC,THOP1,TPP1,TUBB6	35
Cellular Movement,Hematological System Development and Function,Immune Cell Trafficking	Lymphocyte migration	5.81e-06		0.545	ACTB,ANXA1,FN1,HCLS1,HNRNPL,LRP1,MMP9,PLAU,PROCR,RHOA,SPP1,TLN1	12
Cancer,Organismal Injury and Abnormalities	Lymphohematopoietic cancer	2.55e-07			ACTB,AHNAK,ANXA1,ANXA2,APOB,ATP6AP1,BCAS3,CMPK2,CSF1R,CSNK2A1,CST3,CUL4B,EHD1,EIF4A1,EIF4E,ELAVL1,EMILIN2,FN1,GM2A,GSN,HCLS1,IFIT3,ISG15,LCN2,LGMN,LMNB1,LPL,LRP1,LYZ,MMP9,PLAU,PLTP,PRSS1,RHOA,RPL10,RPLP0,RPS12,RPS23,SERPINC1,SERPINE1,SPP1,SQSTM1,SRSF1,TARDBP,TFRC,THOP1,TLN1,TUBB6	48
Cancer,Organismal Injury and Abnormalities	Lymphohematopoietic neoplasia	1.27e-07			ACTB,AHNAK,ANXA1,ANXA2,APOB,ATP6AP1,BCAS3,CLSTN1,CMPK2,CSF1R,CSNK2A1,CST3,CUL4B,EHD1,EIF4A1,EIF4E,ELAVL1,EMILIN2,FN1,GM2A,GSN,HCLS1,IFIT3,ISG15,LCN2,LGMN,LMNB1,LPL,LRP1,LYZ,MMP9,PLAU,PLTP,PRSS1,RHOA,RPL10,RPLP0,RPS12,RPS23,SERPINC1,SERPINE1,SPP1,SQSTM1,SRSF1,TARDBP,TFRC,THOP1,TLN1,TUBB6	49
Cancer,Organismal Injury and Abnormalities	Lymphoid cancer	0.000121			AHNAK,ANXA1,ANXA2,CMPK2,CSF1R,CSNK2A1,CST3,CUL4B,EHD1,EIF4A1,EIF4E,ELAVL1,FN1,GM2A,GSN,HCLS1,IFIT3,ISG15,LGMN,LMNB1,LPL,MMP9,PLAU,PLTP,RHOA,RPL10,SERPINC1,SERPINE1,SPP1,TARDBP,TFRC,THOP1,TUBB6	33
Cancer,Hematological Disease,Immunological Disease,Organismal Injury and Abnormalities	Lymphoma	2.35e-05			AHNAK,ANXA1,ANXA2,CSF1R,CSNK2A1,CST3,EHD1,EIF4A1,EIF4E,ELAVL1,FN1,GM2A,GSN,HCLS1,IFIT3,ISG15,LGMN,LPL,MMP9,PLTP,RHOA,SERPINC1,TFRC,THOP1,TUBB6	25
Cancer,Organismal Injury and Abnormalities	Lymphoreticular neoplasm	9.43e-08			ACTB,AHNAK,ANXA1,ANXA2,APOB,ATP6AP1,BCAS3,CLSTN1,CSF1R,CSNK2A1,CST3,EHD1,EIF4A1,EIF4E,ELAVL1,EMILIN2,FN1,GM2A,GSN,HCLS1,IFIT3,ISG15,LCN2,LGMN,LPL,LRP1,LYZ,MMP9,PLTP,PRSS1,RHOA,RPLP0,RPS12,RPS23,SERPINC1,SERPINE1,SQSTM1,SRSF1,TFRC,THOP1,TLN1,TUBB6	42
Developmental Disorder,Hereditary Disorder,Metabolic Disease,Organismal Injury and Abnormalities	Lysosomal storage disease	0.000176			FUCA1,GM2A,LRP1,NEU1,TPP1	5
Cancer,Organismal Injury and Abnormalities,Reproductive System Disease	Mammary tumor	0.000126		0.6	ANXA1,APOB,ARF4,CLSTN1,CMPK2,CNDP2,CSF1R,CSNK2A1,DAB2,EIF4A1,EIF4E,ELAVL1,EMILIN2,FN1,GSN,LCN2,LPL,LRP1,MMP9,NEU1,NPEPPS,PFKP,PLAU,PRDX5,PRKAR1A,RHOA,RPLP0,RTCB,SEPTIN9,SERPINC1,SERPINE1,SPP1,TARDBP,THBS4,TLN1,TUBB6,VWA5A	37
Cancer,Hematological Disease,Immunological Disease,Organismal Injury and Abnormalities	Mature B cell malignant tumor	2.21e-05			AHNAK,ANXA1,ANXA2,CSF1R,CST3,CUL4B,EHD1,EIF4A1,EIF4E,ELAVL1,FN1,GSN,HCLS1,IFIT3,LGMN,MMP9,PLTP,RHOA,SERPINC1,SPP1,TFRC,TUBB6	22
Cancer,Hematological Disease,Immunological Disease,Organismal Injury and Abnormalities	Mature B-cell lymphoma	3.21e-05			ANXA1,ANXA2,CSF1R,CST3,EIF4A1,EIF4E,FN1,GSN,HCLS1,LGMN,PLTP,RHOA,TFRC,TUBB6	14
Protein Synthesis	Metabolism of cellular protein	8.4e-06			APOB,CST3,FN1,GSN,LYZ,MFGE8,SERPINC1,SPP1	8
Lipid Metabolism,Small Molecule Biochemistry	Metabolism of membrane lipid derivative	7.15e-05		-0.232	ANXA1,APOB,CSF1R,CSNK2A1,GM2A,LPL,LRP1,NEU1,PLTP,RHOA,SCP2,SPP1	12
Protein Synthesis	Metabolism of protein	1.31e-15		1.262	ANXA1,APOB,BPNT1,CNDP2,CSNK2A1,CST3,CUL4B,EIF4A1,EIF4E,ELAVL1,FN1,GSN,HNRNPL,LGMN,LPL,LYZ,MFGE8,MMP9,NPEPPS,PLAU,PLTP,RAB7A,RPL10,RPLP0,RPS12,RPS23,RPS5,RPS7,SERPINC1,SERPINE1,SPINK5,SPP1,SQSTM1,TARDBP,THOP1,TPP1,YTHDF3	37
Free Radical Scavenging	Metabolism of reactive oxygen species	1.23e-08		0.471	ACOD1,ACTB,ANXA1,ANXA2,ATP6AP2,CST3,CUL4B,ERO1A,FN1,GSN,LRP1,PLAU,PRDX5,RAB7A,RHOA,SPP1,SQSTM1,TFRC	18
Lipid Metabolism,Small Molecule Biochemistry,Vitamin and Mineral Metabolism	Metabolism of terpenoid	0.000203		0.283	APOB,LGMN,LPL,LRP1,MMP9,PLTP,RHOA,SCP2,SPP1	9
Cancer,Organismal Injury and Abnormalities	Metastasis	1.12e-05		1.569	ACTB,ANXA1,ANXA2,ARF4,CSF1R,CST3,EIF4A1,EIF4E,FN1,HCLS1,LCN2,LRP1,MMP9,PLAU,RHOA,SEPTIN9,SERPINC1,SERPINE1,SPP1,SQSTM1,TLN1	21
Cancer,Organismal Injury and Abnormalities	Metastasis of cells	4.16e-05		1.831	ANXA1,ARF4,FN1,MMP9,PLAU,RHOA,SEPTIN9,SERPINE1,SPP1,SQSTM1,TLN1	11
Cancer,Organismal Injury and Abnormalities	Metastatic solid tumor	1.01e-05		1.709	ANXA1,ANXA2,CSF1R,EIF4A1,EIF4E,FN1,HCLS1,LCN2,LRP1,MMP9,PLAU,RHOA,SERPINC1,SERPINE1,SPP1,SQSTM1	16
Cellular Assembly and Organization,Cellular Function and Maintenance	Microtubule dynamics	4.42e-05		-0.695	ACTB,AHNAK,BCAS3,CLSTN1,CSF1R,CUL4B,DRG1,EHD1,EIF4E,FN1,GSN,LCN2,LMNB1,LRP1,MMP9,PLAU,RHOA,SEPTIN9,SERPINE1,SIRPA,THBS4,TLN1	22
Cellular Movement,Hematological System Development and Function,Immune Cell Trafficking	Migration of antigen presenting cells	1.23e-07		1.297	CSF1R,FN1,HCLS1,LRP1,MMP9,PLAU,RHOA,SERPINE1,SIRPA,SPP1	10
Cellular Movement,Hematological System Development and Function,Immune Cell Trafficking,Inflammatory Response	Migration of bone marrow-derived macrophages	1.64e-05			FN1,LRP1,PLAU,SERPINE1	4
Cellular Movement	Migration of breast cancer cell lines	1.41e-08		1.854	AHNAK,ANXA1,ANXA2,EIF4E,ELAVL1,FN1,LCN2,MMP9,PLAU,RHOA,SEPTIN9,SERPINE1,SPP1,TARDBP	14
Cellular Movement	Migration of carcinoma cells	0.000215			CSF1R,RAB7A,RHOA	3
Cellular Movement	Migration of cells	2.05e-11		0.686	ACTB,AHNAK,ANXA1,ANXA2,APOB,ARF4,ASNS,BCAS3,CNDP2,CSF1R,CSNK2A1,CST3,DAB2,EHD1,EIF4E,ELAVL1,EMILIN2,FN1,GSN,HCLS1,HNRNPL,LCN2,LGMN,LMNB1,LRP1,LYZ,MARCKSL1,MMP9,NEU1,PLAU,PLTP,PRKAR1A,PROCR,RAB7A,RHOA,SEPTIN9,SERPINC1,SERPINE1,SIRPA,SPP1,TARDBP,THBS4,TLN1,TMPO	44
Cellular Movement	Migration of connective tissue cells	1.91e-05		0.137	ACTB,CSF1R,EHD1,FN1,LRP1,PLAU,PRKAR1A,SPP1	8
Cardiovascular System Development and Function,Cellular Movement	Migration of endothelial cells	2.93e-06		0.626	ANXA1,ANXA2,BCAS3,FN1,MMP9,NEU1,PLAU,RAB7A,RHOA,SERPINE1,SPP1,THBS4	12
Cellular Movement,Connective Tissue Development and Function	Migration of fibroblast cell lines	1.9e-05		0.061	EHD1,FN1,MMP9,PLAU,RHOA,SERPINE1,SPP1	7
Cellular Movement,Connective Tissue Development and Function	Migration of fibroblasts	3.06e-05		0.545	ACTB,EHD1,FN1,LRP1,PLAU,PRKAR1A,SPP1	7
Cellular Movement	Migration of fibrosarcoma cell lines	1.97e-09		-0.254	AHNAK,DAB2,EIF4E,FN1,PLAU,SEPTIN9,SERPINE1	7
Cellular Movement,Reproductive System Development and Function	Migration of gonadal cell lines	0.000112			FN1,PLAU,SIRPA,SPP1	4
Cellular Movement,Hematological System Development and Function,Immune Cell Trafficking	Migration of granulocytes	5.14e-07		-0.986	ANXA1,FN1,MMP9,PLAU,SERPINC1,SERPINE1,SIRPA,SPP1,TLN1	9
Cellular Movement	Migration of macrophage cancer cell lines	3.88e-06			CSF1R,RHOA,SERPINE1,SPP1	4
Cellular Movement,Hematological System Development and Function,Immune Cell Trafficking,Inflammatory Response	Migration of macrophages	2.03e-05		0.517	CSF1R,FN1,LRP1,PLAU,SERPINE1,SPP1	6
Cellular Movement	Migration of melanoma cell lines	6.9e-05		1.528	AHNAK,CST3,EIF4E,RHOA,SEPTIN9,SPP1	6
Cellular Movement,Hematological System Development and Function,Immune Cell Trafficking,Inflammatory Response	Migration of monocytes	1.31e-05		0.391	ANXA2,FN1,MMP9,RHOA,SIRPA,SPP1	6
Cellular Movement,Hematological System Development and Function,Immune Cell Trafficking	Migration of mononuclear leukocytes	3.61e-07		0.328	ACTB,ANXA1,ANXA2,FN1,HCLS1,HNRNPL,LRP1,MMP9,PLAU,PROCR,RHOA,SIRPA,SPP1,TLN1	14
Cellular Movement,Skeletal and Muscular System Development and Function	Migration of muscle cells	5.04e-05		0.033	FN1,MMP9,PLAU,RHOA,SERPINE1,SPP1,THBS4	7
Cellular Movement	Migration of myeloid cells	3.95e-07		-0.549	ANXA1,FN1,MMP9,PLAU,RHOA,SERPINC1,SERPINE1,SIRPA,SPP1,TLN1	10
Cellular Movement,Nervous System Development and Function	Migration of neuroglia	7.88e-05		0.579	FN1,LCN2,LRP1,MMP9,SERPINE1	5
Cellular Movement,Hematological System Development and Function,Immune Cell Trafficking,Inflammatory Response	Migration of neutrophils	1.15e-06		-0.689	ANXA1,FN1,MMP9,PLAU,SERPINC1,SERPINE1,SPP1,TLN1	8
Cellular Movement,Hematological System Development and Function,Immune Cell Trafficking,Inflammatory Response	Migration of phagocytes	5.86e-09		-0.084	ANXA1,ANXA2,CSF1R,FN1,HCLS1,LRP1,MMP9,PLAU,RHOA,SERPINC1,SERPINE1,SIRPA,SPP1,TLN1	14
Cellular Movement	Migration of sarcoma cell lines	7.25e-08		-0.32	AHNAK,DAB2,EIF4E,FN1,MMP9,PLAU,SEPTIN9,SERPINE1	8
Cellular Movement,Skeletal and Muscular System Development and Function	Migration of smooth muscle cells	0.000232		0.033	FN1,MMP9,PLAU,RHOA,SERPINE1,SPP1	6
Cellular Movement	Migration of tumor cell lines	1.23e-07		0.752	AHNAK,ANXA1,ANXA2,ASNS,CNDP2,CSF1R,CSNK2A1,CST3,DAB2,EIF4E,ELAVL1,FN1,LCN2,LRP1,MMP9,PLAU,RHOA,SEPTIN9,SERPINE1,SIRPA,SPP1,TARDBP,TMPO	23
Cellular Movement	Migration of vascular cells	3.82e-06		0.5	ANXA1,ANXA2,FN1,MMP9,NEU1,PLAU,RHOA,SERPINE1,SPP1,THBS4	10
Cardiovascular System Development and Function,Cellular Movement	Migration of vascular endothelial cells	2.02e-06		0.23	ANXA1,ANXA2,FN1,MMP9,NEU1,PLAU,RHOA,SPP1,THBS4	9
Tissue Morphology	Modification of epithelial tissue	0.000191			LCN2,SERPINE1,SPP1	3
Organismal Development	Morphology of body cavity	2.98e-09			APOB,APRT,ATP6AP2,BCAS3,BPNT1,CSF1R,CSNK2A1,DAB2,ELAVL1,FN1,FUCA1,Fxyd2,GSN,HNRNPL,LCN2,LGMN,LMNB1,LPL,LRP1,MARCKSL1,MFGE8,MMP9,PLAU,PRKAR1A,PROCR,Pzp,RHOA,SCP2,SERPINE1,SPP1,THBS4,TIAL1,TLN1,TMPO	34
Cardiovascular System Development and Function	Morphology of cardiovascular system	0.000138			APOB,BCAS3,CSNK2A1,FN1,GSN,LCN2,LPL,MARCKSL1,MMP9,PLAU,PRKAR1A,RHOA,SERPINE1,SPP1,THBS4,TLN1,TMPO	17
Digestive System Development and Function	Morphology of digestive system	5.27e-05			BPNT1,CSNK2A1,ELAVL1,Fxyd2,LCN2,LGMN,LPL,LRP1,MFGE8,MMP9,PLAU,Pzp,SCP2,SPP1,TMPO	15
Cell Morphology,Embryonic Development	Morphology of embryonic cell lines	5.41e-06			FN1,PRKAR1A,RHOA,SERPINE1,TIAL1	5
Cell Morphology,Connective Tissue Development and Function	Morphology of fibroblast cell lines	0.000143			CSNK2A1,FN1,PRKAR1A,RHOA,TIAL1	5
Cardiovascular System Development and Function,Organ Morphology,Organismal Development	Morphology of heart	6.8e-05			APOB,BCAS3,CSNK2A1,FN1,GSN,LCN2,MARCKSL1,MMP9,PLAU,PRKAR1A,RHOA,SERPINE1,SPP1,THBS4,TLN1,TMPO	16
Organismal Injury and Abnormalities,Tissue Morphology	Morphology of lesion	4.43e-06			ANXA1,APOB,CST3,ELAVL1,GSN,LCN2,LPL,MMP9,PLAU,SERPINE1,SIRPA,SPP1,THBS4	13
Cardiovascular System Development and Function	Morphology of neovasculature	6.04e-05			PLAU,SERPINE1	2
Cell Morphology,Connective Tissue Development and Function,Skeletal and Muscular System Development and Function,Tissue Development,Tissue Morphology	Morphology of osteocytes	0.00012			CSF1R,RHOA	2
Cancer,Organismal Injury and Abnormalities,Tissue Morphology,Tumor Morphology	Morphology of tumor	9.01e-05			ANXA1,LCN2,MMP9,PLAU,SERPINE1,SIRPA,SPP1,THBS4	8
Cellular Movement	Movement of bacteria	7.33e-09		1.172	ANXA2,FN1,LYZ,MMP9,PLAU,RHOA	6
Cancer,Hematological Disease,Organismal Injury and Abnormalities	Myeloid neoplasm	1.91e-05			ACTB,AHNAK,ANXA1,ANXA2,APOB,ATP6AP1,BCAS3,CLSTN1,CSF1R,EIF4A1,ELAVL1,EMILIN2,GSN,LCN2,LRP1,LYZ,PRSS1,RHOA,RPLP0,RPS12,RPS23,SERPINC1,SERPINE1,SPP1,SQSTM1,SRSF1,TLN1	27
Cancer,Hematological Disease,Organismal Injury and Abnormalities	Myeloid or lymphoid neoplasm	2.46e-07			ACTB,AHNAK,ANXA1,ANXA2,APOB,ATP6AP1,BCAS3,CLSTN1,CMPK2,CSF1R,CSNK2A1,CST3,CUL4B,EHD1,EIF4A1,EIF4E,ELAVL1,EMILIN2,FN1,GM2A,GSN,HCLS1,IFIT3,ISG15,LCN2,LGMN,LMNB1,LPL,LRP1,LYZ,MMP9,PLTP,PRSS1,RHOA,RPL10,RPLP0,RPS12,RPS23,SERPINC1,SERPINE1,SPP1,SQSTM1,SRSF1,TARDBP,TFRC,THOP1,TLN1,TUBB6	48
Cardiovascular Disease,Organismal Injury and Abnormalities	Myocardial dysfunction	8.41e-06		-0.239	ANXA1,ELAVL1,LCN2,MARCKSL1,MMP9,PLAU,SERPINC1,SERPINE1,SPP1	9
Cell Death and Survival	Necrosis	1.87e-15		-0.483	ACTB,ANXA1,ANXA2,APOB,APRT,ASNS,ATP6AP2,COPZ1,CSF1R,CSNK2A1,CST3,CUL4B,DAB2,EIF4E,ELAVL1,EMILIN2,FN1,GSN,H2BC17,HCLS1,ISG15,LCN2,LGMN,LMNB1,LRP1,LYZ,MFGE8,MMP9,PLAU,PRKAR1A,PROCR,PSMD7,Pzp,RHOA,RPL10,RPLP0,RPS12,Rps27/Rps27rt,RPS5,RPS7,SARNP,SCP2,SDF4,SERPINC1,SERPINE1,SIRPA,SPP1,SQSTM1,SRSF1,TARDBP,TFRC,THBS4,TIAL1,TLN1,TPP1,TUBB6	56
Cell Death and Survival,Organismal Injury and Abnormalities	Necrosis of epithelial tissue	3.44e-06		-1.205	CUL4B,DAB2,EIF4E,GSN,LCN2,LRP1,MFGE8,MMP9,PLAU,PROCR,RHOA,SERPINC1,SERPINE1,SPP1,TARDBP,TFRC	16
Cancer,Hematological Disease,Organismal Injury and Abnormalities	Neoplasia of blood cells	1.39e-07			ACTB,AHNAK,ANXA1,ANXA2,APOB,ATP6AP1,BCAS3,CLSTN1,CMPK2,CSF1R,CSNK2A1,CST3,CUL4B,EHD1,EIF4A1,EIF4E,ELAVL1,EMILIN2,FN1,GM2A,GSN,HCLS1,IFIT3,ISG15,LCN2,LGMN,LMNB1,LPL,LRP1,LYZ,MMP9,PLTP,PRSS1,RHOA,RPL10,RPLP0,RPS12,RPS23,SERPINC1,SERPINE1,SPP1,SQSTM1,SRSF1,TARDBP,TFRC,THOP1,TLN1,TUBB6	48
Cancer,Organismal Injury and Abnormalities	Neoplasia of cells	9.57e-07		1.57	ACOD1,ACTB,AHNAK,ANXA1,ANXA2,APOB,ARF4,ASNS,ATP6AP1,ATP6AP2,BCAS3,CLSTN1,CMPK2,CNDP2,CSF1R,CSNK2A1,CST3,CUL4B,DAB2,EHD1,EIF4A1,EIF4E,ELAVL1,EMILIN2,FN1,GM2A,GSN,HCLS1,IFIT3,ISG15,LCN2,LGMN,LMNB1,LPL,LRP1,LYZ,MFGE8,MMP9,NPEPPS,PFKP,PLAU,PLTP,PRKAR1A,PROCR,PRSS1,RHOA,RPL10,RPLP0,RPS12,RPS23,SEPTIN9,SERPINC1,SERPINE1,SIRPA,SPINK5,SPP1,SQSTM1,SRSF1,TARDBP,TFRC,THBS4,THOP1,TLN1,TMPO,TUBB6,YTHDF3	66
Cancer,Organismal Injury and Abnormalities	Neoplasia of tumor cell lines	3.23e-06		0.645	ANXA1,CNDP2,EIF4E,FN1,MFGE8,MMP9,PLAU,PRKAR1A,PROCR,RHOA,SEPTIN9,SIRPA,SPP1,TLN1	14
Neurological Disease	Neurodegeneration	0.0002		-0.502	CSF1R,FUCA1,GET3,LMNB1,LRP1,SERPINE1,SQSTM1,TARDBP,TFRC	9
Cancer	Nodular hyperplasia	0.0002			PRKAR1A,SERPINC1	2
Cancer,Hematological Disease,Immunological Disease,Organismal Injury and Abnormalities	Non-Hodgkin lymphoma	0.000129			AHNAK,ANXA1,ANXA2,CSF1R,CSNK2A1,CST3,EHD1,EIF4A1,EIF4E,ELAVL1,FN1,GSN,HCLS1,IFIT3,ISG15,LGMN,MMP9,PLTP,RHOA,TFRC,TUBB6	21
Endocrine System Disorders,Gastrointestinal Disease,Metabolic Disease,Organismal Injury and Abnormalities	Non-insulin-dependent diabetes mellitus	0.00012			ANXA2,APOB,FN1,LPL,MMP9,PSMD7,PSMD8,SERPINC1,SERPINE1,SPP1,SQSTM1	11
RNA Damage and Repair	Nonsense-mediated mRNA decay	1.13e-05			RPL10,RPLP0,RPS12,RPS23,RPS5,RPS7	6
Nutritional Disease	Obesity	0.000173		-1.446	AHNAK,APOB,ATP6AP2,LCN2,LPL,LRP1,MMP9,PFKP,PSMD13,SERPINC1,SERPINE1,SPP1,SQSTM1	13
Cardiovascular Disease,Organismal Injury and Abnormalities	Occlusion of aorta	1.05e-05	Decreased	-2.163	APOB,LPL,NEU1,PLAU,PLTP	5
Cardiovascular Disease,Organismal Injury and Abnormalities	Occlusion of artery	6.85e-09		-1.779	APOB,CST3,FN1,LCN2,LPL,LRP1,MFGE8,MMP9,NEU1,PLAU,PLTP,PROCR,RHOA,SCP2,SERPINC1,SERPINE1,SPP1,SQSTM1	18
Organismal Survival	Organismal death	9.59e-13		-1.012	ACTB,ANXA1,ANXA2,APOB,APRT,ARF4,ATP6AP1,BCAS3,BPNT1,CSF1R,CSNK2A1,CST3,CUL4B,DAB2,EHD1,EIF4A1,ELAVL1,ERO1A,FN1,GET3,GSN,HNRNPL,ISG15,LCN2,LMNB1,LPL,LRP1,LYZ,MARCKSL1,MFGE8,MMP9,PLAU,PRKAR1A,PROCR,Pzp,RAB7A,RHOA,SEPTIN9,SERPINC1,SERPINE1,SPINK5,SPP1,SQSTM1,SRSF1,TARDBP,TFRC,TIAL1,TLN1	48
Cellular Assembly and Organization,Cellular Function and Maintenance	Organization of actin cytoskeleton	0.000109		0	ANXA1,FN1,GSN,LRP1,PLAU,RHOA,SERPINC1,SIRPA,TLN1	9
Cellular Assembly and Organization,Cellular Function and Maintenance	Organization of actin filaments	1.85e-05		0	FN1,GSN,PLAU,RHOA,SERPINC1,SIRPA	6
Cellular Assembly and Organization,Cellular Function and Maintenance	Organization of cytoplasm	3.75e-06		-0.738	ACTB,AHNAK,ANXA1,BCAS3,CLSTN1,CSF1R,CUL4B,DRG1,EHD1,EIF4E,FN1,GSN,LCN2,LMNB1,LRP1,MMP9,PLAU,RHOA,SCP2,SEPTIN9,SERPINC1,SERPINE1,SIRPA,SPP1,SQSTM1,THBS4,TLN1,TPP1	28
Cellular Assembly and Organization,Cellular Function and Maintenance	Organization of cytoskeleton	1.85e-05		-0.738	ACTB,AHNAK,ANXA1,BCAS3,CLSTN1,CSF1R,CUL4B,DRG1,EHD1,EIF4E,FN1,GSN,LCN2,LMNB1,LRP1,MMP9,PLAU,RHOA,SEPTIN9,SERPINC1,SERPINE1,SIRPA,SPP1,THBS4,TLN1	25
Tissue Development	Organization of extracellular matrix	4.04e-05			ERO1A,FN1,LRP1,MMP9,PRSS1,SERPINE1,SPINK5,SPP1	8
Cellular Assembly and Organization,Cellular Function and Maintenance	Organization of filaments	3.94e-05		-0.152	ANXA2,CST3,FN1,GSN,PLAU,RHOA,SERPINC1,SIRPA	8
Cellular Assembly and Organization	Organization of organelle	3.95e-06		-0.152	ANXA2,ARF4,BCAS3,CSF1R,CST3,FN1,GSN,H2ac1,Nolc1,PLAU,RHOA,SCP2,SERPINC1,SIRPA,SQSTM1,TPP1	16
Cardiovascular Disease,Organismal Injury and Abnormalities	Peripheral arterial disease	1.31e-08			ANXA2,DAB2,HCLS1,LPL,PLAU,PLTP,SCP2,SERPINC1,SERPINE1,SPP1,TPP1,VWA5A	12
Cardiovascular Disease,Organismal Injury and Abnormalities	Peripheral vascular disease	2.62e-12	Increased	2.345	ANXA2,APOB,CST3,DAB2,FN1,GSN,HCLS1,LCN2,LPL,LRP1,MMP9,PLAU,PLTP,PROCR,RHOA,SCP2,SERPINC1,SERPINE1,SPP1,TPP1,VWA5A	21
Cardiovascular System Development and Function,Nervous System Development and Function,Organ Morphology,Tissue Morphology	Permeability of blood-brain barrier	3.16e-05		-1.067	ANXA1,MMP9,PROCR,SERPINE1	4
Cardiovascular System Development and Function,Tissue Morphology	Permeability of vascular system	8.9e-08		-1.404	ANXA1,GSN,LRP1,MFGE8,MMP9,PLAU,PROCR,RAB7A,SERPINC1,SERPINE1	10
Cardiovascular System Development and Function,Tissue Morphology	Permeability of vasculature	0.000173		-1.213	GSN,LRP1,MFGE8,MMP9,PLAU,SERPINC1	6
Cell-To-Cell Signaling and Interaction,Cellular Function and Maintenance,Hematological System Development and Function,Inflammatory Response	Phagocytic capacity of macrophages	4.79e-05			CSF1R,EIF4E,ISG15	3
Cellular Function and Maintenance,Inflammatory Response	Phagocytosis	2.48e-07		0.669	ANXA1,CSF1R,EHD1,EIF4E,ISG15,LCN2,LRP1,MFGE8,PLAU,RAB7A,RHOA,SERPINE1,SIRPA,TLN1	14
Cell-To-Cell Signaling and Interaction,Cellular Function and Maintenance,Hematological System Development and Function,Inflammatory Response	Phagocytosis by macrophages	1.32e-05		-0.646	ANXA1,CSF1R,EIF4E,ISG15,MFGE8,SERPINE1,SIRPA	7
Cell-To-Cell Signaling and Interaction,Cellular Function and Maintenance,Inflammatory Response	Phagocytosis of blood cells	1.1e-06		0.407	ANXA1,CSF1R,EIF4E,ISG15,LCN2,MFGE8,PLAU,SERPINE1,SIRPA,TLN1	10
Cell-To-Cell Signaling and Interaction,Cellular Function and Maintenance,Inflammatory Response	Phagocytosis of cells	4.28e-07		0.605	ANXA1,CSF1R,EHD1,EIF4E,ISG15,LCN2,LRP1,MFGE8,PLAU,RHOA,SERPINE1,SIRPA,TLN1	13
Cell-To-Cell Signaling and Interaction,Cellular Function and Maintenance,Hematological System Development and Function	Phagocytosis of granulocytes	0.000202		0.397	ANXA1,LCN2,PLAU,SERPINE1	4
Cell-To-Cell Signaling and Interaction,Cellular Function and Maintenance,Hematological System Development and Function	Phagocytosis of myeloid cells	4.56e-07		-0.099	ANXA1,CSF1R,EIF4E,ISG15,LCN2,MFGE8,PLAU,SERPINE1,SIRPA	9
Cell-To-Cell Signaling and Interaction,Cellular Function and Maintenance,Inflammatory Response	Phagocytosis of phagocytes	4.74e-07		-0.24	ANXA1,CSF1R,EIF4E,ISG15,LCN2,MFGE8,PLAU,SERPINE1,SIRPA	9
Cancer,Hematological Disease,Immunological Disease,Organismal Injury and Abnormalities	Plasma cell dyscrasia	0.00015			ANXA2,CSF1R,CST3,CUL4B,FN1,GSN,HCLS1,IFIT3,LGMN,MMP9,PLTP,SERPINC1,TFRC	13
Cancer,Hematological Disease,Immunological Disease,Organismal Injury and Abnormalities	Plasma cell neoplasm	0.0001			ANXA2,CSF1R,CST3,CUL4B,FN1,GSN,HCLS1,IFIT3,LGMN,MMP9,PLTP,SERPINC1,SPP1,TFRC	14
Free Radical Scavenging	Production of reactive oxygen species	1.95e-07		0.877	ACOD1,ACTB,ANXA1,ANXA2,ATP6AP2,CST3,CUL4B,FN1,GSN,LRP1,RAB7A,RHOA,SPP1,SQSTM1	14
Neurological Disease,Organismal Injury and Abnormalities	Progressive encephalopathy	2.23e-10			ACTB,ANXA1,ANXA2,CSF1R,CST3,EIF4A1,FUCA1,GM2A,GSN,LCN2,LGMN,LPL,LRP1,MFGE8,MMP9,PFKP,PLAU,PLTP,PRKAR1A,RHOA,SCP2,SERPINC1,SERPINE1,SPP1,SQSTM1,TARDBP,TFRC	27
Neurological Disease	Progressive motor neuropathy	1.04e-05			ACTB,ANXA1,ANXA2,CST3,EIF4A1,FUCA1,GSN,ISG15,LPL,PFKP,PRKAR1A,RHOA,SPP1,SQSTM1,TARDBP,TFRC	16
Neurological Disease	Progressive neurological disorder	1.55e-09			ACTB,ANXA1,ANXA2,CSF1R,CST3,EIF4A1,FUCA1,GM2A,GSN,ISG15,LCN2,LGMN,LPL,LRP1,MFGE8,MMP9,PFKP,PLAU,PLTP,PRKAR1A,RHOA,SCP2,SERPINC1,SERPINE1,SPP1,SQSTM1,TARDBP,TFRC	28
Cellular Growth and Proliferation,Connective Tissue Development and Function,Tissue Development	Proliferation of connective tissue cells	0.000211		-0.986	ACTB,ANXA2,CSF1R,ERO1A,FN1,LMNB1,MMP9,PLAU,RHOA,SERPINE1,SPP1,TIAL1,TMPO	13
Cardiovascular System Development and Function,Cellular Development,Cellular Function and Maintenance,Cellular Growth and Proliferation,Organismal Development,Tissue Development	Proliferation of endothelial cells	4.46e-05		0	DAB2,FN1,PLAU,PROCR,RHOA,SEPTIN9,SERPINC1,SERPINE1,SPP1,THBS4	10
Cellular Growth and Proliferation,Tissue Development	Proliferation of epithelial cells	0.000182		1.039	DAB2,EIF4E,ELAVL1,FN1,LCN2,LMNB1,MFGE8,MMP9,PLAU,SPP1,TFRC,TMPO	12
Cellular Development,Cellular Growth and Proliferation,Connective Tissue Development and Function	Proliferation of fibroblast cell lines	1.34e-05		0.634	CSF1R,CSNK2A1,EIF4E,ERO1A,FN1,LMNB1,RHOA,SERPINE1,SIRPA,SRSF1,TFRC,TIAL1	12
Cellular Development,Cellular Growth and Proliferation,Hematological System Development and Function,Lymphoid Tissue Structure and Development	Proliferation of immune cells	5.68e-06		-0.237	AHNAK,ANXA1,CSF1R,EHD1,EIF4E,ELAVL1,FN1,HCLS1,HNRNPL,ISG15,MMP9,PLAU,PRKAR1A,RHOA,SERPINE1,SPP1,TFRC,TLN1	18
Cellular Growth and Proliferation,Lymphoid Tissue Structure and Development	Proliferation of lymphatic system cells	2.48e-05		0.526	AHNAK,ANXA1,CSF1R,EHD1,EIF4E,ELAVL1,FN1,HCLS1,HNRNPL,ISG15,LCN2,MMP9,PLAU,PRKAR1A,SPP1,TFRC,TLN1	17
Cellular Development,Cellular Growth and Proliferation,Hematological System Development and Function,Lymphoid Tissue Structure and Development	Proliferation of lymphocytes	0.000124		0.653	AHNAK,ANXA1,EHD1,EIF4E,ELAVL1,FN1,HCLS1,HNRNPL,ISG15,MMP9,PLAU,PRKAR1A,SPP1,TFRC,TLN1	15
Cellular Development,Cellular Growth and Proliferation,Embryonic Development,Organ Development,Organismal Development,Reproductive System Development and Function,Tissue Development	Proliferation of mammary epithelial cells	6.02e-05		0	EIF4E,FN1,MFGE8,MMP9	4
Cellular Development,Cellular Growth and Proliferation,Hematological System Development and Function,Lymphoid Tissue Structure and Development	Proliferation of mononuclear leukocytes	4e-05		0.252	AHNAK,ANXA1,CSF1R,EHD1,EIF4E,ELAVL1,FN1,HCLS1,HNRNPL,ISG15,MMP9,PLAU,PRKAR1A,SPP1,TFRC,TLN1	16
Cellular Development,Cellular Growth and Proliferation,Organ Development,Skeletal and Muscular System Development and Function,Tissue Development	Proliferation of muscle cells	5.72e-05		1.499	ELAVL1,FN1,LRP1,MMP9,NEU1,PLAU,PRKAR1A,RHOA,SERPINE1,SIRPA,SPP1	11
Cancer,Cellular Development,Cellular Growth and Proliferation,Organismal Injury and Abnormalities,Tumor Morphology	Proliferation of tumor cells	2.05e-06		0.543	ANXA1,ANXA2,CSF1R,CST3,LCN2,MMP9,PLAU,PROCR,RHOA,SEPTIN9,SERPINE1,SPP1,SQSTM1,SRSF1	14
Cellular Growth and Proliferation	Proliferation of vascular cells	0.000111		1.219	DAB2,ELAVL1,FN1,MMP9,PLAU,RHOA,SERPINE1,SIRPA,SPP1	9
Post-Translational Modification,Protein Degradation,Protein Synthesis	Proteolysis	4.02e-06		0.114	CNDP2,CST3,GSN,LGMN,LPL,MMP9,PLAU,SPINK5,THOP1,TPP1	10
Dermatological Diseases and Conditions,Organismal Injury and Abnormalities	Psoriasis	0.000236			ANXA1,ANXA2,EIF4E,FN1,GM2A,GSN,IFIT3,ISG15,LCN2,MMP9,PLAU,SERPINE1	12
Cancer,Organismal Injury and Abnormalities,Respiratory Disease	Pulmonary metastasis	5.07e-06		1.912	ANXA1,ANXA2,EIF4E,MMP9,RHOA,SERPINE1,SPP1,SQSTM1	8
Connective Tissue Development and Function,Tissue Morphology	Quantity of adipose tissue	0.000221		-0.896	AHNAK,APOB,LCN2,LPL,PLAU,SCP2,SERPINE1,SQSTM1	8
Hematological System Development and Function,Tissue Morphology	Quantity of antigen presenting cells	0.000131		0.171	APOB,CSF1R,LCN2,MMP9,PLAU,RHOA,SERPINE1,SIRPA,SPP1	9
Hematological System Development and Function,Tissue Morphology	Quantity of blood cells	3.92e-05		0.945	ANXA1,APOB,ATP6AP2,CSF1R,ELAVL1,GSN,HCLS1,ISG15,LCN2,LGMN,MMP9,NEU1,PLAU,RHOA,SERPINE1,SIRPA,SPP1,TFRC,TLN1,TMPO	20
Tissue Morphology	Quantity of cells	5.53e-06		-0.343	ANXA1,APOB,ATP6AP2,CLSTN1,CSF1R,CUL4B,ELAVL1,FN1,GSN,HCLS1,ISG15,LCN2,LGMN,LMNB1,MFGE8,MMP9,NEU1,PLAU,RAB7A,RHOA,SCP2,SEPTIN9,SERPINE1,SIRPA,SPP1,SQSTM1,TARDBP,TFRC,TIAL1,TLN1,TMPO	31
Connective Tissue Development and Function,Tissue Morphology	Quantity of connective tissue	1.6e-06		-0.702	AHNAK,APOB,CSF1R,FN1,LCN2,LGMN,LPL,MFGE8,MMP9,PLAU,SCP2,SERPINE1,SPP1,SQSTM1,TFRC,TMPO	16
Cell-To-Cell Signaling and Interaction,Cellular Assembly and Organization	Quantity of focal adhesions	0.000147			ACTB,FN1,RHOA,SPP1	4
Protein Synthesis	Quantity of ldl cholesterol in blood	1.43e-06		-0.243	APOB,LCN2,LPL,PLTP,SCP2	5
Hematological System Development and Function,Tissue Morphology	Quantity of leukocytes	8.76e-05		0.469	ANXA1,APOB,ATP6AP2,CSF1R,ELAVL1,GSN,HCLS1,ISG15,LCN2,LGMN,MMP9,NEU1,PLAU,RHOA,SERPINE1,SIRPA,SPP1,TLN1	18
Hematological System Development and Function,Tissue Morphology	Quantity of myeloid cells	2.15e-05		0.162	ANXA1,APOB,CSF1R,GSN,LCN2,LGMN,MMP9,NEU1,PLAU,SERPINE1,SIRPA,SPP1,TFRC,TMPO	14
Hematological System Development and Function,Inflammatory Response,Tissue Morphology	Quantity of phagocytes	3.66e-05		-0.143	ANXA1,APOB,CSF1R,GSN,LCN2,MMP9,NEU1,PLAU,RHOA,SERPINE1,SIRPA,SPP1	12
Lipid Metabolism,Molecular Transport,Small Molecule Biochemistry	Quantity of steroid	1.27e-05		1.215	APOB,BPNT1,FUCA1,LCN2,LPL,LRP1,NEU1,PLTP,RAB7A,RHOA,SCP2,SERPINE1,SPP1	13
Cellular Assembly and Organization	Rearrangement of cytoskeleton	5.19e-09		0.068	ANXA1,ANXA2,FN1,GSN,LRP1,PLAU,RHOA,SPP1	8
Cell-To-Cell Signaling and Interaction,Cellular Movement,Hematological System Development and Function,Immune Cell Trafficking	Recruitment of leukocytes	1.04e-06		0.084	ANXA1,APOB,CSF1R,FN1,GSN,LCN2,LRP1,LYZ,MMP9,RHOA,SERPINE1,SPP1	12
Cell-To-Cell Signaling and Interaction,Cellular Movement,Hematological System Development and Function,Immune Cell Trafficking,Inflammatory Response	Recruitment of macrophages	2.65e-05		-0.152	ANXA1,APOB,CSF1R,MMP9,RHOA,SPP1	6
Gene Expression,Protein Synthesis,RNA Trafficking	Recruitment of mRNA	0.00012			EIF4A1,EIF4E	2
Cell-To-Cell Signaling and Interaction,Cellular Movement	Recruitment of myeloid cells	1.08e-06		0.243	ANXA1,APOB,CSF1R,GSN,LCN2,LRP1,LYZ,MMP9,RHOA,SERPINE1,SPP1	11
Cell-To-Cell Signaling and Interaction,Cellular Movement,Hematological System Development and Function,Immune Cell Trafficking,Inflammatory Response	Recruitment of neutrophils	0.000116		0.256	ANXA1,GSN,LCN2,LYZ,MMP9,SERPINE1,SPP1	7
Cell-To-Cell Signaling and Interaction,Cellular Movement,Hematological System Development and Function,Immune Cell Trafficking,Inflammatory Response	Recruitment of phagocytes	4.52e-07		0.433	ANXA1,APOB,CSF1R,GSN,LCN2,LRP1,LYZ,MMP9,RHOA,SERPINE1,SPP1	11
Lipid Metabolism,Small Molecule Biochemistry	Redistribution of lipid	4.61e-06			GSN,LCN2,PLTP,SCP2	4
Lipid Metabolism,Molecular Transport,Small Molecule Biochemistry	Redistribution of phospholipid	1.44e-05			GSN,PLTP,SCP2	3
Cancer,Organismal Injury and Abnormalities	Refractory malignant tumor	2.96e-05			ANXA1,CSF1R,CUL4B,EIF4E,LYZ,MMP9,RPS12,SPP1	8
Tissue Development,Tissue Morphology	Regeneration of epithelial tissue	0.000129			MMP9,PLAU,SERPINE1	3
Connective Tissue Development and Function,Skeletal and Muscular System Development and Function	Remodeling of bone	2.59e-08		1.241	ATP6AP1,CSF1R,CST3,GSN,LGMN,MFGE8,RAB7A,SPP1,SQSTM1,TFRC,TPP1	11
Tissue Morphology	Remodeling of extracellular matrix	1.05e-05			FN1,MMP9,SERPINE1	3
Organismal Injury and Abnormalities,Renal and Urological Disease	Renal impairment	0.00019			APOB,APRT,LCN2,LGMN,LPL,SERPINC1,SERPINE1,SPP1	8
Infectious Diseases	Replication of RNA virus	3.22e-05		-0.617	ATP6AP1,ATP6AP2,CST3,HNRNPL,ISG15,MMP9,PLAU,PRKAR1A,RPS5,SPP1,SQSTM1,SRSF1,TMPO	13
Connective Tissue Development and Function,Skeletal and Muscular System Development and Function	Resorption of bone	6.94e-08		1.241	ATP6AP1,CSF1R,CST3,GSN,LGMN,MFGE8,RAB7A,SPP1,TFRC,TPP1	10
Cell-To-Cell Signaling and Interaction	Response of granulocytes	0.000162		0	ANXA1,FN1,LCN2,PLAU,SERPINE1	5
Connective Tissue Disorders,Inflammatory Disease,Organismal Injury and Abnormalities,Skeletal and Muscular Disorders	Rheumatic Disease	0.000174		1.407	ANXA1,ASNS,CSF1R,CST3,FN1,GSN,HCLS1,IFIT3,ISG15,LCN2,LRP1,LYZ,MMP9,PLAU,PRDX5,PROCR,RHOA,SERPINC1,SPP1,SRSF1,TFRC	21
Cardiovascular Disease,Organismal Injury and Abnormalities	Rupture of heart	7.36e-06			MMP9,PLAU,SERPINE1	3
Cellular Movement	Scattering	5.97e-07		0	ANXA2,EIF4E,FN1,LMNB1,RAB7A,RHOA,SPP1	7
Organismal Injury and Abnormalities	Sclerotic lesion	1.21e-06			APOB,CSF1R,FN1,LPL,MMP9,NEU1,PLAU,SERPINE1,SPP1	9
Infectious Diseases	Sepsis	3.27e-06			ACOD1,ANXA1,LCN2,LRP1,MMP9,PROCR,SERPINC1,SERPINE1,SPP1,TFRC	10
Cell Morphology	Shape change of connective tissue cells	0.000157		-1.067	FN1,GSN,RHOA,SPP1	4
Cell Morphology,Renal and Urological System Development and Function	Shape change of kidney cell lines	1.31e-05		-0.986	ANXA2,DAB2,FN1,LCN2,RHOA	5
Cell Morphology	Shape change of myeloid cells	8.98e-05			FN1,RHOA,SIRPA,TLN1	4
Cell Morphology	Shape change of smooth muscle cells	3.14e-05			FN1,PLAU,RHOA	3
Cell Morphology	Size of cells	4.26e-06			ANXA1,CST3,EHD1,EIF4E,ELAVL1,FN1,LCN2,LMNB1,LRP1,MARCKSL1,RHOA,SERPINE1,TARDBP,TIAL1,TMPO	15
Embryonic Development,Organismal Development,Tissue Morphology	Size of embryo	8.09e-05			APOB,CUL4B,DAB2,FN1,LMNB1,PRKAR1A,PROCR,TIAL1,TLN1	9
Organismal Injury and Abnormalities,Tissue Morphology	Size of lesion	0.000233			ANXA1,APOB,CST3,ELAVL1,GSN,LCN2,LPL,MMP9,SERPINE1,SPP1	10
Gastrointestinal Disease,Immunological Disease,Ophthalmic Disease,Organismal Injury and Abnormalities	Sjögren syndrome	2.54e-05			ACTB,CST3,FN1,IFIT3,MMP9,SPP1	6
Cell Morphology	Sprouting	0.000146		-1.077	ANXA1,ANXA2,BCAS3,CLSTN1,EIF4E,ELAVL1,FN1,LCN2,LMNB1,RHOA,SPP1	11
Cancer,Organismal Injury and Abnormalities	Stage III cancer	9.37e-05			ANXA2,CMPK2,FN1,NEU1,SERPINE1,SPP1,TUBB6	7
Cancer,Endocrine System Disorders,Organismal Injury and Abnormalities,Reproductive System Disease	Stage III-IV ovarian cancer	0.000129			MMP9,PLAU,SERPINE1,SPP1	4
Cardiovascular Disease,Organismal Injury and Abnormalities	Stenosis of aortic valve	0.000147			APOB,MMP9,SERPINC1,SPP1	4
Lipid Metabolism,Small Molecule Biochemistry,Vitamin and Mineral Metabolism	Steroid metabolism	0.000209		0.283	APOB,LGMN,LRP1,MMP9,PLTP,RHOA,SCP2,SPP1	8
Lipid Metabolism,Small Molecule Biochemistry	Storage of cholesterol	0.000112			APOB,EHD1,LPL	3
Cardiovascular Disease,Neurological Disease,Organismal Injury and Abnormalities	Stroke	2.25e-06			APOB,CST3,FN1,LCN2,LPL,MMP9,PROCR,RHOA,SERPINC1,SERPINE1	10
Connective Tissue Disorders,Inflammatory Disease,Inflammatory Response,Organismal Injury and Abnormalities,Skeletal and Muscular Disorders,Skeletal and Muscular System Development and Function	Swelling of ankle joint	0.0002			FN1,SPP1	2
Connective Tissue Disorders,Inflammatory Disease,Inflammatory Response,Organismal Injury and Abnormalities,Skeletal and Muscular Disorders	Synovitis	3.16e-05			ANXA1,CSF1R,PROCR,SPP1	4
Protein Synthesis	Synthesis of lipoprotein	0.0002			LPL,PLTP	2
Protein Synthesis	Synthesis of protein	1.41e-08		0.395	ANXA1,BPNT1,EIF4A1,EIF4E,ELAVL1,FN1,GSN,HNRNPL,LPL,PLTP,RPL10,RPLP0,RPS12,RPS23,RPS5,RPS7,SPP1,YTHDF3	18
Free Radical Scavenging	Synthesis of reactive oxygen species	3.18e-08		0.165	ACOD1,ACTB,ANXA1,ANXA2,ATP6AP2,CST3,CUL4B,ERO1A,FN1,GSN,LRP1,PLAU,RAB7A,RHOA,SPP1,SQSTM1,TFRC	17
Cell-mediated Immune Response,Cellular Movement,Hematological System Development and Function,Immune Cell Trafficking	T cell migration	1.36e-05		1.316	ACTB,FN1,HCLS1,HNRNPL,LRP1,MMP9,PLAU,RHOA,SPP1,TLN1	10
Neurological Disease,Organismal Injury and Abnormalities,Psychological Disorders	Tauopathy	2.2e-08			ACTB,CSF1R,CST3,GM2A,LCN2,LGMN,LPL,LRP1,LYZ,MFGE8,MMP9,PLAU,PLTP,SCP2,SERPINC1,SERPINE1,SPP1,TARDBP,TFRC	19
Cardiovascular Disease,Hematological Disease,Organismal Injury and Abnormalities	Thrombosis of artery	5.06e-05			ANXA2,PLAU,SERPINC1,SERPINE1	4
Cardiovascular Disease,Hematological Disease,Organismal Injury and Abnormalities	Thrombosis of carotid artery	0.000148			ANXA2,PLAU,SERPINE1	3
Cardiovascular Disease,Hematological Disease,Organismal Injury and Abnormalities	Thrombus	4.47e-05	Increased	2.176	ANXA2,HCLS1,LPL,PLAU,PROCR,RHOA,SERPINC1,SERPINE1	8
Protein Synthesis	Translation of protein	1.25e-05		0.977	BPNT1,EIF4A1,EIF4E,ELAVL1,FN1,RPL10,RPLP0,RPS12,RPS23,RPS5,RPS7	11
Cellular Movement	Transmigration of cells	2.02e-05		0.696	ANXA1,FN1,MMP9,RAB7A,RHOA,SERPINE1,SIRPA,SPP1	8
Cellular Movement,Hematological System Development and Function,Immune Cell Trafficking	Transmigration of granulocytes	4.68e-05		-0.391	ANXA1,FN1,MMP9,SERPINE1,SIRPA	5
Cellular Movement,Hematological System Development and Function,Immune Cell Trafficking,Inflammatory Response	Transmigration of monocytes	7.69e-05			FN1,MMP9,RHOA,SIRPA	4
Cellular Movement	Transmigration of myeloid cells	1.07e-05		-0.059	ANXA1,FN1,MMP9,RHOA,SERPINE1,SIRPA	6
Cellular Movement,Hematological System Development and Function,Immune Cell Trafficking,Inflammatory Response	Transmigration of phagocytes	2.89e-05		0.418	ANXA1,FN1,MMP9,RHOA,SERPINE1,SIRPA	6
Lipid Metabolism,Small Molecule Biochemistry	Transmission of lipid	0.000148			LPL,PLTP,SCP2	3
Lipid Metabolism,Molecular Transport,Small Molecule Biochemistry	Transport of lipid	1.76e-05		-0.826	APOB,ELAVL1,GM2A,GSN,LPL,LRP1,PLTP,RHOA,SCP2	9
Lipid Metabolism,Molecular Transport,Small Molecule Biochemistry	Transport of steroid	4.24e-06		-0.279	APOB,ELAVL1,GSN,LPL,LRP1,PLTP,RHOA,SCP2	8
Cardiovascular Disease	Vascular lesion	1.5e-07		0	APOB,CST3,FN1,LPL,LRP1,MMP9,NEU1,PLAU,SERPINE1,SPP1,SRSF1,TMPO	12
Cardiovascular System Development and Function,Organismal Development	Vasculogenesis	3.69e-10		0.713	ANXA1,ANXA2,APOB,BCAS3,CSF1R,DAB2,ELAVL1,ERO1A,FN1,GSN,LCN2,LRP1,MFGE8,MMP9,NEU1,PLAU,PROCR,RHOA,SEPTIN9,SERPINC1,SERPINE1,SIRPA,SPP1,THBS4,TUBB6	25
Infectious Diseases	Viral Infection	3.06e-09		-0.678	ACTB,AHNAK,ANXA1,ANXA2,APOB,ATP6AP1,ATP6AP2,COPZ1,CSF1R,CSNK2A1,CST3,DAB2,ELAVL1,FN1,GM2A,H2BC17,HNRNPL,IFIT3,ISG15,LCN2,LPL,MMP9,PLAU,PRKAR1A,RAB7A,RHOA,RPS23,RPS5,SDF4,SERPINC1,SERPINE1,SPP1,SQSTM1,SRSF1,TFRC,TMPO	36
Cancer,Organismal Injury and Abnormalities	Visceral metastasis	1.67e-05		1.709	ANXA1,ANXA2,CSF1R,EIF4E,HCLS1,LCN2,MMP9,PLAU,RHOA,SERPINE1,SPP1,SQSTM1	12
Organismal Injury and Abnormalities	Visceromegaly	2.07e-05			BPNT1,CSNK2A1,FN1,GSN,LGMN,MFGE8,MMP9,PLAU,PRKAR1A,PROCR,Pzp,RHOA,SCP2,SERPINE1,THBS4,TLN1,TMPO	17
Cancer,Hematological Disease,Immunological Disease,Organismal Injury and Abnormalities	Waldenström macroglobulinemia	3.28e-05			ANXA2,CSF1R,CST3,FN1,GSN,HCLS1,LGMN,PLTP,TFRC	9
Nutritional Disease	Weight loss	1.72e-05		-0.287	APRT,CSF1R,FN1,MMP9,SCP2,SERPINE1,SPP1,SQSTM1,TARDBP	9
Organismal Injury and Abnormalities	Wound	9.11e-06			ANXA1,ANXA2,FN1,GSN,MMP9,PLAU,PRKAR1A,SERPINE1,SPP1	9

## Sheet: Comparison Analysis
© 2000-2021 QIAGEN. All rights reserved.
Diseases and Bio Functions	LR v Con	LT v Con
Abnormal metabolism	0.849	0.14
Abnormal morphology of abdomen	N/A	N/A
Abnormal morphology of body cavity	N/A	N/A
Abnormal morphology of disorganized extraembryonic tissue	N/A	N/A
Abnormal morphology of extraembryonic tissue	N/A	N/A
Abnormal morphology of heart	N/A	N/A
Abnormal morphology of left ventricle	N/A	N/A
Abnormal quantity of cytokine	N/A	N/A
Abnormality of left ventricle	-0.412	0.128
Accumulation of carbohydrate	1.523	N/A
Accumulation of eosinophils	0.856	N/A
Accumulation of extracellular matrix	N/A	N/A
Accumulation of granulocytes	1.205	N/A
Accumulation of leukocytes	2.171	N/A
Accumulation of lipid	2.227	0.951
Accumulation of lymphocytes	2.391	N/A
Accumulation of neutrophils	0.895	N/A
Accumulation of phosphatidylinositol-3,4,5-triphosphate	N/A	N/A
Accumulation of phosphoinositide	N/A	N/A
Accumulation of T lymphocytes	2.183	N/A
Activation of antigen presenting cells	2.143	N/A
Activation of astrocytes	N/A	N/A
Activation of blood cells	1.658	N/A
Activation of cells	1.785	0.349
Activation of connective tissue cells	0.781	N/A
Activation of cytotoxic T cells	2	N/A
Activation of endothelial cells	N/A	N/A
Activation of fibroblasts	1.94	N/A
Activation of leukocytes	1.878	N/A
Activation of lymphocytes	1.196	N/A
Activation of macrophages	2.12	N/A
Activation of microglia	1.342	N/A
Activation of muscle cells	N/A	N/A
Activation of myeloid cells	2.19	1.372
Activation of myofibroblasts	N/A	N/A
Activation of neuroglia	1.294	1.091
Activation of neutrophils	1.172	1.091
Activation of peritoneal macrophages	N/A	N/A
Activation of phagocytes	2.359	1.372
Activation of T lymphocytes	1.797	N/A
Acute colitis	N/A	N/A
Acute inflammation	-1.067	N/A
Acute phase crescentic glomerulonephritis	N/A	N/A
Acute phase reaction	N/A	N/A
Acute respiratory distress syndrome	N/A	N/A
Adhesion of bacteria	N/A	N/A
Adhesion of breast cancer cell lines	0.631	N/A
Adhesion of colorectal cancer cell lines	1.067	N/A
Adhesion of connective tissue cells	0.176	0.38
Adhesion of embryonic cell lines	N/A	N/A
Adhesion of embryonic cells	0.718	N/A
Adhesion of endothelial cells	2.131	0.218
Adhesion of epithelial cell lines	0.831	-0.73
Adhesion of epithelial cells	1.173	-0.401
Adhesion of fibroblasts	N/A	N/A
Adhesion of hematopoietic cell lines	1.199	N/A
Adhesion of immune cells	2.022	-0.726
Adhesion of kidney cell lines	N/A	N/A
Adhesion of kidney cells	1.195	N/A
Adhesion of leukemia cell lines	1.18	-0.887
Adhesion of lymphatic system cells	1.666	-0.061
Adhesion of lymphocytes	1.997	N/A
Adhesion of lymphoma cell lines	N/A	N/A
Adhesion of mononuclear leukocytes	2.551	N/A
Adhesion of muscle cells	N/A	N/A
Adhesion of muscle precursor cells	N/A	N/A
Adhesion of myeloid cells	0.779	N/A
Adhesion of neutrophils	N/A	-0.339
Adhesion of phagocytes	0.772	-1.094
Adhesion of smooth muscle cells	N/A	N/A
Adhesion of T lymphocytes	1.545	0.325
Adhesion of tumor cell lines	0.872	-1.246
Advanced extracranial solid tumor	N/A	1.912
Advanced lung cancer	N/A	1.912
Advanced malignant solid tumor	-1.225	1.709
Advanced malignant tumor	N/A	1.569
Advanced stage peripheral arterial disease	N/A	N/A
Aggregation of blood cells	2.412	N/A
Aggregation of blood platelets	N/A	0.292
Aggregation of cells	2.091	-0.377
Airway hyperresponsiveness	1.131	N/A
Alcoholic liver disease	N/A	N/A
Allergy	0.684	N/A
Alzheimer disease	N/A	N/A
Alzheimer disease or frontotemporal dementia	N/A	N/A
Amyloidosis	N/A	N/A
Amyotrophic lateral sclerosis	N/A	N/A
Anemia	N/A	-0.6
Aneurysm	N/A	N/A
Angiogenesis	N/A	0.974
Angiogenesis of pancreatic tumor	N/A	N/A
Angiogenesis of tumor	0.808	2.157
Anthrax	N/A	N/A
Antiapoptosis of stomach cancer cell lines	N/A	N/A
Aortic atherosclerosis	N/A	-1.938
Apoptosis	0.675	-0.089
Apoptosis of endometrial cancer cell lines	N/A	N/A
Apoptosis of endothelial cell lines	N/A	N/A
Apoptosis of endothelial cells	N/A	-1.53
Apoptosis of fibrosarcoma cell lines	N/A	-1.067
Apoptosis of liver cells	1.109	N/A
Apoptosis of tumor cell lines	N/A	-0.123
Arrest in G1 phase	N/A	N/A
Arrest in interphase	N/A	N/A
Arrest in interphase of pancreatic cancer cell lines	N/A	N/A
Arrest in interphase of tumor cell lines	N/A	N/A
Asthma	N/A	N/A
Atherosclerosis	0.588	-1.564
Atherosclerotic lesion	0.52	N/A
Attachment of blood cells	N/A	N/A
Attachment of cells	N/A	0.285
Attachment of connective tissue cells	N/A	N/A
Attachment of endothelial cells	N/A	N/A
Attachment of fibroblasts	N/A	N/A
Attraction of antigen presenting cells	1.969	N/A
Attraction of macrophages	N/A	N/A
Attraction of monocytes	1.98	N/A
Attraction of mononuclear leukocytes	2.214	N/A
Attraction of neutrophils	1.938	N/A
Attraction of T lymphocytes	1.953	N/A
B-cell non-Hodgkin lymphoma	N/A	N/A
Benign oral disorder	N/A	N/A
Benign pelvic disease	N/A	N/A
Bile duct adenocarcinoma	N/A	N/A
Binding of antigen presenting cells	0.246	N/A
Binding of bone marrow-derived macrophages	N/A	N/A
Binding of carbohydrate	0.776	N/A
Binding of connective tissue cells	-1.036	-0.321
Binding of embryonic cell lines	0.348	N/A
Binding of endothelial cells	0.782	-0.107
Binding of epithelial cell lines	0.841	-1.029
Binding of epithelial cells	N/A	-1.065
Binding of fibroblast cell lines	N/A	N/A
Binding of fibroblasts	-1.441	-1.176
Binding of focal adhesions	N/A	N/A
Binding of hematopoietic cell lines	1.478	N/A
Binding of kidney cell lines	0.463	N/A
Binding of leukemia cell lines	1.412	-0.769
Binding of leukocyte cell lines	1.944	N/A
Binding of leukocytes	N/A	-0.487
Binding of lymphatic system cells	1.921	-0.054
Binding of lymphocytes	2.227	0.284
Binding of lymphoma cell lines	0.792	N/A
Binding of mononuclear leukocytes	2.737	N/A
Binding of muscle cells	N/A	N/A
Binding of myeloid cells	0.469	N/A
Binding of myeloma cell lines	N/A	N/A
Binding of myelomonocytic cells	N/A	N/A
Binding of neutrophils	1.221	N/A
Binding of polysaccharide	1.214	N/A
Binding of professional phagocytic cells	0.463	-0.728
Binding of T lymphocytes	1.828	-0.061
Binding of tumor cell lines	0.537	-1.557
Binding of vascular cells	N/A	-0.555
Bleeding	0.893	-0.419
Bone marrow neoplasm	N/A	N/A
Branching of cells	N/A	-0.983
Branching of exocrine gland	N/A	N/A
Branching of kidney cell lines	N/A	N/A
Breast cancer	N/A	N/A
Breast or colorectal cancer	N/A	N/A
Breast or ovarian cancer	N/A	N/A
Calcinosis	N/A	N/A
Cancer of cells	N/A	2.234
Cardiac lesion	N/A	1.208
Cardiogenesis	0.115	N/A
Carotid artery disease	N/A	1.131
Catabolism of protein	-0.243	1.376
Cell death of blood cells	0.302	N/A
Cell death of cervical cancer cell lines	N/A	-0.87
Cell death of connective tissue cells	N/A	-0.558
Cell death of epithelial cells	1.651	-0.263
Cell death of hepatocytes	1.478	N/A
Cell death of immune cells	0.565	-0.254
Cell death of liver cells	1.72	N/A
Cell death of osteosarcoma cells	N/A	-1.633
Cell death of tumor cell lines	N/A	-0.391
Cell death of tumor cells	N/A	-0.194
Cell movement	N/A	0.881
Cell movement of antigen presenting cells	N/A	0.071
Cell movement of breast cancer cell lines	N/A	1.884
Cell movement of cancer cells	N/A	1.195
Cell movement of connective tissue cells	1.421	-0.108
Cell movement of cytotoxic T cells	1.387	N/A
Cell movement of dendritic cells	1.703	N/A
Cell movement of dermal cells	1.131	N/A
Cell movement of embryonic cell lines	-0.993	N/A
Cell movement of endothelial cell lines	N/A	N/A
Cell movement of endothelial cells	N/A	0.447
Cell movement of eosinophils	2.143	N/A
Cell movement of epithelial cell lines	0.489	-1
Cell movement of epithelial cells	0.808	N/A
Cell movement of fibroblast cell lines	N/A	0.48
Cell movement of fibroblasts	0.677	0.414
Cell movement of gonadal cell lines	N/A	-1.982
Cell movement of granulocytes	2.207	0.187
Cell movement of hematopoietic progenitor cells	1.949	N/A
Cell movement of hepatic stellate cells	1.982	N/A
Cell movement of kidney cell lines	N/A	0.046
Cell movement of leukemia cell lines	0.698	N/A
Cell movement of leukocyte cell lines	1.953	N/A
Cell movement of leukocytes	2.492	0.427
Cell movement of macrophages	2.829	-0.29
Cell movement of melanoma cell lines	N/A	1.184
Cell movement of microglia	N/A	-1
Cell movement of monocyte-derived dendritic cells	0.581	N/A
Cell movement of monocytes	2.095	0.839
Cell movement of mononuclear leukocytes	2.228	0.872
Cell movement of muscle cells	1.273	-0.291
Cell movement of muscle precursor cells	N/A	N/A
Cell movement of myeloid cells	2.407	-0.141
Cell movement of natural killer cells	2.19	N/A
Cell movement of neuroglia	N/A	-0.397
Cell movement of neutrophils	2.235	0.446
Cell movement of osteoclasts	N/A	N/A
Cell movement of PBMCs	1.452	N/A
Cell movement of pericytes	1.698	N/A
Cell movement of peripheral blood monocytes	1	N/A
Cell movement of peritoneal macrophages	N/A	N/A
Cell movement of phagocytes	2.522	0.211
Cell movement of sarcoma cell lines	N/A	0.104
Cell movement of stem cells	1.474	1.784
Cell movement of T lymphocytes	2.414	N/A
Cell movement of Th1 cells	2.2	N/A
Cell movement of Th2 cells	N/A	N/A
Cell movement of tumor cell lines	1.532	0.863
Cell movement of tumor cells	1.715	N/A
Cell proliferation of breast cancer cell lines	N/A	0.589
Cell proliferation of breast cell lines	N/A	1.671
Cell proliferation of fibroblasts	1.073	-0.889
Cell proliferation of T lymphocytes	0.558	0.329
Cell proliferation of tumor cell lines	-1.555	2.007
Cell spreading	N/A	1.081
Cell spreading of gonadal cell lines	N/A	N/A
Cell spreading of muscle cells	N/A	N/A
Cell spreading of muscle precursor cells	N/A	N/A
Cell spreading of peritoneal macrophages	N/A	N/A
Cell spreading of phagocytes	N/A	N/A
Cell viability	N/A	-0.27
Cell viability of germ cells	N/A	N/A
Cell viability of granulocytes	N/A	N/A
Cell-cell contact	N/A	1.276
Cell-mediated response	0.374	N/A
Cell-mediated response of T lymphocytes	0.927	N/A
Cellular homeostasis	0.829	1.08
Cellular infiltration	2.974	0.531
Cellular infiltration by granulocytes	2.662	N/A
Cellular infiltration by leukocytes	3.059	0.616
Cellular infiltration by macrophages	1.664	-0.301
Cellular infiltration by mononuclear leukocytes	2.745	N/A
Cellular infiltration by myeloid cells	N/A	0.497
Cellular infiltration by phagocytes	2.762	0.497
Cerebral atrophy	N/A	N/A
Cerebral disorder	N/A	0.816
Cerebrovascular dysfunction	N/A	1.633
Chemoattraction	1.724	N/A
Chemoattraction of antigen presenting cells	N/A	N/A
Chemoattraction of lymphocytes	N/A	N/A
Chemoattraction of monocytes	N/A	N/A
Chemoattraction of mononuclear leukocytes	1.956	N/A
Chemoattraction of myeloid cells	2.186	N/A
Chemoattraction of neutrophils	N/A	N/A
Chemoattraction of phagocytes	2.404	N/A
Chemokinesis	N/A	N/A
Chemokinesis of neutrophils	N/A	N/A
Chemotaxis	1.881	-0.661
Chemotaxis of connective tissue cells	1.998	N/A
Chemotaxis of dendritic cells	0.297	N/A
Chemotaxis of fibroblasts	1.477	N/A
Chemotaxis of granulocytes	1.275	N/A
Chemotaxis of leukemia cell lines	0.766	N/A
Chemotaxis of leukocytes	1.92	-0.14
Chemotaxis of lymphocytes	2.21	N/A
Chemotaxis of monocytes	2.75	N/A
Chemotaxis of mononuclear leukocytes	2.474	0.968
Chemotaxis of myeloid cells	2.136	-0.389
Chemotaxis of neutrophils	1.297	N/A
Chemotaxis of peripheral blood monocytes	N/A	N/A
Chemotaxis of phagocytes	2.184	-0.24
Chemotaxis of T lymphocytes	1.986	N/A
Chemotaxis of Th1 cells	N/A	N/A
Chemotaxis of tumor cell lines	1.581	N/A
Cholangiocarcinoma	N/A	N/A
Chorioretinitis	N/A	N/A
Chronic inflammatory disorder	N/A	N/A
Chronic pulmonary disease	N/A	N/A
Clearance of cells	0.714	N/A
Cleavage of protein fragment	N/A	N/A
Coagulation	1.455	1
Coagulation of blood	N/A	0.655
Colony formation of cells	N/A	0.272
Colony formation of tumor cell lines	N/A	0.308
Concentration of cholesterol	N/A	0.29
Congenital neurological disorder	N/A	N/A
Contractility of aortic ring tissue	N/A	N/A
Contractility of heart ventricle	N/A	-0.277
Coronary artery disease	N/A	N/A
Crescentic glomerulonephritis	N/A	N/A
Cytokine and chemokine mediated signaling pathway	N/A	N/A
Damage of bone	2.166	N/A
Damage of cartilage tissue	0.617	N/A
Damage of heart	N/A	-0.468
Damage of kidney	N/A	N/A
Damage of lung	0.882	N/A
Damage of renal tubule	N/A	N/A
Damage of tubulointerstitium	N/A	N/A
Degeneration of nervous system	0.089	-0.451
Degeneration of neurons	-0.412	N/A
Degradation of bacteria	N/A	N/A
Degranulation of blood platelets	N/A	N/A
Degranulation of cells	1.98	N/A
Degranulation of neutrophils	1.982	N/A
Delay in apoptosis of embryonic cell lines	N/A	N/A
Delay in thrombosis	N/A	N/A
Dementia	N/A	N/A
Dengue shock syndrome	N/A	N/A
Deposition of extracellular matrix	N/A	N/A
Dermatitis	0	N/A
Detachment of blood cells	N/A	N/A
Detachment of cells	0	0.862
Detachment of granulocytes	N/A	N/A
Detachment of lymphoma cell lines	N/A	N/A
Detachment of tumor cell lines	N/A	0.391
Deterioration of connective tissue	1.283	N/A
Development of body trunk	0.529	0.587
Development of connective tissue cells	1.114	0.14
Development of cytoplasm	N/A	0.535
Development of epithelial tissue	0.442	0.039
Development of genitourinary system	N/A	0.428
Development of kidney cell lines	N/A	N/A
Development of reproductive system	N/A	0.871
Development of tumor cell lines	N/A	0.054
Development of vasculature	N/A	0.974
Diabetes mellitus	1.091	N/A
Differentiation of bone cells	N/A	-0.035
Differentiation of embryonic tissue	0.728	N/A
Differentiation of mesenchymal cells	2	N/A
Differentiation of tumor cell lines	1.491	N/A
Dilation of left ventricle	N/A	0.254
Disassembly of focal adhesions	N/A	1.067
Disease of placenta	N/A	N/A
Disorder of lipid metabolism	0.849	0.14
Dissemination of cells	-0.218	1.709
Dissemination of Pseudomonas	N/A	N/A
Dissemination of Pseudomonas aeruginosa	N/A	N/A
Dynamics of actin cytoskeleton	N/A	N/A
Dysfunction of heart	N/A	0.896
Dysfunction of left ventricle	N/A	0
Edema	0.912	N/A
Efflux of cholesterol	N/A	0.107
Elderly-onset rheumatoid arthritis	N/A	N/A
Emigration of cells	1.192	-0.32
Emigration of phagocytes	N/A	N/A
Endocytosis	N/A	0.283
Endocytosis by eukaryotic cells	N/A	-0.023
Endometriosis	N/A	N/A
Endothelial cell development	0.233	-0.048
Engulfment of antigen presenting cells	N/A	-1.285
Engulfment of blood cells	N/A	-0.099
Engulfment of cells	N/A	-0.08
Engulfment of myeloid cells	N/A	-0.619
Engulfment of phagocytes	N/A	-0.85
Enlargement of heart	N/A	N/A
Entry into G1/S phase transition of microvascular endothelial cells	N/A	N/A
Erosion of calvaria	N/A	N/A
Experimentally-induced atherosclerosis	N/A	N/A
Experimentally-induced diabetes	N/A	N/A
Export of molecule	N/A	0.839
Expression of protein	N/A	0.297
Familial Alzheimer disease	N/A	N/A
Familial amyloidosis	N/A	N/A
Familial amyloidotic polyneuropathy	N/A	N/A
Familial dementia	N/A	N/A
Familial frontotemporal dementia	N/A	N/A
Familial tauopathy	N/A	N/A
Fatty acid metabolism	0.508	N/A
Fertility	N/A	0.216
Fever	N/A	N/A
Fibrinolysis	N/A	N/A
Fibrogenesis	1.319	N/A
Fibrosarcoma	N/A	N/A
Fibrosis	1.095	1.557
Fibrosis of blood vessel	N/A	N/A
Fibrosis of heart	N/A	1.625
Fibrosis of liver	0.478	-0.577
Fibrosis of myocardium	N/A	N/A
Fibrosis of tissue	N/A	N/A
FIGO stage IIIC-IV ovarian cancer	N/A	N/A
Formation of cellular protrusions	N/A	-1.146
Formation of endothelial tube	N/A	N/A
Formation of filopodia	1	N/A
Formation of focal adhesions	0.424	1.356
Formation of gland	N/A	0.314
Formation of glomerular crescent	N/A	N/A
Formation of mammary gland	N/A	0.314
Formation of muscle	N/A	0.411
Formation of muscle cells	N/A	-0.849
Formation of osteoclasts	1.112	0.489
Formation of pseudopodia	N/A	N/A
Formation of vascular lesion	0.447	N/A
Formation of vessel	N/A	N/A
Frontotemporal lobar degeneration or amyotrophic lateral sclerosis	N/A	N/A
Function of antigen presenting cells	N/A	N/A
Function of Langerhans cells	N/A	N/A
Function of macrophages	N/A	N/A
Function of myeloid cells	N/A	N/A
Function of phagocytes	N/A	N/A
Fusion of cells	N/A	1.411
G1 phase	N/A	0.927
G1 phase of tumor cell lines	N/A	N/A
Glomerulonephritis	N/A	N/A
Glucose metabolism disorder	0.926	N/A
Growth Failure	N/A	-0.718
Growth of blood vessel	N/A	1.287
Growth of connective tissue	N/A	-1.194
Growth of digestive organ tumor	1.131	N/A
Growth of epithelial tissue	0.987	0.883
Growth of growth cone	N/A	N/A
Growth of mammary gland	N/A	0
Growth of organism	N/A	1.128
Growth of renal glomerulus	1.969	N/A
Growth of tumor	N/A	1.267
Healing of heart	N/A	N/A
Healing of lesion	N/A	N/A
Healing of wound	N/A	N/A
Hematocrit	N/A	0.816
Hematologic cancer	N/A	N/A
Hematologic cancer of cells	N/A	N/A
Hemorrhagic disease	-1	-1.342
Hemostasis	0.537	0.343
Hepatic injury	0.178	N/A
Hereditary neuropathy	N/A	N/A
Hydrolysis of protein	N/A	1.067
Hypersensitive reaction	1.211	N/A
Hypertension	N/A	N/A
Immune response of antigen presenting cells	N/A	-0.9
Immune response of cells	1.029	0.202
Immune response of leukocytes	1.111	N/A
Immune response of lymphocytes	0.931	N/A
Immune response of myeloid cells	1.134	-0.348
Immune response of neutrophils	1.153	N/A
Immune response of phagocytes	1.032	-0.566
Infarction	N/A	N/A
Infarction of brain	N/A	N/A
Infarction of cerebrum	N/A	N/A
Infection by coronavirus	N/A	N/A
Infection by Herpesviridae	N/A	N/A
Infection by RNA virus	N/A	0.016
Infection of mammalia	-1.417	0.089
Infectivity of virus	-1.953	N/A
Infiltration by neutrophils	2.474	1.268
Inflammation of absolute anatomical region	0.324	0.714
Inflammation of body cavity	0.888	0.395
Inflammation of central nervous system	-0.258	1.109
Inflammation of joint	0.93	N/A
Inflammation of liver	0.537	2.415
Inflammation of lung	1.133	N/A
Inflammation of meninges	N/A	N/A
Inflammation of organ	0.313	0.714
Inflammation of respiratory system	1.108	N/A
Inflammation of respiratory system component	1.443	N/A
Inflammatory response	1.908	0.204
Influx of leukocytes	1.976	N/A
Influx of neutrophils	1.964	N/A
Ingestion by rodents	N/A	N/A
Ingestion of cells	N/A	N/A
Inhibition of blood cells	1.732	N/A
Inhibition of cells	1.808	N/A
Inhibition of HIV	1.919	N/A
Inhibition of HIV-1	N/A	N/A
Inhibition of RNA virus	2.164	N/A
Initiation of translation of protein	N/A	N/A
Interaction of phagocytes	N/A	-0.993
Intermediate disease stage peripheral arterial disease	N/A	N/A
Internalization by tumor cell lines	N/A	0.109
Internalization of cells	N/A	0.714
Interphase	N/A	2.049
Interphase of tumor cell lines	N/A	2
Interstitial fibrosis	N/A	0.485
Intravasation of cells	N/A	N/A
Invasion of breast cancer cell lines	N/A	1.055
Invasion of cells	-1.066	0.318
Invasion of prostate cancer cell lines	N/A	1.316
Invasion of tumor	N/A	-0.263
Invasion of tumor cell lines	N/A	0.896
Invasive papillary thyroid carcinoma	N/A	N/A
Invasive tumor	-0.342	1.321
Ion homeostasis of cells	0.898	N/A
Left ventricular dilation	N/A	N/A
Leukocyte migration	2.404	0.197
Liquid tumor	N/A	N/A
Liver lesion	1.739	N/A
Loss of proteoglycan	N/A	N/A
Lower respiratory tract disorder	N/A	N/A
Lung injury	0.882	N/A
Lymph node-positive primary invasive breast cancer	N/A	N/A
Lymphatic system tumor	N/A	N/A
Lymphocyte migration	2.134	0.545
Lymphohematopoietic cancer	N/A	N/A
Lymphohematopoietic neoplasia	N/A	N/A
Lymphoid cancer	N/A	N/A
Lymphoma	N/A	N/A
Lymphoreticular neoplasm	N/A	N/A
Lysosomal storage disease	N/A	N/A
Maculopapular rash	N/A	N/A
Mammary tumor	N/A	0.6
Mass of connective tissue	N/A	N/A
Maturation of focal adhesions	N/A	N/A
Mature B cell malignant tumor	N/A	N/A
Mature B-cell lymphoma	N/A	N/A
Metabolism of cellular protein	N/A	N/A
Metabolism of membrane lipid derivative	N/A	-0.232
Metabolism of protein	-0.624	1.262
Metabolism of reactive oxygen species	1.571	0.471
Metabolism of terpenoid	0.283	0.283
Metabolism of vitamin	N/A	N/A
Metastasis	-0.342	1.569
Metastasis of cells	N/A	1.831
Metastatic solid tumor	N/A	1.709
Microtubule dynamics	N/A	-0.695
Migration of antigen presenting cells	2.483	1.297
Migration of bone marrow cell lines	N/A	N/A
Migration of bone marrow-derived macrophages	1.413	N/A
Migration of bone marrow-derived monocytes	N/A	N/A
Migration of breast cancer cell lines	1.749	1.854
Migration of cancer cells	1.982	N/A
Migration of carcinoma cells	N/A	N/A
Migration of cells	1.938	0.686
Migration of connective tissue cells	1.033	0.137
Migration of dendritic cells	2.136	N/A
Migration of embryonic cell lines	-0.689	N/A
Migration of endothelial cells	0.755	0.626
Migration of eosinophils	N/A	N/A
Migration of fibroblast cell lines	-0.221	0.061
Migration of fibroblasts	0.256	0.545
Migration of fibrosarcoma cell lines	N/A	-0.254
Migration of gonadal cell lines	N/A	N/A
Migration of granulocytes	1.464	-0.986
Migration of leukemia cell lines	1.159	N/A
Migration of leukocyte cell lines	1.941	N/A
Migration of macrophage cancer cell lines	N/A	N/A
Migration of macrophages	2.249	0.517
Migration of melanoma cell lines	N/A	1.528
Migration of microglia	N/A	N/A
Migration of monocytes	0.728	0.391
Migration of mononuclear leukocytes	1.988	0.328
Migration of muscle cells	N/A	0.033
Migration of myeloid cells	N/A	-0.549
Migration of naive lymphocytes	N/A	N/A
Migration of neuroglia	0.277	0.579
Migration of neutrophils	1.459	-0.689
Migration of pericytes	1.067	N/A
Migration of phagocytes	1.888	-0.084
Migration of sarcoma cell lines	N/A	-0.32
Migration of smooth muscle cells	1.51	0.033
Migration of tumor cell lines	1.249	0.752
Migration of vascular cells	0.79	0.5
Migration of vascular endothelial cells	N/A	0.23
Migration of vascular smooth muscle cells	1.359	N/A
Mobilization of lymphatic system cells	N/A	N/A
Mobilization of myeloid cells	2.216	N/A
Mobilization of neutrophils	N/A	N/A
Mobilization of phagocytes	1.98	N/A
Modification of epithelial tissue	N/A	N/A
Morphology of blood vessel	N/A	N/A
Morphology of body cavity	N/A	N/A
Morphology of cardiomyocytes	N/A	N/A
Morphology of cardiovascular system	N/A	N/A
Morphology of digestive system	N/A	N/A
Morphology of embryonic cell lines	N/A	N/A
Morphology of fibroblast cell lines	N/A	N/A
Morphology of heart	N/A	N/A
Morphology of hepatocytes	N/A	N/A
Morphology of left ventricle	N/A	N/A
Morphology of lesion	N/A	N/A
Morphology of liver	N/A	N/A
Morphology of muscle	N/A	N/A
Morphology of muscle cells	N/A	N/A
Morphology of neovasculature	N/A	N/A
Morphology of osteocytes	N/A	N/A
Morphology of tumor	N/A	N/A
Morphology of vasculature	N/A	N/A
Morphology of vessel	N/A	N/A
Movement of bacteria	-0.218	1.172
Myelination	0.284	N/A
Myelination of cells	0.762	N/A
Myelination of central nervous system	1.067	N/A
Myelination of nervous system	0.391	N/A
Myelination of oligodendrocytes	N/A	N/A
Myeloid neoplasm	N/A	N/A
Myeloid or lymphoid neoplasm	N/A	N/A
Myocardial dysfunction	0.943	-0.239
Necrosis	1.367	-0.483
Necrosis of epithelial tissue	1.09	-1.205
Necrosis of liver	0.838	N/A
Neoplasia of blood cells	N/A	N/A
Neoplasia of cells	N/A	1.57
Neoplasia of tumor cell lines	N/A	0.645
Neovascularization	0.878	N/A
Neovascularization of choroid	N/A	N/A
Neovascularization of eye	N/A	N/A
Neurodegeneration	-0.128	-0.502
Neuronal cell death	1.896	N/A
Neutrophilia	0.132	N/A
NK cell migration	1.969	N/A
Nodular hyperplasia	N/A	N/A
Non-Hodgkin lymphoma	N/A	N/A
Non-insulin-dependent diabetes mellitus	N/A	N/A
Nonsense-mediated mRNA decay	N/A	N/A
Non-traumatic arthropathy	N/A	N/A
Obesity	-0.18	-1.446
Occlusion of aorta	N/A	-2.163
Occlusion of artery	N/A	-1.779
Occlusion of blood vessel	0.691	N/A
Organismal death	2.025	-1.012
Organization of actin cytoskeleton	N/A	0
Organization of actin filaments	N/A	0
Organization of cytoplasm	1.129	-0.738
Organization of cytoskeleton	1.129	-0.738
Organization of extracellular matrix	N/A	N/A
Organization of filaments	N/A	-0.152
Organization of organelle	N/A	-0.152
Orientation of cells	1.323	N/A
Osteoarthritis	N/A	N/A
Peripheral arterial disease	N/A	N/A
Peripheral vascular disease	2.219	2.345
Permeability of blood-brain barrier	N/A	-1.067
Permeability of vascular system	0.22	-1.404
Permeability of vasculature	N/A	-1.213
Phagocytic capacity of macrophages	N/A	N/A
Phagocytosis	N/A	0.669
Phagocytosis by macrophages	N/A	-0.646
Phagocytosis of blood cells	N/A	0.407
Phagocytosis of cells	N/A	0.605
Phagocytosis of granulocytes	N/A	0.397
Phagocytosis of myeloid cells	N/A	-0.099
Phagocytosis of neutrophils	1.067	N/A
Phagocytosis of phagocytes	N/A	-0.24
Plasma cell dyscrasia	N/A	N/A
Plasma cell neoplasm	N/A	N/A
Polarization of blood cells	1.934	N/A
Production of reactive oxygen species	N/A	0.877
Progressive encephalopathy	N/A	N/A
Progressive kidney disease	N/A	N/A
Progressive motor neuropathy	N/A	N/A
Progressive neurological disorder	N/A	N/A
Proinflammatory response	1.934	N/A
Proliferation of blood cells	0.041	N/A
Proliferation of connective tissue cells	1.409	-0.986
Proliferation of endothelial cells	0.183	0
Proliferation of epithelial cells	N/A	1.039
Proliferation of fibroblast cell lines	N/A	0.634
Proliferation of immune cells	0.039	-0.237
Proliferation of lymphatic system cells	0.036	0.526
Proliferation of lymphocytes	0.137	0.653
Proliferation of mammary epithelial cells	N/A	0
Proliferation of mesangial cells	N/A	N/A
Proliferation of mononuclear leukocytes	N/A	0.252
Proliferation of muscle cells	1.857	1.499
Proliferation of smooth muscle cells	2.326	N/A
Proliferation of synovial cells	1.231	N/A
Proliferation of tumor cells	0.377	0.543
Proliferation of vascular cells	N/A	1.219
Proteinuria	0.132	N/A
Proteolysis	N/A	0.114
Psoriasiform dermatitis	N/A	N/A
Psoriasis	1.195	N/A
Pulmonary metastasis	N/A	1.912
Quantity of adipose tissue	N/A	-0.896
Quantity of antigen presenting cells	1.727	0.171
Quantity of blood cells	1.402	0.945
Quantity of Ca2+	1.741	N/A
Quantity of cells	0.27	-0.343
Quantity of connective tissue	-0.144	-0.702
Quantity of focal adhesions	N/A	N/A
Quantity of glycosaminoglycan	-0.218	N/A
Quantity of hydroxyproline	N/A	N/A
Quantity of interleukin	0.059	N/A
Quantity of ldl cholesterol in blood	N/A	-0.243
Quantity of leukocytes	0.769	0.469
Quantity of macrophages	1.727	N/A
Quantity of metal	1.2	N/A
Quantity of myeloid cells	0.894	0.162
Quantity of phagocytes	1.59	-0.143
Quantity of plasma membrane projections	N/A	N/A
Quantity of steroid	N/A	1.215
Quantity of virus	N/A	N/A
Rearrangement of cytoskeleton	0.128	0.068
Recruitment of antigen presenting cells	1.919	N/A
Recruitment of B lymphocytes	N/A	N/A
Recruitment of cells	2.454	N/A
Recruitment of dendritic cells	N/A	N/A
Recruitment of leukocytes	2.222	0.084
Recruitment of lymphocytes	2.19	N/A
Recruitment of macrophages	2.162	-0.152
Recruitment of monocytes	2.196	N/A
Recruitment of mononuclear leukocytes	2.458	N/A
Recruitment of mRNA	N/A	N/A
Recruitment of myeloid cells	2.102	0.243
Recruitment of natural killer T lymphocytes	N/A	N/A
Recruitment of neutrophils	1.251	0.256
Recruitment of phagocytes	2.285	0.433
Recruitment of T lymphocytes	2.38	N/A
Redistribution of lipid	N/A	N/A
Redistribution of phospholipid	N/A	N/A
Refractory malignant tumor	N/A	N/A
Regeneration of epithelial tissue	N/A	N/A
Release of Ca2+	2.388	N/A
Release of specific granules	N/A	N/A
Remodeling of bone	N/A	1.241
Remodeling of extracellular matrix	N/A	N/A
Remyelination	0	N/A
Renal impairment	N/A	N/A
Replication of RNA virus	N/A	-0.617
Resorption of bone	-0.925	1.241
Respiratory burst of myeloid cells	1.477	N/A
Respiratory burst of neutrophils	1.208	N/A
Respiratory burst of phagocytes	1.477	N/A
Response of granulocytes	N/A	0
Response of mononuclear leukocytes	0.831	N/A
Retention of leukocytes	N/A	N/A
Rheumatic Disease	N/A	1.407
Rheumatoid arthritis	N/A	N/A
Rupture of heart	N/A	N/A
Scattering	N/A	0
Sclerotic lesion	N/A	N/A
Sepsis	N/A	N/A
Shape change of connective tissue cells	N/A	-1.067
Shape change of fibroblasts	N/A	N/A
Shape change of kidney cell lines	N/A	-0.986
Shape change of muscle cells	N/A	N/A
Shape change of myeloid cells	N/A	N/A
Shape change of smooth muscle cells	N/A	N/A
Size of cells	N/A	N/A
Size of embryo	N/A	N/A
Size of heart	N/A	N/A
Size of lesion	N/A	N/A
Sjögren syndrome	N/A	N/A
Sprouting	N/A	-1.077
Stage III cancer	N/A	N/A
Stage III-IV ovarian cancer	N/A	N/A
Stenosis of aortic valve	N/A	N/A
Steroid metabolism	N/A	0.283
Steroidogenesis of hormone	-1.508	N/A
Stimulation of astrocytes	N/A	N/A
Stimulation of cells	1.007	N/A
Stimulation of central nervous system cells	N/A	N/A
Stimulation of leukocytes	-0.218	N/A
Stimulation of neuroglia	N/A	N/A
Storage of cholesterol	N/A	N/A
Streptozotocin-induced diabetes	N/A	N/A
Stroke	N/A	N/A
Survival of organism	0.39	N/A
Susceptibility to cerebral malaria	N/A	N/A
Swelling of ankle joint	N/A	N/A
Synovitis	N/A	N/A
Synthesis of DNA	1.109	N/A
Synthesis of eicosanoid	0.838	N/A
Synthesis of fatty acid	1.354	N/A
Synthesis of leukotriene B4	0.747	N/A
Synthesis of lipid	-0.364	N/A
Synthesis of lipoprotein	N/A	N/A
Synthesis of protein	N/A	0.395
Synthesis of reactive oxygen species	1.571	0.165
Synthesis of steroid	-1.597	N/A
Synthesis of testosterone	-1.176	N/A
Systemic amyloidosis	N/A	N/A
T cell migration	1.578	1.316
T cell response	1.561	N/A
Tauopathy	N/A	N/A
Thrombosis of artery	N/A	N/A
Thrombosis of carotid artery	N/A	N/A
Thrombus	N/A	2.176
Toxemia	0.522	N/A
Trafficking of natural killer T lymphocytes	N/A	N/A
Trafficking of T lymphocytes	2	N/A
Transendothelial migration of dendritic cells	N/A	N/A
Transendothelial migration of leukocytes	1.165	N/A
Transendothelial migration of neutrophils	0.985	N/A
Translation of protein	N/A	0.977
Transmigration of cells	1.658	0.696
Transmigration of granulocytes	0.928	-0.391
Transmigration of leukocytes	1.43	N/A
Transmigration of lymphocytes	1.067	N/A
Transmigration of monocytes	N/A	N/A
Transmigration of myeloid cells	N/A	-0.059
Transmigration of neutrophils	0.702	N/A
Transmigration of phagocytes	0.778	0.418
Transmission of lipid	N/A	N/A
Transport of lipid	N/A	-0.826
Transport of steroid	N/A	-0.279
Urinary tract cancer	N/A	N/A
Vascular lesion	-0.314	0
Vascularization	1.781	N/A
Vasculogenesis	0.973	0.713
Vaso-occlusion	0.588	N/A
Viral hemorrhagic fever	N/A	N/A
Viral Infection	-2.895	-0.678
Visceral metastasis	N/A	1.709
Visceromegaly	N/A	N/A
Waldenström macroglobulinemia	N/A	N/A
Weight loss	1.211	-0.287
Wound	N/A	N/A
